# Supplementary material for: Estimating molecular preservation of the intestinal microbiome via metagenomic analyses of latrine sediments from two medieval cities
Source: Philos Trans R Soc Lond B Biol Sci. 2020 Oct 5;375(1812):20190576. doi: 10.1098/rstb.2019.0576 (PMC7702797; doi:10.1098/rstb.2019.0576)
Supplement: Supplementary tables [file rstb20190576supp2.xlsx]

## Sheet: Table S1-
#Table S1 - Species richness calculations.
sample	site	lowTemplateLib	value	measure	dataset	level
MAM001.A0102	Jerusalem	B	3683	richness	Bacteria	species
MAM001.A0102	Jerusalem	B	108	richness	Archaea	species
MAM001.A0102	Jerusalem	B	511	richness	Eukaryota	species
MAM001.A0102	Jerusalem	B	57	richness	Viruses	species
MAM001.A0103	Jerusalem	B	3621	richness	Bacteria	species
MAM001.A0103	Jerusalem	C	109	richness	Archaea	species
MAM001.A0103	Jerusalem	C	466	richness	Eukaryota	species
MAM001.A0103	Jerusalem	C	44	richness	Viruses	species
MAM001.B0102	Jerusalem	C	3903	richness	Bacteria	species
MAM001.B0102	Jerusalem	C	117	richness	Archaea	species
MAM001.B0102	Jerusalem	B	527	richness	Eukaryota	species
MAM001.B0102	Jerusalem	B	51	richness	Viruses	species
MAM001.B0103	Jerusalem	B	3693	richness	Bacteria	species
MAM001.B0103	Jerusalem	B	111	richness	Archaea	species
MAM001.B0103	Jerusalem	B	505	richness	Eukaryota	species
MAM001.B0103	Jerusalem	C	45	richness	Viruses	species
MAM001.combined	Jerusalem	C	6017	richness	Bacteria	species
MAM001.combined	Jerusalem	C	173	richness	Archaea	species
MAM001.combined	Jerusalem	C	1098	richness	Eukaryota	species
MAM001.combined	Jerusalem	C	133	richness	Viruses	species
MAM001.combined.noHG19	Jerusalem	comb	6017	richness	Bacteria	species
MAM001.combined.noHG19	Jerusalem	comb	173	richness	Archaea	species
MAM001.combined.noHG19	Jerusalem	comb	1086	richness	Eukaryota	species
MAM001.combined.noHG19	Jerusalem	comb	133	richness	Viruses	species
RGA001.A0101	Jerusalem	comb	3823	richness	Bacteria	species
RGA001.A0101	Jerusalem	comb_noHG19	92	richness	Archaea	species
RGA001.A0101	Jerusalem	comb_noHG19	822	richness	Eukaryota	species
RGA001.A0101	Jerusalem	comb_noHG19	62	richness	Viruses	species
RGA001.A0102	Jerusalem	comb_noHG19	3582	richness	Bacteria	species
RGA001.A0102	Jerusalem	comb_noHG19	86	richness	Archaea	species
RGA001.A0102	Riga	A	656	richness	Eukaryota	species
RGA001.A0102	Riga	A	40	richness	Viruses	species
RGA001.B0101	Riga	A	3860	richness	Bacteria	species
RGA001.B0101	Riga	A	87	richness	Archaea	species
RGA001.B0101	Riga	A	907	richness	Eukaryota	species
RGA001.B0101	Riga	B	81	richness	Viruses	species
RGA001.B0102	Riga	B	4016	richness	Bacteria	species
RGA001.B0102	Riga	B	85	richness	Archaea	species
RGA001.B0102	Riga	B	904	richness	Eukaryota	species
RGA001.B0102	Riga	B	78	richness	Viruses	species
RGA001.combined	Riga	A	5727	richness	Bacteria	species
RGA001.combined	Riga	A	163	richness	Archaea	species
RGA001.combined	Riga	A	1789	richness	Eukaryota	species
RGA001.combined	Riga	A	170	richness	Viruses	species
RGA001.combined.noHG19	Riga	A	5727	richness	Bacteria	species
RGA001.combined.noHG19	Riga	B	162	richness	Archaea	species
RGA001.combined.noHG19	Riga	B	1754	richness	Eukaryota	species
RGA001.combined.noHG19	Riga	B	170	richness	Viruses	species
	Riga	B
	Riga	B
	Riga	comb
	Riga	comb
	Riga	comb
	Riga	comb
	Riga	comb
	Riga	comb_noHG19
	Riga	comb_noHG19
	Riga	comb_noHG19
	Riga	comb_noHG19
	Riga	comb_noHG19

## Sheet: Table S2-
#Table S2 - Simpson diversity index calculations. A = 10 uL template library; B = 2 uL template library; C = 2 uL template library *5
sample	site	lowTemplateLib	value	measure	dataset	level
MAM001.A0102	Jerusalem	B	0.977007	simpson	allLeaves	species
MAM001.A0102	Jerusalem	B	0.992432	simpson	Bacteria	species
MAM001.A0102	Jerusalem	B	0.830219	simpson	Archaea	species
MAM001.A0102	Jerusalem	B	0.361766	simpson	Eukaryota	species
MAM001.A0102	Jerusalem	B	0.973	simpson	Viruses	species
MAM001.A0103	Jerusalem	C	0.984717	simpson	allLeaves	species
MAM001.A0103	Jerusalem	C	0.992305	simpson	Bacteria	species
MAM001.A0103	Jerusalem	C	0.841643	simpson	Archaea	species
MAM001.A0103	Jerusalem	C	0.532039	simpson	Eukaryota	species
MAM001.A0103	Jerusalem	C	0.969529	simpson	Viruses	species
MAM001.B0102	Jerusalem	B	0.990543	simpson	allLeaves	species
MAM001.B0102	Jerusalem	B	0.99219	simpson	Bacteria	species
MAM001.B0102	Jerusalem	B	0.823234	simpson	Archaea	species
MAM001.B0102	Jerusalem	B	0.654634	simpson	Eukaryota	species
MAM001.B0102	Jerusalem	B	0.916825	simpson	Viruses	species
MAM001.B0103	Jerusalem	C	0.991179	simpson	allLeaves	species
MAM001.B0103	Jerusalem	C	0.991998	simpson	Bacteria	species
MAM001.B0103	Jerusalem	C	0.830377	simpson	Archaea	species
MAM001.B0103	Jerusalem	C	0.724471	simpson	Eukaryota	species
MAM001.B0103	Jerusalem	C	0.950671	simpson	Viruses	species
MAM001.combined	Jerusalem	comb	0.988037	simpson	allLeaves	species
MAM001.combined	Jerusalem	comb	0.992716	simpson	Bacteria	species
MAM001.combined	Jerusalem	comb	0.837507	simpson	Archaea	species
MAM001.combined	Jerusalem	comb	0.590666	simpson	Eukaryota	species
MAM001.combined	Jerusalem	comb	0.98694	simpson	Viruses	species
MAM001.combined.noHG19	Jerusalem	comb_noHG19	0.987909	simpson	allLeaves	species
MAM001.combined.noHG19	Jerusalem	comb_noHG19	0.992707	simpson	Bacteria	species
MAM001.combined.noHG19	Jerusalem	comb_noHG19	0.837012	simpson	Archaea	species
MAM001.combined.noHG19	Jerusalem	comb_noHG19	0.49616	simpson	Eukaryota	species
MAM001.combined.noHG19	Jerusalem	comb_noHG19	0.98694	simpson	Viruses	species
RGA001.A0101	Riga	A	0.940693	simpson	allLeaves	species
RGA001.A0101	Riga	A	0.927423	simpson	Bacteria	species
RGA001.A0101	Riga	A	0.59424	simpson	Archaea	species
RGA001.A0101	Riga	A	0.504271	simpson	Eukaryota	species
RGA001.A0101	Riga	A	0.983398	simpson	Viruses	species
RGA001.A0102	Riga	B	0.919967	simpson	allLeaves	species
RGA001.A0102	Riga	B	0.906613	simpson	Bacteria	species
RGA001.A0102	Riga	B	0.552774	simpson	Archaea	species
RGA001.A0102	Riga	B	0.655461	simpson	Eukaryota	species
RGA001.A0102	Riga	B	0.966919	simpson	Viruses	species
RGA001.B0101	Riga	A	0.925099	simpson	allLeaves	species
RGA001.B0101	Riga	A	0.909693	simpson	Bacteria	species
RGA001.B0101	Riga	A	0.656384	simpson	Archaea	species
RGA001.B0101	Riga	A	0.568849	simpson	Eukaryota	species
RGA001.B0101	Riga	A	0.98675	simpson	Viruses	species
RGA001.B0102	Riga	B	0.919603	simpson	allLeaves	species
RGA001.B0102	Riga	B	0.907753	simpson	Bacteria	species
RGA001.B0102	Riga	B	0.629792	simpson	Archaea	species
RGA001.B0102	Riga	B	0.720009	simpson	Eukaryota	species
RGA001.B0102	Riga	B	0.986435	simpson	Viruses	species
RGA001.combined	Riga	comb	0.933322	simpson	allLeaves	species
RGA001.combined	Riga	comb	0.919757	simpson	Bacteria	species
RGA001.combined	Riga	comb	0.622565	simpson	Archaea	species
RGA001.combined	Riga	comb	0.694773	simpson	Eukaryota	species
RGA001.combined	Riga	comb	0.993959	simpson	Viruses	species
RGA001.combined.noHG19	Riga	comb_noHG19	0.929881	simpson	allLeaves	species
RGA001.combined.noHG19	Riga	comb_noHG19	0.919479	simpson	Bacteria	species
RGA001.combined.noHG19	Riga	comb_noHG19	0.621661	simpson	Archaea	species
RGA001.combined.noHG19	Riga	comb_noHG19	0.981515	simpson	Eukaryota	species
RGA001.combined.noHG19	Riga	comb_noHG19	0.993959	simpson	Viruses	species

## Sheet: Table S3-
#Table S3 - Taxon table of read counts summarized to genus-level nodes for MAM and RGA combined libraries and SourceTracker2 model sources. Read counts normalized using MEGAN6.
Genus	mgm4654031.3	mgm4654023.3	ERR1939165	SRR1930141	SRR1930123	ERR1883420	ERR1883419	mgm4654028.3	ERR1713353	ERR1939269	ERR1939266	ERR1939172	MAM001	SRR1929408	ERR1725983	mgm4654022.3	ERR1883424	ERR1883430	ERR1713406	ERR1939268	ERR1713410	ERR1939272	mgm4654030.3	SRR1761721	mgm4654024.3	ERR1939275	ERR1725950	ERR1726010	mgm4654027.3	ERR1939168	ERR1713386	SRR1761718	SRR1930145	RGA001	SRR1761697	SRR1930121	ERR1939171	SRR1761688	SRR1761682	ERR1939174	SRR1761677	SRR1761698	ERR1713362	ERR1713389	mgm4654025.3	ERR1883422	SRR1761710	ERR1939167	SRR1761692
Acidobacterium	3	13	7	0	0	0	0	6	0	40	20	18	1	0	2	3	27	0	0	36	2	36	3	0	8	49	3	0	9	19	1	0	0	2	0	0	7	0	0	32	0	0	3	2	9	6	0	7	0
Candidatus_Koribacter	0	1	7	0	0	0	0	2	0	129	49	25	2	0	0	2	22	0	1	77	1	77	0	0	1	327	1	0	0	37	1	0	0	2	0	0	6	0	0	61	0	0	0	0	0	9	0	6	0
Edaphobacter	0	0	0	0	0	0	0	0	0	0	1	0	0	0	0	0	0	0	0	0	0	1	0	0	0	0	0	0	0	0	0	0	0	0	0	0	0	0	0	0	0	0	0	0	0	0	0	0	0
environmental_samples_<bacteria,family_Acidobacteriaceae>	0	0	2	0	0	0	0	0	1	5	1	2	1	0	1	0	0	0	1	1	1	2	0	0	0	5	2	1	0	4	1	0	0	1	0	0	2	0	0	4	0	0	1	1	1	0	0	2	0
Granulicella	3	4	15	0	0	0	0	2	1	41	31	20	2	0	1	3	35	0	1	56	0	55	3	0	2	98	4	0	2	25	0	0	0	3	0	0	12	0	0	39	0	0	2	1	1	10	0	13	0
Terriglobus	2	1	9	0	0	0	0	5	1	34	21	11	5	0	1	1	31	0	2	28	0	46	1	0	4	61	3	1	1	16	0	0	0	3	0	0	8	0	0	27	0	0	4	1	1	9	0	8	0
environmental_samples_<bacteria,order_Acidobacteriales>	0	1	1	0	0	0	0	0	0	1	1	1	0	0	1	1	0	0	0	1	0	1	0	0	0	3	1	0	1	1	0	0	0	1	0	0	1	0	0	1	0	0	0	0	0	0	0	1	0
Bryobacter	0	0	0	0	0	0	0	0	0	0	1	0	0	0	0	0	0	0	0	0	0	0	0	0	0	0	0	0	0	0	0	0	0	0	0	0	1	0	0	0	0	0	0	0	0	0	0	0	0
Candidatus_Solibacter	2	2	38	0	0	7	0	4	2	289	118	73	3	0	1	7	54	0	1	152	2	141	1	0	2	443	3	0	11	86	0	0	0	2	0	0	37	0	0	131	0	0	3	1	1	17	0	36	0
Arenimicrobium	0	0	0	0	0	0	0	0	0	0	0	0	0	0	0	0	0	0	0	0	0	0	0	0	0	0	0	0	0	0	0	0	0	0	0	0	0	0	0	0	0	0	0	0	0	0	0	0	0
Chloracidobacterium	0	1	4	0	0	0	0	0	1	5	2	4	2	0	1	0	10	0	1	3	1	2	1	0	2	11	1	0	1	5	1	0	0	2	0	0	4	0	0	5	0	0	1	1	0	0	0	3	0
environmental_samples_<bacteria,phylum_Acidobacteria>	31	84	119	0	0	8	0	88	4	234	62	165	12	0	4	80	48	0	5	81	6	91	38	0	117	334	13	1	80	173	2	0	0	6	0	0	114	0	0	304	0	0	8	3	87	12	0	113	0
environmental_samples_<bacteria,class_Holophagae>	0	0	1	0	0	0	0	0	0	0	0	1	0	0	0	0	0	0	0	0	0	0	0	0	0	0	1	0	0	1	0	0	0	0	0	0	0	0	0	1	0	0	0	0	0	0	0	1	0
environmental_samples_<bacteria,family_Holophagaceae>	0	0	0	0	0	0	0	0	0	0	0	0	0	0	0	0	0	0	0	0	0	0	0	0	0	0	0	0	0	0	1	0	0	0	0	0	0	0	0	0	0	0	1	0	0	0	0	0	0
Geothrix	0	0	0	0	0	0	0	0	2	0	1	1	0	0	1	0	0	0	2	0	1	0	0	0	0	0	2	0	0	0	2	0	0	1	0	0	0	0	0	1	0	0	2	1	0	0	0	0	0
Holophaga	0	0	0	0	0	0	0	0	1	2	0	2	0	0	0	0	0	0	1	0	1	0	0	0	0	1	1	0	0	1	1	0	0	0	0	0	1	0	0	2	0	0	1	1	0	0	0	1	0
unclassified_Acidobacteria	1	1	13	0	0	8	3	3	1	31	7	18	6	0	2	2	37	7	2	9	2	9	1	0	3	32	3	1	2	21	2	0	0	1	0	0	14	0	0	25	0	0	2	3	2	13	0	14	0
Aquifex	0	1	1	0	0	0	0	0	0	1	1	2	3	0	1	0	0	0	1	0	1	0	0	0	0	2	1	0	0	2	1	0	0	0	0	0	1	0	0	3	0	0	1	1	0	0	0	1	0
environmental_samples_<aquificales,family_Aquificaceae>	0	0	0	0	0	0	0	0	0	0	0	0	0	0	0	0	0	0	0	0	1	0	0	0	0	0	1	0	0	0	0	0	0	0	0	0	0	0	0	0	0	0	1	0	0	0	0	0	0
Hydrogenobacter	0	0	0	0	0	0	0	0	0	1	0	0	0	0	0	1	0	0	0	1	0	0	1	0	0	1	1	0	0	0	0	0	0	1	0	0	0	0	0	0	0	0	0	0	0	0	0	0	0
Hydrogenobaculum	2	1	1	0	0	0	0	0	1	5	2	2	1	0	1	1	0	0	1	3	1	2	0	0	0	6	1	1	0	3	1	0	0	1	0	0	1	0	0	5	0	0	1	1	1	0	0	2	0
Thermocrinis	0	0	0	0	0	0	0	0	0	1	1	2	1	0	0	0	0	0	1	2	1	2	0	0	0	1	0	0	0	1	0	0	0	2	0	0	3	0	0	0	0	0	1	0	0	0	0	0	0
Thermosulfidibacter	0	0	1	0	0	0	0	0	0	2	0	1	0	0	0	0	0	0	0	1	0	1	0	0	0	5	0	0	0	1	0	0	0	1	0	0	1	0	0	1	0	0	1	0	0	0	0	1	0
environmental_samples_<aquificales,order_Aquificales>	0	0	0	0	0	0	0	0	0	0	0	0	0	0	0	0	0	0	0	0	0	0	0	0	0	0	0	0	0	0	0	0	0	0	0	0	0	0	0	0	0	0	0	0	0	0	0	0	0
Hydrogenothermus	0	0	0	0	0	0	0	0	1	0	1	1	0	0	1	0	0	0	1	0	1	1	0	0	0	1	1	0	0	1	1	0	0	1	0	0	1	0	0	1	0	0	1	1	0	0	0	0	0
Persephonella	0	0	0	0	0	0	0	0	2	1	1	0	1	0	0	0	0	0	1	0	2	1	0	0	0	1	4	1	0	2	0	0	0	2	0	0	1	0	0	0	0	0	4	0	0	0	0	0	0
Sulfurihydrogenibium	9	4	4	0	0	0	0	2	1	18	5	8	2	0	1	3	0	0	3	7	1	6	3	0	3	17	3	1	6	11	1	0	0	4	0	0	5	0	0	13	0	0	2	1	3	0	0	5	0
unclassified_Aquificales	0	0	0	0	0	0	0	0	0	0	0	0	0	0	0	0	0	0	0	0	0	0	0	0	0	0	0	0	0	0	0	0	0	1	0	0	0	0	0	0	0	0	0	0	0	0	0	0	0
Desulfurobacterium	0	0	1	0	0	0	0	0	0	1	0	0	1	0	0	0	0	0	0	0	0	0	0	0	0	0	0	0	0	0	0	0	0	1	0	0	0	0	0	0	0	0	0	0	0	0	0	1	0
Thermovibrio	0	0	1	0	0	0	0	0	0	0	1	2	0	0	0	0	0	0	0	0	0	0	0	0	0	1	0	0	0	2	0	0	0	1	0	0	1	0	0	2	0	0	0	0	0	0	0	0	0
environmental_samples_<bacteria,class_Aquificae>	0	0	0	0	0	0	0	0	0	0	0	0	0	0	0	0	0	0	0	1	0	0	1	0	0	0	0	0	0	0	0	0	0	0	0	0	0	0	0	0	0	0	0	0	0	0	0	0	0
Caldisericum	0	0	0	0	0	0	0	0	1	1	1	1	1	0	0	0	0	0	1	1	0	0	0	0	0	1	3	0	0	0	2	0	0	2	0	0	1	0	0	0	0	0	3	1	0	0	0	0	0
environmental_samples_<bacteria,phylum_Caldiserica>	0	0	0	0	0	0	0	0	0	0	0	0	0	0	0	0	0	0	0	0	0	0	0	0	0	0	1	0	0	1	1	0	0	0	0	0	0	0	0	0	0	0	1	0	0	0	0	0	0
Caldithrix	0	0	1	0	0	0	0	0	0	1	1	1	1	0	0	0	0	0	0	1	0	1	0	0	0	1	1	0	0	1	0	0	0	1	0	0	1	0	0	1	0	0	1	0	0	0	0	1	0
Chrysiogenes	0	0	0	0	0	0	0	0	0	0	0	0	0	0	0	0	0	0	0	0	0	0	0	0	0	0	0	0	0	0	0	0	0	0	0	0	0	0	0	0	0	0	0	0	0	0	0	0	0
Desulfurispirillum	0	0	1	0	0	0	0	0	2	1	1	1	2	0	1	0	0	0	1	1	1	1	0	0	0	1	1	0	1	1	1	0	0	2	0	0	1	0	0	1	0	0	1	1	0	0	0	1	0
Coprothermobacter	0	0	0	0	0	0	0	0	1	0	1	0	1	0	3	0	0	0	1	1	1	0	0	0	0	1	1	1	0	0	2	0	0	1	0	0	0	0	0	1	0	0	1	1	1	0	0	0	0
Calditerrivibrio	0	1	1	0	0	0	0	0	0	1	1	1	1	0	1	0	0	0	1	0	2	1	0	0	0	3	2	1	0	2	0	0	0	2	0	0	0	0	0	2	0	0	1	1	1	0	0	2	0
Deferribacter	2	0	0	0	0	0	0	0	1	1	1	1	0	0	0	0	0	0	1	1	1	1	0	0	0	0	1	0	0	1	0	0	0	1	0	0	0	0	0	1	0	0	1	1	0	0	0	1	0
Denitrovibrio	0	0	1	0	0	0	0	0	1	1	0	0	1	0	0	0	0	0	1	1	1	1	0	0	0	1	1	0	0	1	1	0	0	1	0	0	1	0	0	1	0	0	2	0	0	0	0	1	0
environmental_samples_<bacteria,family_Deferribacteraceae>	0	0	0	0	0	0	0	0	0	0	0	0	0	0	0	0	0	0	1	0	0	0	0	0	0	0	0	1	0	0	0	0	0	0	0	0	0	0	0	0	0	0	0	0	0	0	0	0	0
Flexistipes	0	0	0	0	0	0	0	0	0	0	1	2	2	0	0	1	0	0	0	0	0	1	0	0	0	1	0	0	0	1	0	0	0	2	0	0	2	0	0	2	0	0	1	0	1	0	0	1	0
environmental_samples_<bacteria,class_Deferribacteres>	0	0	0	0	0	0	0	0	1	0	0	0	0	0	0	0	0	0	0	0	0	0	0	0	1	0	2	1	0	0	0	0	0	0	0	0	0	0	0	0	0	0	1	1	0	0	0	0	0
Dictyoglomus	0	0	2	0	0	0	0	0	0	2	0	2	3	0	0	0	0	0	1	0	0	0	0	0	0	0	1	0	0	2	0	0	0	3	0	0	2	0	0	2	0	0	3	1	0	0	0	0	0
environmental_samples_<bacteria,phylum_Dictyoglomi>	0	0	0	0	0	0	0	0	0	0	0	0	0	0	0	0	0	0	0	0	0	0	0	0	0	0	0	0	0	0	0	0	0	1	0	0	0	0	0	0	0	0	0	1	0	0	0	0	0
Elusimicrobium	0	0	1	0	0	0	0	1	2	1	1	0	2	23	0	0	0	0	1	0	2	2	0	0	1	0	2	0	0	1	2	12	0	2	0	0	0	0	0	2	0	0	3	2	0	0	0	1	0
environmental_samples_<bacteria,class_Elusimicrobia>	0	0	0	0	0	0	0	0	1	0	0	0	0	0	0	0	0	0	1	0	0	0	0	0	0	0	1	0	0	0	1	0	0	0	0	0	0	0	0	1	0	0	1	0	0	0	0	0	0
Endomicrobium	0	0	2	0	0	0	0	0	2	1	1	2	2	0	0	0	0	0	1	0	1	2	2	0	1	2	3	0	0	1	0	0	0	2	0	0	1	0	0	4	0	0	5	0	0	0	0	1	0
environmental_samples_<bacteria,class_Endomicrobia>	0	0	0	0	0	0	0	0	0	0	0	0	0	0	0	0	0	0	0	0	0	0	0	0	0	0	0	0	0	0	0	0	0	0	0	0	1	0	0	0	0	0	1	0	0	0	0	0	0
environmental_samples_<bacteria,phylum_Elusimicrobia>	0	0	0	0	0	0	0	0	0	1	1	1	1	0	0	1	0	0	0	1	0	0	0	0	0	0	2	0	0	0	0	0	0	1	0	0	2	0	0	1	0	0	2	0	0	0	0	0	0
environmental_samples_<bacteria,superkingdom_Bacteria>	4895	5495	5374	7846	9477	576	422	4563	2437	8526	5268	5060	2387	5631	1853	3825	1422	602	2567	8407	2258	6973	3702	4400	4785	9604	3403	1456	5133	5986	1072	6011	8024	2640	1840	6463	5011	1755	1179	7625	1554	2135	2475	1802	5062	669	4338	5173	1464
Rhodothermus	0	1	5	0	0	0	0	0	2	15	3	9	4	0	1	2	35	0	3	3	3	4	0	0	2	21	1	1	1	7	1	0	0	3	0	0	5	0	0	11	0	0	4	2	1	12	0	6	0
Salinibacter	7	8	7	0	0	0	0	2	1	15	6	9	4	0	1	3	17	0	2	9	1	6	6	0	9	13	1	1	3	11	1	0	0	4	0	0	8	0	0	16	0	0	2	3	5	0	0	7	0
Salisaeta	0	0	0	0	0	0	0	0	0	0	0	0	0	0	0	0	0	0	0	0	0	0	0	0	0	0	0	0	0	0	0	0	0	0	0	0	1	0	0	0	0	0	0	0	0	0	0	0	0
unclassified_Rhodothermaceae	2	3	7	0	0	6	0	3	1	12	5	6	6	0	1	1	42	6	1	5	1	4	3	0	4	16	1	0	3	8	1	0	0	3	0	0	6	0	0	9	0	0	1	1	3	11	0	9	0
Anaerorhabdus	0	0	0	0	0	0	0	0	0	0	0	0	1	0	0	0	0	0	0	0	0	0	0	0	0	0	0	0	0	0	0	0	0	1	0	0	0	0	0	0	0	0	0	0	0	0	0	0	0
Bacteroides	2	5	10	3658	3638	338	411	3	786	7	9	9	22	1308	224	5	13	156	589	9	907	13	3	2860	4	7	1732	950	6	5	96	1286	3097	108	4031	2520	13	8356	508	10	3002	868	4514	3356	4	6	1499	12	322
environmental_samples_<CFB_group_bacteria,family_Bacteroidaceae>	0	0	0	0	0	0	0	0	0	0	0	0	0	0	0	0	0	0	0	0	0	0	0	0	0	0	0	0	0	0	0	0	0	1	0	0	0	0	0	0	0	0	1	1	0	0	0	0	0
Mediterranea	0	0	0	0	0	0	0	0	0	0	0	0	0	0	0	0	0	0	0	0	0	0	0	0	0	0	0	0	0	0	0	0	0	0	0	0	0	0	0	0	0	0	0	1	0	0	0	0	0
Barnesiella	0	0	1	50	72	0	0	0	4	1	1	1	2	26	2	0	0	0	4	1	3	1	0	30	0	1	4	3	0	1	2	21	45	7	37	79	1	28	0	1	9	9	10	14	0	0	20	1	0
Coprobacter	0	0	0	0	0	0	0	0	0	0	0	0	0	0	0	0	0	0	0	0	0	0	0	0	0	0	1	0	0	0	0	0	0	0	0	0	0	0	0	0	0	0	0	0	0	0	0	0	0
Dysgonomonas	0	0	0	0	0	0	0	0	2	0	1	0	0	0	1	1	0	0	3	0	4	0	0	0	0	0	4	1	0	0	3	0	0	6	0	0	0	0	0	0	0	0	5	6	0	0	0	0	0
Proteiniphilum	0	0	0	0	7	0	0	0	2	2	1	0	8	0	2	0	0	0	2	1	2	2	0	0	0	0	6	1	1	2	1	0	0	83	0	7	2	0	0	1	0	0	4	3	0	0	0	1	0
environmental_samples_<CFB_group_bacteria,order_Bacteroidales>	0	0	1	0	7	0	0	2	1	1	1	1	1	0	1	0	0	0	1	1	1	1	0	0	0	1	1	1	0	1	1	0	0	1	0	0	1	0	0	1	0	0	2	1	0	0	0	1	0
Muribaculum	0	0	0	0	0	0	0	0	1	0	0	0	0	0	0	0	0	0	1	0	1	0	0	8	0	0	1	0	0	0	0	0	6	1	0	7	1	0	0	0	0	0	1	1	0	0	0	0	0
Butyricimonas	0	0	0	0	0	0	0	0	0	0	0	0	0	0	0	0	0	0	1	0	1	0	0	0	0	0	2	1	0	0	1	0	0	1	0	0	0	0	0	0	0	0	3	2	0	0	0	0	0
Culturomica	0	0	0	0	0	0	0	0	0	0	0	0	0	0	0	0	0	0	0	0	0	0	0	0	0	0	0	0	0	0	0	0	0	0	0	0	0	0	0	0	0	0	0	0	0	0	0	0	0
Odoribacter	0	0	1	203	317	0	6	0	37	0	0	0	2	83	19	1	0	0	15	0	73	0	0	84	0	0	131	20	0	1	5	62	153	8	53	179	1	177	8	1	63	39	144	108	0	0	75	0	0
Paludibacter	0	0	1	0	0	0	0	1	9	1	0	1	1	0	2	1	0	0	2	1	2	1	0	0	3	0	58	1	0	1	1	0	0	37	0	0	1	0	0	1	0	0	36	7	1	0	0	1	0
environmental_samples_<CFB_group_bacteria,family_Porphyromonadaceae>	0	0	0	0	0	0	0	0	1	0	0	0	0	0	0	0	0	0	1	0	1	0	0	0	0	0	1	0	0	0	1	0	0	1	0	0	0	0	0	0	0	0	1	1	0	0	0	0	0
Falsiporphyromonas	0	0	0	0	0	0	0	0	0	0	0	0	0	0	0	0	0	0	0	0	1	0	0	0	0	0	0	0	0	0	1	0	0	0	0	0	0	0	0	0	0	0	1	0	0	0	0	0	0
Fermentimonas	0	0	0	0	0	0	0	0	4	0	0	1	35	0	1	0	0	0	3	0	1	0	0	0	0	0	5	1	0	0	1	0	0	253	0	0	1	0	0	1	0	0	2	2	0	0	0	0	0
Macellibacteroides	0	0	0	0	0	0	0	0	2	0	0	0	0	0	1	0	0	0	1	0	1	0	0	0	0	0	1	0	0	0	1	0	0	0	0	0	0	0	0	0	0	0	1	1	0	0	0	0	0
Microbacter	0	0	0	0	0	0	0	0	0	0	0	0	0	0	0	0	0	0	0	0	0	0	0	0	0	0	0	0	0	0	0	0	0	1	0	0	0	0	0	0	0	0	0	0	0	0	0	0	0
Petrimonas	0	0	1	21	194	0	0	0	25	2	0	0	45	17	37	1	0	0	30	2	44	1	0	9	0	0	158	6	0	1	12	10	41	349	0	69	2	0	0	2	0	11	60	31	0	0	21	2	0
Porphyromonas	3	3	3	37	44	6	7	1	14	2	2	1	5	21	4	4	0	0	7	4	9	4	2	23	3	4	24	5	4	3	10	27	41	26	0	41	5	0	0	4	0	6	21	14	1	0	14	4	0
unclassified_Porphyromonadaceae	0	0	0	0	0	0	0	0	0	0	0	0	0	0	0	0	0	0	0	0	0	0	0	0	0	0	0	0	0	0	0	0	0	1	0	0	0	0	0	0	0	0	1	1	0	0	0	0	0
Alloprevotella	0	0	0	0	0	0	0	0	1	0	0	0	0	0	0	0	0	0	0	0	0	1	0	0	0	0	1	0	0	0	0	0	0	1	0	0	1	0	0	0	0	0	4	1	0	0	0	0	0
environmental_samples_<CFB_group_bacteria,family_Prevotellaceae>	0	0	0	0	0	0	0	0	1	0	0	0	0	0	1	0	0	0	0	0	1	0	0	0	0	0	1	0	0	0	1	0	0	1	0	0	0	0	0	0	0	0	1	1	0	0	0	0	0
Paraprevotella	0	0	0	0	0	0	0	0	0	0	0	0	1	0	0	0	0	0	1	0	3	0	0	0	0	0	1	0	0	0	0	0	0	0	0	0	0	0	0	0	0	0	1	1	0	0	0	0	0
Prevotella	2	1	7	4675	6359	33	43	3	88	5	7	8	14	2086	29	3	0	11	47	7	78	6	4	825	2	4	92	32	1	9	42	1619	3842	93	29	3325	19	9	0	8	6	528	174	91	0	0	1735	6	0
Prevotellamassilia	0	0	0	0	0	0	0	0	0	0	0	0	0	0	1	0	0	0	0	0	0	0	0	0	0	0	0	0	0	0	0	0	0	0	0	0	0	0	0	0	0	0	0	0	0	0	0	0	0
unclassified_Prevotellaceae	0	0	0	0	0	0	0	0	0	0	0	0	0	0	0	0	0	0	0	0	0	0	0	0	0	0	1	0	0	0	0	0	0	0	0	0	0	0	0	0	0	0	2	1	0	0	0	0	0
Acetobacteroides	0	0	0	0	0	0	0	0	1	0	0	0	0	0	1	0	0	0	0	0	1	0	0	0	0	0	1	0	0	0	0	0	0	0	0	0	0	0	0	0	0	0	1	0	0	0	0	0	0
Alistipes	0	0	4	91	113	6	0	1	43	3	5	2	3	42	12	0	9	0	47	4	53	2	1	61	1	4	175	78	0	3	8	55	70	9	850	86	3	696	32	4	291	18	309	383	0	0	28	4	29
environmental_samples_<CFB_group_bacteria,family_Rikenellaceae>	0	0	0	0	0	0	0	0	0	0	0	0	1	0	0	0	0	0	0	0	0	0	0	0	0	0	0	0	0	0	0	0	0	1	0	0	0	0	0	0	0	0	1	0	0	0	0	0	0
Mucinivorans	0	0	1	0	0	0	0	0	1	0	0	1	1	0	1	0	0	0	1	1	1	0	0	0	0	1	1	1	0	0	1	0	0	4	0	0	1	0	0	0	0	0	1	1	0	0	0	1	0
Rikenella	0	0	0	0	0	0	0	0	0	0	0	0	1	0	0	0	0	0	1	0	1	1	0	0	0	0	0	0	0	0	0	0	0	0	0	0	0	0	0	0	0	0	1	1	0	0	0	0	0
Parabacteroides	1	3	4	83	89	10	14	2	201	3	1	2	2	45	49	3	0	0	110	1	115	2	3	90	1	1	188	49	0	3	14	27	66	13	581	63	4	324	70	4	74	15	326	440	1	0	35	2	53
Tannerella	0	0	2	41	56	8	0	1	12	2	0	1	4	21	6	1	0	0	6	2	6	2	0	15	0	2	5	6	0	1	6	15	40	12	0	46	1	0	0	2	0	7	10	7	0	0	17	3	0
Candidatus_Azobacteroides	0	0	1	0	0	0	0	0	2	0	0	0	2	0	0	0	0	0	1	0	1	0	0	0	0	0	2	0	0	0	2	0	0	4	0	0	1	0	0	0	0	0	2	2	0	0	0	0	0
unclassified_Bacteroidales_(miscellaneous)	0	0	0	6	8	0	0	0	137	0	0	0	1	11	4	0	0	0	6	0	11	1	0	0	0	1	379	1	0	1	2	0	14	19	0	14	0	0	0	1	0	0	127	35	0	0	0	1	0
Williamwhitmania	0	0	0	0	0	0	0	0	0	0	0	0	0	0	0	0	0	0	0	0	0	0	0	0	0	0	0	0	0	0	0	0	0	0	0	0	0	0	0	0	0	0	0	0	0	0	0	0	0
Alkaliflexus	0	0	0	0	0	0	0	0	0	0	0	0	0	0	0	0	0	0	0	0	0	0	0	0	0	0	0	0	0	0	0	0	0	1	0	0	0	0	0	0	0	0	0	1	0	0	0	0	0
Alkalitalea	0	0	0	0	0	0	0	0	1	1	1	0	8	0	1	0	0	0	1	0	1	0	0	0	0	0	4	2	0	1	1	0	0	83	0	0	1	0	0	0	0	0	1	1	0	0	0	0	0
environmental_samples_<CFB_group_bacteria,family_Marinilabiliaceae>	0	1	0	0	0	0	0	1	1	1	1	0	0	0	1	0	0	0	1	1	1	1	0	0	0	0	1	0	1	0	1	0	0	1	0	0	1	0	0	0	0	0	1	0	1	0	0	1	0
Mangroviflexus	0	0	0	0	0	0	0	0	1	0	0	0	0	0	0	0	0	0	1	0	0	0	0	0	0	0	1	0	0	0	1	0	0	1	0	0	1	0	0	0	0	0	0	1	0	0	0	0	0
Marinilabilia	0	0	0	0	0	0	0	0	0	0	0	0	1	0	0	0	0	0	0	0	0	0	0	0	0	0	0	0	0	0	0	0	0	0	0	0	0	0	0	0	0	0	0	0	0	0	0	0	0
Saccharicrinis	0	0	0	0	0	0	0	0	0	0	0	0	1	0	0	0	0	0	1	0	0	0	0	0	0	0	1	0	0	0	0	0	0	1	0	0	0	0	0	0	0	0	1	0	0	0	0	0	0
Draconibacterium	0	0	1	0	0	0	0	1	11	1	1	1	3	0	3	1	0	0	2	1	2	1	0	0	0	0	20	1	0	1	1	0	0	31	0	0	1	0	0	1	0	0	4	2	0	0	0	1	0
Meniscus	0	0	0	0	0	0	0	0	0	0	0	0	0	0	0	0	0	0	0	0	0	0	0	0	0	0	0	0	0	0	0	0	0	1	0	0	0	0	0	0	0	0	0	0	0	0	0	0	0
Prolixibacter	0	0	0	0	0	0	0	0	0	0	0	0	0	0	0	0	0	0	0	0	0	0	0	0	0	0	0	0	0	0	0	0	0	0	0	0	0	0	0	0	0	0	0	0	0	0	0	0	0
Sunxiuqinia	0	0	0	0	0	0	0	0	0	0	0	0	0	0	0	0	0	0	0	0	0	0	0	0	0	0	0	0	0	0	0	0	0	0	0	0	0	0	0	0	0	0	0	0	0	0	0	0	0
Salinivirga	0	0	0	0	0	0	0	0	2	0	0	0	4	0	1	0	0	0	1	1	1	0	0	0	0	0	1	1	0	0	1	0	0	30	0	0	1	0	0	0	0	0	1	1	0	0	0	1	0
Arachidicoccus	1	1	1	0	0	0	0	0	1	1	1	1	1	0	1	3	6	0	1	1	1	1	0	0	1	1	1	1	0	1	1	0	0	1	0	0	1	0	0	2	0	0	1	1	0	0	0	1	0
Aurantisolimonas	0	0	0	0	0	0	0	0	0	0	0	0	0	0	0	0	0	0	0	0	0	0	0	0	0	0	0	0	0	0	0	0	0	0	0	0	0	0	0	1	0	0	0	0	0	0	0	0	0
Chitinophaga	7	12	22	0	0	0	0	31	2	3	5	5	3	0	2	32	13	0	4	12	3	26	4	0	4	2	4	2	8	13	3	0	0	3	0	0	45	0	0	6	0	0	4	3	7	0	0	13	0
Cnuella	0	0	0	0	0	0	0	0	0	0	0	0	0	0	0	0	0	0	0	0	1	0	0	0	0	0	0	0	0	0	0	0	0	0	0	0	0	0	0	0	0	0	0	0	0	0	0	0	0
Compostibacter	0	0	0	0	0	0	0	0	0	0	0	0	0	0	0	0	0	0	0	0	0	0	0	0	0	0	0	0	0	0	0	0	0	0	0	0	0	0	0	0	0	0	0	0	0	0	0	0	0
environmental_samples_<CFB_group_bacteria,family_Chitinophagaceae>	0	0	1	0	0	0	0	0	0	0	0	0	0	0	0	0	0	0	0	1	0	1	0	0	0	0	1	0	2	0	0	0	0	1	0	0	1	0	0	0	0	0	0	0	0	0	0	1	0
Ferruginibacter	0	0	0	0	0	0	0	0	0	0	0	0	0	0	0	0	0	0	0	0	0	1	0	0	0	0	0	0	0	0	0	0	0	0	0	0	0	0	0	0	0	0	0	0	0	0	0	0	0
Filimonas	0	1	2	0	0	0	0	2	1	1	2	1	1	0	0	1	0	0	1	2	1	2	1	0	1	1	1	1	2	1	1	0	0	2	0	0	2	0	0	3	0	0	1	1	1	0	0	2	0
Flaviaesturariibacter	0	0	0	0	0	0	0	0	0	0	0	0	0	0	0	0	0	0	0	0	0	1	0	0	0	0	0	0	0	0	0	0	0	0	0	0	0	0	0	0	0	0	0	0	0	0	0	0	0
Flavisolibacter	5	17	17	0	0	0	0	20	0	7	7	3	1	0	0	22	0	0	1	7	1	16	13	0	9	1	1	1	12	5	1	0	0	2	0	0	10	0	0	10	0	0	1	1	10	0	0	23	0
Flavitalea	0	0	0	0	0	0	0	0	0	0	0	0	0	0	0	1	0	0	0	0	0	0	0	0	0	0	0	0	0	0	0	0	0	0	0	0	0	0	0	0	0	0	0	0	0	0	0	0	0
Haoranjiania	0	0	0	0	0	0	0	0	0	0	0	0	0	0	0	0	0	0	0	0	0	0	0	0	0	0	0	0	0	0	0	0	0	0	0	0	0	0	0	0	0	0	1	0	0	0	0	0	0
Hydrotalea	0	0	0	0	0	0	0	0	0	0	0	0	0	0	0	0	0	0	0	0	0	0	0	0	0	0	0	0	0	0	0	0	0	0	0	0	0	0	0	0	0	0	0	0	0	0	0	0	0
Niabella	2	5	6	0	0	0	0	5	3	4	3	6	3	0	1	6	14	0	2	3	2	3	1	0	3	3	3	3	8	4	3	0	0	4	0	0	6	0	0	9	0	0	3	3	2	0	0	6	0
Niastella	8	30	97	0	0	0	0	28	1	326	203	24	1	0	0	99	10	0	1	190	1	126	7	0	5	363	1	1	19	42	1	0	0	2	0	0	71	0	0	82	0	0	1	1	6	0	0	61	0
Parafilimonas	0	0	0	0	0	0	0	0	0	0	0	0	0	0	0	0	0	0	0	0	0	0	0	0	0	0	0	0	0	0	0	0	0	0	0	0	0	0	0	0	0	0	0	0	0	0	0	1	0
Sediminibacterium	0	0	0	0	0	0	0	0	0	0	0	0	0	0	0	0	0	0	0	0	0	0	0	0	0	0	0	0	0	0	0	0	0	0	0	0	0	0	0	0	0	0	0	0	0	0	0	0	0
Segetibacter	0	1	0	0	0	0	0	0	0	0	0	0	0	0	0	0	0	0	0	0	0	0	0	0	0	0	0	0	0	0	0	0	0	0	0	0	0	0	0	0	0	0	0	0	0	0	0	0	0
Taibaiella	0	0	0	0	0	0	0	0	0	0	0	0	0	0	0	1	0	0	0	0	0	0	0	0	0	0	0	0	0	0	0	0	0	0	0	0	1	0	0	0	0	0	0	0	0	0	0	0	0
Terrimonas	0	1	1	0	0	0	0	0	1	0	2	0	0	0	0	0	0	0	1	1	1	2	1	0	0	2	1	0	0	1	1	0	0	1	0	0	2	0	0	2	0	0	1	0	0	0	0	2	0
unclassified_Chitinophagaceae	0	1	1	0	0	0	0	2	1	1	1	1	1	0	1	2	0	0	1	1	1	1	0	0	1	0	1	2	0	1	1	0	0	2	0	0	1	0	0	1	0	0	1	1	1	0	0	1	0
Candidatus_Amoebophilus	0	1	1	0	0	0	0	0	1	0	1	1	1	0	0	1	0	0	1	0	1	0	0	0	1	1	2	1	0	1	1	0	0	2	0	0	1	0	0	1	0	0	1	1	1	0	0	1	0
Candidatus_Cardinium	0	0	0	0	0	0	0	0	1	0	0	0	0	0	0	0	0	0	1	0	0	0	0	0	0	0	1	0	0	0	0	0	0	2	0	0	0	0	0	0	0	0	1	0	0	0	0	1	0
Bernardetia	0	0	0	0	0	0	0	0	1	0	0	0	2	0	1	0	0	0	1	0	1	0	0	0	0	0	1	1	0	0	1	0	0	3	0	0	0	0	0	0	0	0	1	2	0	0	0	0	0
Hugenholtzia	0	0	0	0	0	0	0	0	0	0	0	0	0	0	0	0	0	0	0	0	0	0	0	0	0	0	0	0	0	0	0	0	0	1	0	0	0	0	0	0	0	0	0	1	0	0	0	0	0
Algoriphagus	0	0	1	0	0	0	0	0	1	0	1	2	2	0	0	1	0	0	2	0	1	1	0	0	0	0	2	2	0	0	1	0	0	4	0	0	1	0	0	1	0	0	2	2	1	0	0	0	0
Aquiflexum	0	0	1	0	0	0	0	0	1	0	0	1	2	0	1	0	0	0	1	0	1	1	0	0	0	0	1	0	0	0	1	0	0	4	0	0	1	0	0	0	0	0	1	1	0	0	0	0	0
Belliella	0	0	0	0	0	0	0	0	3	2	1	0	13	0	1	0	0	0	3	1	2	0	1	0	0	0	3	1	2	1	2	0	0	11	0	0	2	0	0	0	0	0	3	5	0	0	0	1	0
Cyclobacterium	0	0	1	0	0	0	0	0	3	0	2	0	13	0	1	0	8	0	2	0	4	0	0	0	0	0	2	1	0	0	2	0	0	9	0	0	1	0	0	1	0	0	2	3	0	0	0	2	0
Echinicola	0	0	1	0	0	0	0	0	2	1	0	0	8	0	0	0	0	0	1	0	1	0	1	0	0	1	1	1	0	1	2	0	0	3	0	0	1	0	0	1	0	0	1	0	0	0	0	2	0
environmental_samples_<CFB_group_bacteria,family_Cyclobacteriaceae>	0	0	0	0	0	0	0	0	0	0	0	0	0	0	0	0	0	0	0	0	0	0	0	0	0	0	0	0	0	1	0	0	0	0	0	0	0	0	0	0	0	0	0	0	0	0	0	0	0
Mariniradius	0	0	0	0	0	0	0	0	0	0	0	0	0	0	0	0	0	0	0	0	0	0	0	0	0	0	0	0	0	0	0	0	0	0	0	0	0	0	0	0	0	0	0	0	0	0	0	0	0
Mongoliicoccus	0	0	0	0	0	0	0	0	0	0	0	0	0	0	0	0	0	0	0	0	0	0	0	0	0	0	0	0	0	0	0	0	0	1	0	0	0	0	0	0	0	0	0	0	0	0	0	0	0
Arcicella	0	0	0	0	0	0	0	0	0	0	0	0	0	0	0	0	0	0	0	0	0	0	0	0	0	0	0	0	0	0	0	0	0	0	0	0	0	0	0	0	0	0	0	0	0	0	0	0	0
Candidatus_Magnospira	0	0	0	0	0	0	0	0	0	0	0	0	0	0	0	0	0	0	1	0	0	0	0	0	0	0	0	0	0	0	0	0	0	0	0	0	0	0	0	0	0	0	0	0	0	0	0	0	0
Candidatus_Nephrothrix	1	0	0	0	0	0	0	0	0	1	0	1	0	0	0	0	0	0	0	1	0	1	0	0	0	0	1	0	0	0	1	0	0	0	0	0	1	0	0	1	0	0	1	0	0	0	0	1	0
Cytophaga	9	22	15	0	0	0	0	11	2	8	22	6	3	0	1	17	10	0	2	4	5	7	17	0	6	5	5	2	15	8	4	0	0	10	0	0	11	0	0	15	0	0	10	6	14	0	0	10	0
Dyadobacter	0	1	55	0	0	0	0	6	2	5	2	34	1	0	1	14	8	0	2	3	1	6	1	0	1	1	1	2	3	27	2	0	0	2	0	0	91	0	0	2	0	0	2	2	0	0	0	31	0
Emticicia	0	0	1	0	0	0	0	0	1	0	0	0	1	0	0	1	0	0	1	1	1	1	0	0	0	1	1	1	0	1	1	0	0	2	0	0	1	0	0	1	0	0	3	1	0	0	0	1	0
environmental_samples_<CFB_group_bacteria,family_Cytophagaceae>	0	0	0	0	0	0	0	0	0	0	0	1	0	0	0	0	0	0	0	0	0	1	0	0	0	0	0	1	0	0	0	0	0	0	0	0	1	0	0	0	0	0	0	1	0	0	0	0	0
Fibrella	0	0	11	0	0	0	0	0	1	3	5	2	2	0	0	1	10	0	1	2	0	3	0	0	0	2	2	1	0	2	1	0	0	3	0	0	7	0	0	2	0	0	2	2	0	0	0	5	0
Flectobacillus	1	0	0	0	0	0	0	0	0	0	0	0	0	0	0	0	0	0	1	0	0	0	1	0	0	0	0	0	0	0	0	0	0	0	0	0	0	0	0	1	0	0	0	1	0	0	0	0	0
Flexibacter	0	0	1	0	0	0	0	0	1	2	0	1	0	0	0	0	0	0	1	1	0	1	0	0	0	1	2	0	1	1	1	0	0	2	0	0	2	0	0	2	0	0	2	1	0	0	0	1	0
Larkinella	0	0	1	0	0	0	0	0	0	0	0	0	0	0	0	0	0	0	0	0	0	0	0	0	0	0	0	0	0	0	0	0	0	0	0	0	1	0	0	0	0	0	0	0	0	0	0	1	0
Leadbetterella	0	0	1	0	0	0	0	0	2	1	1	0	4	0	1	0	0	0	2	0	1	0	0	0	0	0	4	1	1	1	1	0	0	4	0	0	1	0	0	1	0	0	2	2	1	0	0	0	0
Persicitalea	0	0	0	0	0	0	0	0	0	0	0	0	0	0	0	0	0	0	0	0	0	0	0	0	0	0	0	1	0	0	0	0	0	0	0	0	0	0	0	0	0	0	0	0	0	0	0	0	0
Runella	0	0	2	0	0	0	0	0	1	0	2	1	2	0	1	0	6	0	5	1	1	1	0	0	0	1	2	1	0	0	1	0	0	3	0	0	2	0	0	2	0	0	1	1	0	0	0	1	0
Spirosoma	0	0	25	0	0	0	0	1	2	7	18	8	6	0	0	4	24	0	3	4	3	20	0	0	0	5	5	5	0	5	1	0	0	7	0	0	44	0	0	5	0	0	5	13	1	12	0	11	0
Sporocytophaga	0	0	1	0	0	0	0	0	0	0	0	0	0	0	0	0	0	0	0	0	0	0	0	0	0	0	1	0	0	0	0	0	0	0	0	0	0	0	0	0	0	0	1	1	0	0	0	0	0
environmental_samples_<CFB_group_bacteria,family_Flammeovirgaceae>	0	1	1	0	0	0	0	0	1	0	1	1	0	0	0	0	0	0	1	1	1	1	0	0	1	1	1	0	0	0	1	0	0	1	0	0	1	0	0	1	0	0	1	1	0	0	0	1	0
Flammeovirga	0	0	0	0	0	0	0	0	1	0	0	1	1	0	1	0	0	0	2	1	1	2	0	0	0	0	2	0	0	1	1	0	0	3	0	0	1	0	0	0	0	0	2	2	0	0	0	0	0
Flexithrix	0	0	0	0	0	0	0	0	1	0	0	1	0	0	0	0	0	0	1	0	0	0	0	0	0	0	1	0	0	0	0	0	0	0	0	0	0	0	0	1	0	0	0	1	0	0	0	0	0
Fulvivirga	0	0	1	0	0	0	0	0	0	0	0	0	0	0	0	1	0	0	0	0	0	0	1	0	0	0	0	0	0	0	0	0	0	0	0	0	0	0	0	0	0	0	0	0	0	0	0	0	0
Marivirga	1	0	1	0	0	0	0	1	0	1	1	1	7	0	0	1	0	0	1	0	1	1	1	0	0	1	2	0	0	1	1	0	0	5	0	0	1	0	0	1	0	0	2	1	0	0	0	1	0
unclassified_Flammeovirgaceae	0	0	1	0	0	0	0	0	0	1	1	1	1	0	1	0	6	0	1	1	0	1	1	0	0	0	1	0	0	0	0	0	0	3	0	0	1	0	0	1	0	0	1	0	0	0	0	1	0
Adhaeribacter	0	0	0	0	0	0	0	0	0	0	0	0	0	0	0	0	0	0	0	0	0	0	0	0	0	0	0	0	0	0	0	0	0	0	0	0	0	0	0	0	0	0	0	0	0	0	0	1	0
Hymenobacter	38	70	44	10	16	10	7	24	3	21	48	9	9	0	4	55	45	10	6	41	6	135	27	6	17	14	8	7	11	9	4	0	9	12	0	12	40	0	0	9	0	0	5	25	40	18	0	36	0
Parahymenobacter	0	0	0	0	0	0	0	0	0	0	0	0	0	0	0	0	0	0	0	0	0	1	0	0	0	0	0	0	0	0	0	0	0	0	0	0	0	0	0	0	0	0	0	1	0	0	0	1	0
Pontibacter	8	1	4	0	6	0	0	1	3	3	3	3	4	0	1	1	15	0	0	3	3	4	8	0	2	2	2	0	0	3	1	0	0	9	0	6	3	0	0	3	0	0	3	0	6	7	0	3	0
Rufibacter	17	37	10	0	0	0	0	5	3	3	4	3	4	0	0	5	10	0	2	4	3	4	12	0	5	3	3	0	1	4	3	0	0	5	0	0	23	0	0	4	0	0	3	2	15	0	0	13	0
Siccationidurans	0	0	1	0	0	0	0	1	0	0	0	1	0	0	0	0	0	0	0	1	0	2	0	0	0	0	1	0	0	1	0	0	0	0	0	0	1	0	0	0	0	0	0	1	1	0	0	0	0
Eisenibacter	0	0	0	0	0	0	0	0	0	0	0	0	0	0	0	0	0	0	0	0	0	0	1	0	0	0	0	0	0	0	0	0	0	0	0	0	0	0	0	0	0	0	0	0	0	0	0	0	0
Persicobacter	1	1	1	0	0	0	0	0	2	1	1	0	1	0	0	0	0	0	1	1	1	2	0	0	0	0	1	0	0	1	1	0	0	3	0	0	2	0	0	2	0	0	2	2	0	0	0	0	0
Thermoflexibacter	0	0	0	0	0	0	0	0	0	0	0	0	0	0	0	1	0	0	1	0	0	0	0	0	0	0	0	0	0	0	0	0	0	1	0	0	0	0	0	0	0	0	1	1	0	0	0	0	0
unclassified_Cytophagales_(miscellaneous)	1	0	1	0	0	0	0	0	1	1	1	0	2	0	1	0	0	0	1	1	1	0	0	0	0	0	1	1	0	1	1	0	0	4	0	0	1	0	0	0	0	0	1	1	0	0	0	0	0
environmental_samples_<CFB_group_bacteria,phylum_Bacteroidetes>	3	7	2	0	11	0	0	2	3	2	2	3	4	0	1	6	0	0	3	1	2	2	5	0	4	1	5	1	1	3	3	0	9	10	0	0	4	0	0	4	0	0	6	6	3	0	0	4	0
environmental_samples_<CFB_group_bacteria,class_Flavobacteriia>	0	1	1	0	0	0	0	1	1	0	0	0	1	0	0	0	0	0	0	0	0	0	0	0	0	0	0	0	0	1	0	0	0	1	0	0	1	0	0	1	0	0	0	0	0	0	0	0	0
Blattabacterium	0	0	4	0	0	0	0	0	4	2	1	1	5	0	2	0	0	0	3	1	6	2	0	0	0	2	8	0	0	2	5	0	0	14	0	0	4	0	0	3	0	0	9	4	0	0	0	3	0
Brumimicrobium	0	0	0	0	0	0	0	0	0	0	0	0	1	0	0	0	0	0	0	0	0	0	0	0	0	0	0	0	0	0	0	0	0	0	0	0	0	0	0	0	0	0	0	0	0	0	0	0	0
Fluviicola	0	0	11	0	0	0	0	1	3	2	3	3	8	0	2	9	8	0	12	2	2	3	1	0	3	0	3	5	1	8	2	0	0	17	0	0	5	0	0	6	0	0	3	4	1	0	0	7	0
Salinirepens	0	0	0	0	0	0	0	0	0	0	0	0	1	0	0	0	0	0	0	0	0	0	0	0	0	0	0	0	0	0	0	0	0	0	0	0	0	0	0	0	0	0	0	0	0	0	0	0	0
environmental_samples_<CFB_group_bacteria,family_Cryomorphaceae>	0	1	1	0	0	0	0	0	1	1	1	1	1	0	0	0	0	0	1	1	1	1	0	0	0	1	1	1	0	1	1	0	0	3	0	0	1	0	0	1	0	0	1	1	1	0	0	1	0
Owenweeksia	0	1	1	0	0	0	0	0	1	0	1	1	13	0	0	1	0	0	1	0	0	1	0	0	0	0	1	1	1	1	0	0	0	3	0	0	1	0	0	1	0	0	1	1	0	0	0	1	0
environmental_samples_<CFB_group_bacteria,order_Flavobacteriales>	0	0	0	0	0	0	0	0	0	0	0	0	1	0	0	0	0	0	1	0	1	0	0	0	0	0	0	0	0	0	0	0	0	0	0	0	0	0	0	0	0	0	1	0	0	0	0	1	0
Aequorivita	0	0	0	0	0	6	9	0	1	1	1	1	64	0	0	0	0	17	1	0	1	0	0	0	0	1	0	1	0	0	0	0	0	15	0	0	1	0	0	0	0	0	1	1	0	0	0	1	0
Algibacter	0	0	0	0	0	0	0	0	0	0	0	0	15	0	0	0	0	8	1	0	1	0	0	0	0	0	1	1	0	0	1	0	0	4	0	0	1	0	0	0	0	0	0	1	0	0	0	0	0
Apibacter	0	0	0	0	0	0	0	0	3	0	0	1	2	0	0	0	0	0	3	0	2	0	1	0	0	0	2	1	0	0	1	0	0	2	0	0	1	0	0	1	0	0	3	3	0	0	0	1	0
Aquimarina	0	0	0	0	0	0	0	0	1	0	0	0	0	0	0	0	0	0	0	0	0	0	0	0	0	0	0	0	0	0	0	0	0	0	0	0	0	0	0	0	0	0	0	0	0	0	0	0	0
Arenibacter	0	0	0	0	0	0	0	0	1	0	1	1	118	0	1	0	0	15	1	1	1	0	0	0	0	0	1	1	0	0	1	0	0	17	0	0	0	0	0	1	0	0	1	1	0	0	0	0	0
Aureitalea	0	0	0	0	0	0	0	0	0	0	0	0	0	0	0	0	0	0	0	0	0	0	0	0	0	0	0	0	0	0	0	0	0	0	0	0	0	0	0	0	0	0	0	0	0	0	0	0	0
Bergeyella	0	0	0	0	0	0	0	0	4	0	0	0	0	0	7	0	0	0	2	0	6	0	0	0	0	0	5	2	0	0	1	0	0	1	0	0	0	0	0	0	0	0	7	2	0	0	0	0	0
Bizionia	0	0	0	0	0	0	0	0	0	0	0	0	1	0	0	0	0	0	0	0	0	0	0	0	0	0	0	0	0	0	0	0	0	0	0	0	0	0	0	0	0	0	0	0	0	0	0	0	0
Capnocytophaga	0	0	2	6	7	12	13	2	14	2	3	4	18	0	3	1	10	15	12	2	12	1	0	0	0	0	12	7	2	1	11	0	7	20	0	7	4	0	0	5	0	0	14	14	0	0	0	4	0
Cellulophaga	0	0	0	0	0	8	8	0	7	0	0	2	25	0	1	0	0	14	10	1	10	0	0	0	0	0	10	3	0	0	7	0	0	17	0	0	1	0	0	1	0	0	10	9	0	0	0	0	0
Chishuiella	0	0	0	0	0	0	0	0	0	0	0	0	0	0	0	0	0	0	1	0	0	0	0	0	0	0	0	0	0	0	0	0	0	0	0	0	0	0	0	0	0	0	0	0	0	0	0	0	0
Chryseobacterium	5	8	209	9	0	12	11	10	139	12	9	3	13	0	57	105	15	10	79	15	94	29	3	0	6	3	202	73	3	8	29	0	0	16	0	6	90	0	0	5	0	0	180	120	6	6	0	139	0
Cloacibacterium	0	0	0	0	0	0	0	0	0	0	0	0	0	0	0	0	0	0	1	0	1	0	0	0	0	0	2	0	0	0	0	0	0	0	0	0	0	0	0	0	0	0	2	0	0	0	0	0	0
Coenonia	0	0	0	0	0	0	0	0	1	0	0	0	0	0	0	0	0	0	0	0	0	0	0	0	0	0	1	0	0	0	1	0	0	0	0	0	0	0	0	0	0	0	1	0	0	0	0	0	0
Croceibacter	0	0	0	0	0	0	0	0	1	0	0	0	5	0	0	0	0	0	1	0	1	0	0	0	1	0	1	1	0	0	0	0	0	3	0	0	1	0	0	0	0	0	2	1	0	0	0	0	0
Daejeonia	0	0	0	0	0	0	0	0	0	0	0	0	0	0	0	0	0	0	0	0	0	0	0	0	0	0	0	0	0	0	1	0	0	0	0	0	0	0	0	0	0	0	0	0	0	0	0	0	0
Dokdonia	0	0	1	0	0	0	0	0	1	0	1	0	7	0	0	0	0	0	2	0	0	1	0	0	0	1	1	2	0	1	1	0	0	4	0	0	1	0	0	1	0	0	2	3	0	0	0	1	0
Elizabethkingia	1	0	5	0	0	6	0	1	62	1	2	3	7	0	107	1	10	7	26	2	50	4	0	0	0	0	448	17	0	1	10	0	0	12	0	0	5	0	0	5	0	0	77	33	0	0	0	8	0
Empedobacter	0	0	0	0	0	0	0	0	2	0	0	0	0	0	0	0	0	0	2	0	4	0	0	0	0	0	2	1	0	0	2	0	0	1	0	0	0	0	0	0	0	0	1	2	0	0	0	0	0
environmental_samples_<CFB_group_bacteria,family_Flavobacteriaceae>	3	1	3	0	0	0	0	3	1	4	1	3	2	0	1	1	0	0	1	1	1	3	1	0	3	4	8	1	2	3	1	0	0	3	0	0	3	0	0	4	0	0	2	1	3	0	0	2	0
Flavobacterium	18	29	57	0	6	60	43	36	204	17	311	319	47	0	113	257	29	60	108	21	139	75	18	0	25	37	100	135	44	17	62	0	0	90	0	6	240	0	0	626	0	0	111	227	23	14	0	30	0
Formosa	0	0	2	0	0	11	10	0	4	0	2	1	28	0	1	0	0	20	3	0	3	1	0	0	0	0	3	3	0	0	3	0	0	12	0	0	2	0	0	2	0	0	4	3	0	0	0	2	0
Gaetbulibacter	0	0	0	0	0	0	0	0	0	0	0	0	0	0	0	0	0	0	0	0	0	0	0	0	0	0	0	0	0	0	0	0	0	1	0	0	0	0	0	0	0	0	0	0	0	0	0	0	0
Gelidibacter	0	0	0	0	0	0	0	0	0	0	0	0	0	0	0	0	0	0	1	0	0	0	0	0	0	0	0	0	0	0	0	0	0	0	0	0	0	0	0	0	0	0	0	0	0	0	0	0	0
Gillisia	0	0	0	0	0	0	0	0	1	0	0	0	3	0	0	0	0	10	1	0	1	0	0	0	0	1	1	1	0	0	1	0	0	2	0	0	0	0	0	1	0	0	1	1	0	0	0	0	0
Gilvibacter	0	0	1	0	0	0	0	0	0	0	0	0	1	0	0	0	0	0	0	0	1	0	0	0	0	0	1	0	0	0	1	0	0	2	0	0	1	0	0	0	0	0	1	1	0	0	0	0	0
Gramella	8	10	8	0	0	13	14	4	3	6	4	9	20	0	1	11	8	31	5	3	2	5	5	0	6	8	12	2	8	11	2	0	0	15	0	0	8	0	0	10	0	0	8	4	4	0	0	7	0
Haloanella	0	0	0	0	0	0	0	0	0	0	0	0	0	0	0	0	0	0	0	0	1	0	0	0	0	0	0	0	0	0	0	0	0	0	0	0	0	0	0	0	0	0	0	0	0	0	0	0	0
Hoppeia	0	0	0	0	0	0	0	0	0	0	0	0	0	0	0	0	0	0	1	0	0	0	0	0	0	0	0	0	0	1	0	0	0	0	0	0	0	0	0	0	0	0	0	1	0	0	0	0	0
Kordia	0	0	0	0	0	0	0	0	1	0	0	1	1	0	0	0	0	0	1	0	0	1	0	0	0	0	1	1	0	0	0	0	0	1	0	0	0	0	0	1	0	0	0	0	0	0	0	0	0
Lacinutrix	1	0	0	0	0	6	0	0	2	0	3	0	31	0	1	0	0	10	3	0	3	1	0	0	0	0	2	2	0	1	3	0	0	8	0	0	1	0	0	1	0	0	2	3	0	0	0	0	0
Leeuwenhoekiella	0	0	0	0	0	0	0	0	0	0	0	0	0	0	0	0	0	0	0	0	0	0	0	0	0	0	0	1	0	0	0	0	0	2	0	0	0	0	0	0	0	0	2	1	0	0	0	0	0
Lutibacter	0	0	0	0	0	0	0	0	1	0	2	1	9	0	0	1	0	7	3	0	2	0	0	0	0	1	2	1	0	1	2	0	0	8	0	0	1	0	0	1	0	0	2	2	0	0	0	1	0
Mangrovimonas	0	0	0	0	0	0	0	0	0	0	0	0	1	0	0	1	0	0	0	0	0	0	0	0	0	0	1	0	0	0	0	0	0	0	0	0	0	0	0	0	0	0	0	0	0	0	0	0	0
Maribacter	0	0	1	0	0	9	8	0	1	1	0	1	48	0	1	0	6	18	4	0	3	0	0	0	0	1	2	4	0	0	3	0	0	13	0	0	0	0	0	1	0	0	3	4	0	0	0	4	0
Mesonia	0	0	0	0	0	0	0	0	0	0	0	0	1	0	0	0	0	0	0	0	0	0	0	0	0	0	0	0	0	0	0	0	0	0	0	0	0	0	0	0	0	0	0	0	0	0	0	0	0
Muricauda	0	0	2	0	0	0	0	0	1	1	1	2	33	0	0	1	0	9	1	1	1	0	0	0	0	2	1	0	0	1	1	0	0	6	0	0	1	0	0	0	0	0	2	1	0	0	0	0	0
Myroides	2	0	3	0	0	0	0	0	8	1	3	1	8	0	6	4	0	0	7	2	8	2	0	0	0	0	13	6	1	0	7	0	0	10	0	0	3	0	0	2	0	0	8	7	0	0	0	2	0
Nonlabens	0	0	2	0	0	6	7	0	5	0	0	0	15	0	1	0	0	10	3	1	2	1	0	0	0	0	3	3	0	3	4	0	0	9	0	0	2	0	0	2	0	0	3	5	0	0	0	1	0
Ornithobacterium	0	0	1	32	38	0	0	0	3	0	0	0	1	32	2	0	0	0	2	0	3	0	0	0	0	0	5	2	0	0	2	0	61	4	0	39	0	0	0	1	0	0	9	6	0	0	0	0	0
Polaribacter	0	0	2	0	0	16	14	0	9	1	3	1	35	0	4	1	12	23	11	1	9	2	0	0	0	0	9	10	0	0	8	0	0	24	0	0	2	0	0	2	0	0	9	11	0	0	0	2	0
Postechiella	0	0	0	0	0	0	0	0	0	0	0	0	0	0	0	0	0	0	0	0	0	0	0	0	0	0	0	0	0	0	0	0	0	0	0	0	0	0	0	0	0	0	0	0	0	0	0	0	0
Psychroflexus	0	0	1	0	0	0	0	0	1	0	0	0	6	0	1	0	0	7	1	0	2	0	0	0	0	0	1	0	0	0	0	0	0	7	0	0	0	0	0	0	0	0	1	1	0	0	0	1	0
Psychroserpens	0	0	0	0	0	0	0	0	0	0	0	0	0	0	0	0	0	0	0	0	0	0	0	0	0	0	1	0	0	0	0	0	0	0	0	0	0	0	0	0	0	0	0	0	0	0	0	0	0
Riemerella	0	0	2	0	0	0	0	0	23	1	0	0	4	0	9	0	0	0	15	1	16	4	0	0	0	0	25	7	0	1	6	0	0	10	0	0	3	0	0	1	0	0	23	12	0	0	0	2	0
Robiginitalea	0	0	1	0	0	0	0	0	0	1	1	1	5	0	0	0	0	0	1	1	1	0	0	0	0	1	1	0	0	1	1	0	0	3	0	0	0	0	0	1	0	0	0	1	0	0	0	0	0
Salegentibacter	0	0	1	0	0	9	11	0	1	0	1	0	14	0	2	0	0	28	2	0	2	0	0	0	0	1	1	2	0	0	2	0	0	5	0	0	0	0	0	1	0	0	2	3	0	0	0	1	0
Salinimicrobium	0	0	0	0	0	0	0	0	0	0	0	0	1	0	0	0	0	0	0	0	0	0	0	0	0	0	0	0	0	0	0	0	0	0	0	0	0	0	0	0	0	0	0	0	0	0	0	0	0
Sediminicola	0	0	1	0	0	0	0	0	0	0	0	0	16	0	0	0	0	0	1	0	1	0	0	0	0	0	0	0	0	0	0	0	0	6	0	0	0	0	0	0	0	0	0	0	0	0	0	0	0
Seonamhaeicola	0	1	1	0	0	0	0	0	1	0	0	0	14	0	1	0	0	7	1	1	1	0	0	0	0	0	1	1	0	1	1	0	0	10	0	0	0	0	0	1	0	0	1	1	0	0	0	0	0
Siansivirga	1	0	0	0	0	0	0	0	1	0	0	0	22	0	1	1	0	7	1	0	1	0	0	0	0	0	1	1	0	0	1	0	0	6	0	0	0	0	0	0	0	0	1	1	0	0	0	0	0
Snuella	0	0	0	0	0	0	0	0	0	0	0	0	1	0	0	0	0	0	0	0	0	0	0	0	0	0	0	0	0	0	0	0	0	0	0	0	0	0	0	0	0	0	0	0	0	0	0	0	0
Soonwooa	0	0	0	0	0	0	0	0	0	0	0	0	0	0	0	0	0	0	0	0	0	0	0	0	0	0	0	0	0	0	0	0	0	0	0	0	0	0	0	0	0	0	0	0	0	0	0	0	0
Tenacibaculum	0	2	0	0	0	6	6	0	8	1	3	1	18	0	4	2	0	10	14	1	10	1	0	0	0	1	8	5	0	0	11	0	0	19	0	0	1	0	0	3	0	0	18	15	0	0	0	1	0
unclassified_Flavobacteriaceae	2	0	2	0	0	9	7	2	7	0	1	1	10	0	5	1	0	9	12	0	6	2	0	0	1	1	11	15	1	0	4	0	0	18	0	0	2	0	0	1	0	0	9	18	0	0	0	2	0
Vaginella	0	0	0	0	0	0	0	0	0	0	0	0	0	0	0	0	0	0	0	0	0	0	0	0	0	0	0	0	0	0	0	0	0	0	0	0	0	0	0	0	0	0	0	0	0	0	0	0	0
Wautersiella	0	0	0	0	0	0	0	0	0	0	0	0	0	0	0	0	0	0	1	0	0	0	0	0	0	0	2	0	0	0	0	0	0	0	0	0	0	0	0	0	0	0	1	1	0	0	0	0	0
Weeksella	0	0	0	0	0	0	0	0	26	0	0	1	3	0	14	0	0	0	6	0	14	0	0	0	0	0	22	2	0	0	2	0	0	3	0	0	0	0	0	1	0	0	10	5	0	0	0	0	0
Wenyingzhuangia	0	0	0	0	0	0	0	0	1	1	1	0	2	0	1	0	0	0	1	0	1	1	0	0	0	0	1	1	0	1	1	0	0	2	0	0	1	0	0	1	0	0	1	1	0	0	0	0	0
Winogradskyella	0	0	1	0	0	11	11	0	4	0	2	1	45	0	2	1	0	22	5	0	4	1	0	0	0	1	3	3	2	0	3	0	0	18	0	0	0	0	0	1	0	0	4	4	0	0	0	1	0
Zobellia	1	0	1	0	0	0	0	0	0	0	1	0	12	0	0	0	0	0	1	0	0	0	0	0	0	0	1	0	0	0	0	0	0	3	0	0	1	0	0	1	0	0	1	1	0	0	0	1	0
Zunongwangia	0	0	1	0	0	0	0	0	1	0	1	1	3	0	0	1	0	10	0	0	0	0	0	0	0	1	1	0	0	1	1	0	0	3	0	0	1	0	0	1	0	0	1	1	0	0	0	0	0
Ichthyobacterium	0	0	0	0	0	0	0	0	0	0	0	0	0	0	0	0	0	0	1	0	0	0	0	0	0	1	1	1	0	0	1	0	0	1	0	0	0	0	0	0	0	0	1	1	0	0	0	0	0
Schleiferia	0	0	0	0	0	0	0	0	0	0	0	0	0	0	0	0	0	0	1	0	0	0	0	0	0	0	0	0	0	0	0	0	0	0	0	0	0	0	0	0	0	0	0	0	0	0	0	0	0
Candidatus_Sulcia	0	2	1	0	0	0	0	0	2	1	3	1	2	0	0	1	0	0	2	1	2	1	1	0	2	1	2	1	3	1	1	0	0	2	0	0	1	0	0	1	0	0	1	3	1	0	0	1	0
Candidatus_Uzinura	0	0	1	0	0	0	0	0	1	0	0	1	0	0	0	0	0	0	1	0	0	0	0	0	0	0	1	0	0	0	1	0	0	2	0	0	0	0	0	0	0	0	1	2	0	0	0	0	0
Candidatus_Walczuchella	0	0	0	0	0	0	0	0	0	0	1	0	1	0	0	0	0	0	0	0	0	0	0	0	0	0	0	0	0	0	0	0	0	1	0	0	0	0	0	0	0	0	0	0	0	0	0	0	0
unclassified_Flavobacteriales_(miscellaneous)	0	0	0	0	0	0	0	0	1	0	0	2	1	0	0	0	0	0	1	0	2	1	0	0	1	0	3	1	0	1	4	0	0	4	0	0	1	0	0	3	0	0	5	0	0	0	0	0	0
Haliscomenobacter	0	1	2	0	0	0	0	0	3	0	1	1	2	0	1	1	6	0	7	2	1	2	0	0	0	1	3	1	1	2	1	0	0	5	0	0	3	0	0	4	0	0	1	2	0	0	0	1	0
environmental_samples_<CFB_group_bacteria,family_Saprospiraceae>	0	0	0	0	0	0	0	0	0	0	0	0	0	0	0	0	0	0	1	0	0	0	0	0	0	0	0	1	0	1	0	0	0	0	0	0	0	0	0	0	0	0	0	0	0	0	0	0	0
Membranicola	0	0	0	0	0	0	0	0	0	0	0	0	1	0	0	0	0	0	0	0	0	0	0	0	0	0	0	0	0	0	0	0	0	0	0	0	0	0	0	0	0	0	0	0	0	0	0	0	0
Saprospira	0	0	0	0	0	0	0	0	0	0	1	2	3	0	1	0	0	0	1	0	1	0	0	0	0	0	1	0	0	0	1	0	0	2	0	0	2	0	0	1	0	0	2	1	0	0	0	1	0
unclassified_Saprospiraceae	0	0	0	0	0	0	0	0	0	0	0	0	0	0	0	0	0	0	0	0	0	0	0	0	0	0	0	0	0	1	0	0	0	0	0	0	0	0	0	0	0	0	0	0	0	0	0	0	0
environmental_samples_<CFB_group_bacteria,class_Sphingobacteriia>	0	0	1	0	0	0	0	0	0	1	0	1	1	0	0	0	0	0	1	0	0	1	0	0	1	0	1	1	0	1	1	0	0	1	0	0	1	0	0	0	0	0	1	1	0	0	0	1	0
environmental_samples_<CFB_group_bacteria,order_Sphingobacteriales>	0	0	2	0	0	0	0	1	2	0	1	1	2	0	0	1	0	0	2	1	1	1	0	0	0	0	2	1	2	2	1	0	0	2	0	0	3	0	0	1	0	0	2	2	1	0	0	2	0
Arcticibacter	0	1	0	0	0	0	0	0	0	0	0	0	0	0	0	0	0	0	0	0	0	0	0	0	0	0	0	0	0	0	0	0	0	0	0	0	0	0	0	0	0	0	0	0	0	0	0	0	0
environmental_samples_<CFB_group_bacteria,family_Sphingobacteriaceae>	0	0	0	0	0	0	0	0	0	0	0	0	0	0	0	0	0	0	0	0	0	0	0	0	1	0	2	0	0	0	0	0	0	1	0	0	0	0	0	0	0	0	1	0	0	0	0	0	0
Mucilaginibacter	1	8	9	0	0	6	0	2	1	11	21	6	5	0	1	26	25	9	3	7	0	36	3	0	2	6	5	5	3	5	3	0	0	6	0	0	5	0	0	5	0	0	3	5	4	18	0	5	0
Olivibacter	0	0	0	0	0	0	0	0	0	0	0	0	0	0	0	0	0	0	0	0	0	0	0	0	0	0	0	0	0	0	0	0	0	0	0	0	0	0	0	0	0	0	0	0	0	0	0	1	0
Pedobacter	32	7	30	0	0	9	7	84	5	5	6	8	5	0	3	52	28	30	8	5	6	19	4	0	5	2	8	6	6	5	3	0	0	10	0	0	15	0	0	8	0	0	9	8	7	63	0	9	0
Pseudopedobacter	0	0	1	0	0	0	0	0	2	0	1	1	1	0	1	1	6	0	2	1	1	0	0	0	0	0	3	1	0	1	1	0	0	2	0	0	1	0	0	1	0	0	2	2	1	0	0	1	0
Solitalea	0	1	2	0	0	0	0	0	2	1	2	1	2	0	1	1	7	0	2	1	2	2	0	0	1	0	2	2	0	2	2	0	0	6	0	0	2	0	0	2	0	0	2	2	1	0	0	2	0
Sphingobacterium	37	6	23	0	0	11	10	3	14	7	5	6	10	0	4	4	17	65	20	32	12	10	6	0	4	4	60	9	1	15	8	0	0	33	0	0	92	0	0	7	0	0	18	25	2	12	0	73	0
unclassified_Sphingobacteriaceae	1	16	40	0	0	0	0	20	1	1	3	2	1	0	0	193	0	0	1	3	1	9	3	0	9	0	1	1	7	1	1	0	0	3	0	0	3	0	0	1	0	0	2	1	4	8	0	2	0
unclassified_Bacteroidetes_(miscellaneous)	0	0	2	0	0	0	0	1	2	1	3	1	5	0	3	0	8	0	6	1	3	2	2	0	1	0	9	3	0	1	2	0	0	13	0	0	1	0	0	3	0	0	6	5	0	0	0	2	0
Chlorobaculum	5	10	16	0	0	0	0	5	4	38	11	27	7	0	3	10	23	0	4	19	5	17	2	0	11	39	7	1	13	26	6	0	0	10	0	0	15	0	0	39	0	0	6	4	6	9	0	17	0
Chlorobium	9	13	12	0	0	0	0	17	7	26	11	19	8	0	12	5	9	0	9	13	10	16	15	0	11	25	9	6	13	21	6	0	0	19	0	0	11	0	0	31	0	0	8	8	9	0	0	14	0
Pelodictyon	0	0	2	0	0	0	0	0	2	1	2	4	3	0	1	0	0	0	2	2	2	2	0	0	0	2	2	0	0	3	3	0	0	3	0	0	1	0	0	2	0	0	4	1	0	0	0	2	0
Chloroherpeton	0	0	0	0	0	0	0	0	1	1	0	2	1	0	1	0	0	0	2	1	1	1	0	0	0	1	2	0	0	1	2	0	0	2	0	0	2	0	0	2	0	0	2	1	0	0	0	1	0
Prosthecochloris	0	0	3	0	0	0	0	0	10	3	2	3	9	0	14	0	7	0	6	1	5	2	0	0	0	4	16	3	0	2	4	0	0	9	0	0	4	0	0	4	0	0	5	4	0	0	0	3	0
environmental_samples_<green_sulfur_bacteria,phylum_Chlorobi>	0	0	1	0	0	0	0	0	0	0	1	1	0	0	0	0	0	0	0	1	1	1	0	0	0	1	1	0	0	0	0	0	0	1	0	0	1	0	0	1	0	0	1	1	0	0	0	0	0
unclassified_Chlorobi	0	0	0	0	0	0	0	0	0	0	0	0	0	0	0	0	0	0	0	0	0	0	0	0	0	0	0	0	0	0	0	0	0	0	0	0	0	0	0	0	0	0	1	0	0	0	0	0	0
environmental_samples_<bacteria,clade_Bacteroidetes/Chlorobi_group>	0	0	0	0	0	0	0	0	1	0	0	0	0	0	0	0	0	0	0	0	0	0	0	0	0	0	0	0	0	0	1	0	0	0	0	0	0	0	0	0	0	0	0	0	0	0	0	0	0
environmental_samples_<bacteria,class_Ignavibacteria>	0	0	0	0	0	0	0	0	0	0	1	0	2	0	0	0	0	0	1	0	0	1	0	0	0	1	0	0	0	0	0	0	0	1	0	0	0	0	0	1	0	0	0	0	0	0	0	1	0
environmental_samples_<bacteria,order_Ignavibacteriales>	0	0	0	0	0	0	0	0	0	0	0	0	0	0	0	0	0	0	0	0	0	0	0	0	0	0	1	0	0	0	0	0	0	0	0	0	0	0	0	0	0	0	0	0	0	0	0	0	0
Ignavibacterium	0	1	1	0	0	0	0	0	1	1	0	1	1	0	0	0	26	0	1	1	1	1	1	0	1	1	1	1	0	1	0	0	0	1	0	0	1	0	0	3	0	0	1	1	0	0	0	1	0
Melioribacter	0	0	0	0	0	0	0	0	0	1	0	1	1	0	0	0	0	0	0	1	0	1	0	0	1	1	1	0	1	1	0	0	0	1	0	0	1	0	0	1	0	0	1	1	1	0	0	1	0
Rubricoccaceae	0	0	0	0	0	0	0	0	0	0	0	0	0	0	0	0	0	0	0	0	0	0	0	0	0	0	0	0	0	0	0	0	0	0	0	0	0	0	0	0	0	0	0	0	0	0	0	0	0
Candidatus_Cloacimonas	0	0	0	0	0	0	0	0	2	2	0	0	2	0	18	0	0	0	2	0	1	1	0	0	0	0	2	144	0	2	2	0	0	87	0	0	0	0	0	0	0	0	4	3	0	0	0	0	0
environmental_samples_<bacteria,phylum_Candidatus_Latescibacteria>	0	0	1	0	0	0	0	0	0	2	1	2	1	0	0	1	0	0	1	1	1	1	0	0	0	5	1	0	1	2	0	0	0	1	0	0	1	0	0	3	0	0	1	0	0	0	0	1	0
Candidatus_Marinimicrobia	0	0	0	0	0	0	0	0	0	0	0	0	1	0	0	0	0	0	0	0	0	0	0	0	0	1	0	1	0	0	0	0	0	2	0	0	2	0	0	1	0	0	1	0	0	0	0	1	0
environmental_samples_<bacteria,clade_FCB_group>	0	0	0	0	0	0	0	0	0	0	0	0	1	0	0	0	0	0	1	0	0	0	0	0	0	0	1	1	0	0	1	0	0	0	0	0	1	0	0	0	0	0	1	0	0	0	0	0	0
environmental_samples_<bacteria,class_Chitinivibrionia>	0	0	0	0	0	0	0	0	0	0	0	0	0	0	0	0	0	0	0	0	0	0	0	0	0	0	0	0	0	0	0	0	0	0	0	0	0	0	0	0	0	0	0	0	0	0	0	0	0
environmental_samples_<bacteria,phylum_Fibrobacteres>	0	0	0	0	0	0	0	0	0	1	0	1	0	0	0	0	0	0	0	0	0	1	0	0	0	0	1	0	0	0	0	0	0	1	0	0	0	0	0	1	0	0	1	1	0	0	0	1	0
environmental_samples_<bacteria,order_Fibrobacterales>	0	0	0	0	0	0	0	0	1	0	0	0	0	0	0	0	0	0	0	0	0	0	0	0	0	0	1	0	0	0	0	0	0	0	0	0	0	0	0	0	0	0	1	0	0	0	0	0	0
Fibrobacter	0	0	1	0	0	0	0	0	3	1	1	1	3	0	1	1	0	0	4	2	3	3	1	0	1	1	1	1	0	1	1	0	0	12	0	0	1	0	0	1	0	0	5	6	0	0	0	1	0
environmental_samples_<bacteria,phylum_Gemmatimonadetes>	14	22	18	0	0	0	0	16	1	43	15	34	5	0	1	9	34	0	0	22	1	20	15	0	13	43	2	0	26	43	0	0	0	2	0	0	15	0	0	54	0	0	1	1	14	0	0	17	0
environmental_samples_<bacteria,order_Gemmatimonadales>	1	1	2	0	0	0	0	3	0	2	2	2	1	0	1	1	0	0	0	2	0	2	2	0	0	0	0	0	3	2	0	0	0	0	0	0	2	0	0	2	0	0	0	0	1	0	0	2	0
environmental_samples_<bacteria,family_Gemmatimonadaceae>	3	0	1	0	0	0	0	2	0	1	1	1	0	0	0	1	0	0	0	1	0	2	1	0	1	1	0	0	3	1	0	0	0	0	0	0	1	0	0	1	0	0	0	1	1	0	0	1	0
Gemmatimonas	44	72	55	0	0	34	15	33	2	90	61	39	8	0	1	41	176	12	3	79	4	77	67	0	35	52	4	2	54	57	2	0	0	4	0	0	42	0	0	73	0	0	3	4	49	32	0	55	0
Gemmatirosa	296	411	1007	0	0	92	41	326	1	718	2543	119	19	0	1	323	465	35	1	3224	1	2511	368	0	244	209	1	0	582	187	1	0	0	4	0	0	339	0	0	190	0	0	1	1	229	86	0	825	0
Longimicrobium	0	1	0	0	0	0	0	0	0	0	1	0	0	0	0	0	0	0	0	0	0	0	0	0	0	0	0	0	0	0	0	0	0	0	0	0	0	0	0	0	0	0	0	0	0	0	0	0	0
unclassified_Gemmatimonadetes	0	0	1	0	0	0	0	0	0	0	0	0	0	0	0	0	0	0	0	0	0	1	0	0	0	0	0	0	0	0	0	0	0	0	0	0	0	0	0	0	0	0	0	0	0	0	0	0	0
environmental_samples_<fusobacteria,phylum_Fusobacteria>	0	0	1	0	0	0	0	0	1	0	0	1	0	0	1	0	0	0	1	0	1	0	0	0	0	0	1	1	0	0	1	0	0	0	0	0	0	0	0	0	0	0	1	1	0	0	0	0	0
environmental_samples_<fusobacteria,order_Fusobacteriales>	0	0	0	0	0	0	0	0	1	0	0	0	0	0	0	0	0	0	0	0	0	0	0	0	0	0	0	0	0	0	0	0	0	0	0	0	0	0	0	0	0	0	1	0	0	0	0	0	0
environmental_samples_<fusobacteria,family_Fusobacteriaceae>	0	0	0	0	0	0	0	0	0	0	0	0	0	0	0	0	0	0	1	0	1	0	0	0	0	0	0	0	0	0	0	0	0	0	0	0	0	0	0	0	0	0	0	0	0	0	0	0	0
Fusobacterium	0	0	1	0	0	161	135	0	56	2	0	1	9	0	25	0	0	51	42	2	49	0	0	10	0	1	19	12	0	2	37	13	6	15	0	0	1	0	0	3	0	8	36	32	0	0	34	4	0
Ilyobacter	0	0	0	0	0	0	0	0	5	0	0	0	1	0	2	0	0	0	5	0	6	0	0	0	0	0	5	1	0	0	5	0	0	3	0	0	1	0	0	0	0	0	5	6	0	0	0	0	0
Propionigenium	0	0	0	0	0	0	0	0	2	0	0	0	0	0	0	0	0	0	2	0	3	0	0	0	0	0	2	0	0	0	3	0	0	0	0	0	0	0	0	0	0	0	4	3	0	0	0	0	0
Psychrilyobacter	0	0	0	0	0	0	0	0	1	0	0	0	0	0	0	0	0	0	0	0	1	1	0	0	0	0	1	0	0	0	1	0	0	0	0	0	0	0	0	0	0	0	1	1	0	0	0	0	0
unclassified_Fusobacteriaceae	0	0	0	0	0	0	0	0	0	0	0	0	0	0	0	0	0	0	0	0	0	0	0	0	0	0	0	0	0	0	1	0	0	0	0	0	0	0	0	0	0	0	0	0	0	0	0	0	0
environmental_samples_<fusobacteria,family_Leptotrichiaceae>	0	0	0	0	0	0	0	0	0	0	0	0	0	0	1	0	0	0	1	0	1	0	0	0	0	0	0	0	0	0	1	0	0	0	0	0	0	0	0	0	0	0	0	1	0	0	0	0	0
Leptotrichia	0	0	1	0	0	8	7	0	9	1	1	1	4	0	14	0	0	0	18	1	18	2	0	0	0	0	11	7	0	1	17	9	0	7	0	0	2	0	0	1	0	0	12	12	1	0	0	3	0
Oceanivirga	0	0	0	0	0	0	0	0	1	0	0	0	0	0	1	0	0	0	1	0	1	0	0	0	0	0	0	1	0	0	1	0	0	0	0	0	0	0	0	0	0	0	1	1	0	0	0	0	0
Sebaldella	0	0	1	0	0	0	0	0	334	0	0	0	1	0	1192	0	0	0	1534	0	673	0	0	0	0	0	38	49	0	0	82	0	0	1	0	0	0	0	0	0	0	0	21	489	0	0	0	0	0
Sneathia	0	0	0	0	0	0	0	0	1	0	0	0	1	0	1	0	0	0	1	0	1	0	0	0	0	0	1	1	0	0	1	0	0	1	0	0	0	0	0	0	0	0	1	1	0	0	0	0	0
Streptobacillus	0	0	0	0	0	0	0	0	2	1	0	0	1	0	2	0	0	0	5	0	3	0	0	0	0	0	3	2	0	0	3	0	0	1	0	0	0	0	0	0	0	0	3	4	0	0	0	0	0
unclassified_Fusobacteria	0	0	0	0	0	0	0	0	0	0	0	0	0	0	0	0	0	0	0	0	0	0	0	0	0	0	0	0	0	0	0	0	0	0	0	0	0	0	0	0	0	0	1	0	0	0	0	0	0
Candidatus_Entotheonella	0	0	0	0	0	0	0	0	0	1	0	0	1	0	0	0	0	0	0	0	0	0	0	0	0	0	0	0	0	1	0	0	0	0	0	0	0	0	0	1	0	0	0	0	0	0	0	0	0
environmental_samples_<bacteria,family_Nitrospinaceae>	0	0	1	0	0	0	0	0	0	0	0	0	0	0	0	0	0	0	0	0	0	0	0	0	0	1	0	0	0	0	0	0	0	0	0	0	0	0	0	0	0	0	0	0	0	0	0	0	0
Nitrospina	0	0	0	0	0	0	0	0	0	1	1	0	0	0	0	0	0	0	0	0	0	0	0	0	0	0	0	0	0	0	0	0	0	0	0	0	0	0	0	0	0	0	0	0	0	0	0	0	0
environmental_samples_<bacteria,phylum_Nitrospirae>	0	0	4	0	0	0	0	0	1	13	2	23	2	0	1	0	0	0	0	0	0	2	0	0	0	45	1	0	0	21	0	0	0	3	0	0	4	0	0	44	0	0	3	0	0	0	0	3	0
environmental_samples_<bacteria,order_Nitrospirales>	0	0	0	0	0	0	0	0	0	0	0	1	0	0	0	0	0	0	0	0	1	0	0	0	0	0	1	0	0	0	0	0	0	0	0	0	0	0	0	0	0	0	0	0	0	0	0	0	0
Candidatus_Magnetobacterium	0	0	0	0	0	0	0	0	0	0	0	0	0	0	0	0	0	0	0	0	0	0	0	0	0	0	0	0	0	0	0	0	0	1	0	0	1	0	0	1	0	0	0	1	0	0	0	0	0
environmental_samples_<bacteria,family_Nitrospiraceae>	0	0	1	0	0	0	0	0	0	0	1	0	0	0	0	0	0	0	0	1	0	1	0	0	0	0	0	0	0	1	0	0	0	0	0	0	1	0	0	1	0	0	0	0	0	0	0	1	0
Leptospirillum	1	2	3	0	0	0	0	0	1	4	2	1	3	0	5	0	0	0	5	3	3	3	1	0	0	4	4	2	0	5	3	0	0	4	0	0	5	0	0	5	0	0	4	3	1	0	0	3	0
Nitrospira	4	5	28	0	0	40	17	4	7	105	19	160	9	0	46	5	79	29	9	24	11	30	2	0	6	184	14	2	9	128	4	0	0	5	0	0	37	0	0	329	0	0	8	7	8	98	0	34	0
Thermodesulfovibrio	0	0	0	0	0	0	0	0	1	1	1	2	1	0	2	0	0	0	1	1	1	1	0	0	0	1	1	1	0	2	1	0	0	2	0	0	1	0	0	2	0	0	1	2	0	0	0	2	0
Acidithiobacillus	3	0	8	0	0	0	0	0	11	10	6	10	20	0	16	2	20	0	33	7	17	9	0	0	1	10	17	8	2	8	13	0	0	9	0	0	9	0	0	10	0	0	14	23	1	12	0	9	0
Asticcacaulis	2	2	5	0	0	0	0	2	2	3	5	2	2	0	3	2	0	0	4	3	3	6	1	0	1	5	2	2	1	4	1	0	0	2	0	0	8	0	0	3	0	0	2	3	2	0	0	6	0
Brevundimonas	106	79	314	0	0	27	16	63	223	115	217	30	30	0	135	259	66	132	262	147	85	111	70	0	55	40	225	49	81	68	44	0	0	112	0	0	446	0	0	68	0	0	173	266	73	77	0	217	0
Caulobacter	70	109	392	0	0	11	7	134	41	199	269	91	38	0	31	654	89	25	23	221	12	394	66	0	62	85	31	16	112	185	9	0	0	25	0	0	281	0	0	104	0	0	27	20	92	37	0	211	0
environmental_samples_<a-proteobacteria,family_Caulobacteraceae>	0	0	1	0	0	0	0	0	0	3	0	2	0	0	0	0	0	0	0	1	0	1	0	0	0	4	0	0	0	2	0	0	0	0	0	0	1	0	0	2	0	0	0	0	1	0	0	1	0
Nitrobacteria	0	0	0	0	0	0	0	0	0	0	0	0	0	0	0	0	0	0	0	0	0	0	0	0	0	0	0	0	0	0	0	0	0	0	0	0	0	0	0	0	0	0	1	0	0	0	0	0	0
Phenylobacterium	92	152	433	0	0	6	0	106	36	289	409	65	27	0	44	345	66	12	14	423	11	514	106	0	104	92	24	6	143	249	5	0	0	13	0	0	223	0	0	118	0	0	10	13	118	20	0	474	0
unclassified_Caulobacteraceae	0	0	46	0	0	0	0	18	1	17	2	42	3	0	1	9	7	0	2	3	1	4	1	0	1	7	1	1	27	58	1	0	0	2	0	0	145	0	0	73	0	0	1	2	1	0	0	50	0
environmental_samples_<a-proteobacteria,order_Caulobacterales>	0	0	0	0	0	0	0	0	0	0	1	0	0	0	0	0	0	0	0	0	0	0	0	0	0	0	0	0	0	0	0	0	0	0	0	0	1	0	0	0	0	0	0	0	0	0	0	0	0
environmental_samples_<a-proteobacteria,class_Alphaproteobacteria>	4	6	17	0	0	0	0	10	7	13	18	17	14	0	7	5	0	0	14	27	5	23	3	0	4	11	9	4	6	21	9	0	0	4	0	0	20	0	0	28	0	0	13	7	5	0	0	20	0
Candidatus_Nucleicultrix	0	0	2	0	0	0	0	0	1	1	3	2	1	0	2	0	0	0	1	0	2	1	0	0	0	1	2	0	0	2	1	0	0	1	0	0	1	0	0	4	0	0	2	2	0	0	0	2	0
Candidatus_Paracaedimonas	0	0	0	0	0	0	0	0	1	1	1	1	1	0	0	0	0	0	1	1	1	1	0	0	0	0	1	1	1	1	1	0	0	1	0	0	1	0	0	1	0	0	1	1	0	0	0	1	0
Candidatus_Hepatincola	0	0	0	0	0	0	0	0	0	0	0	0	1	0	0	0	0	0	0	0	0	0	0	0	0	0	0	0	0	0	0	0	0	0	0	0	0	0	0	0	0	0	0	0	0	0	0	0	0
Candidatus_Captivus	0	0	0	0	0	0	0	0	0	0	0	0	0	0	0	0	0	0	0	0	0	0	0	0	0	0	1	0	0	0	0	0	0	0	0	0	0	0	0	0	0	0	0	0	0	0	0	0	0
Candidatus_Odyssella	0	0	0	0	0	0	0	0	0	0	0	1	0	0	0	0	0	0	1	0	1	0	0	0	0	0	1	0	0	1	1	0	0	0	0	0	1	0	0	1	0	0	2	1	0	0	0	0	0
Candidatus_Paracaedibacter	0	0	0	0	0	0	0	0	1	0	1	1	0	0	1	1	0	0	1	1	1	1	0	0	0	0	1	0	1	1	1	0	0	1	0	0	2	0	0	1	0	0	1	1	0	0	0	1	0
Candidatus_Bealeia	0	0	0	0	0	0	0	0	0	0	0	0	0	0	0	0	0	0	0	0	0	0	0	0	0	0	0	0	0	0	0	0	0	0	0	0	0	0	0	0	0	0	0	0	0	0	0	0	0
Candidatus_Gortzia	0	0	0	0	0	0	0	0	1	0	0	0	0	0	0	0	0	0	0	0	0	0	0	0	0	0	0	0	0	0	0	0	0	0	0	0	0	0	0	0	0	0	0	0	0	0	0	0	0
unclassified_Holosporaceae	0	0	1	0	0	0	0	0	1	0	0	0	1	0	0	0	0	0	0	0	1	1	0	0	0	0	1	1	0	0	1	0	0	1	0	0	0	0	0	1	0	0	1	1	0	0	0	1	0
unclassified_Holosporales	0	0	1	0	0	0	0	0	0	1	0	0	1	0	0	0	0	0	1	0	0	1	0	0	0	0	1	0	0	0	0	0	0	0	0	0	0	0	0	0	0	0	2	1	0	0	0	1	0
Magnetococcus	0	0	2	0	0	0	0	0	1	1	1	0	3	0	2	0	0	0	1	1	3	1	0	0	0	1	2	0	0	1	2	0	0	1	0	0	1	0	0	1	0	0	1	0	0	0	0	1	0
Rhizomicrobium	0	0	1	0	0	0	0	0	0	0	1	1	0	0	0	0	0	0	1	1	0	1	0	0	0	0	0	0	0	1	0	0	0	0	0	0	1	0	0	0	0	0	1	0	0	0	0	0	0
Parvularcula	0	0	1	0	0	0	0	0	1	0	1	1	1	0	1	0	0	0	2	1	1	1	0	0	0	1	1	1	0	1	1	0	0	1	0	0	1	0	0	1	0	0	1	1	0	0	0	1	0
environmental_samples_<a-proteobacteria,order_Pelagibacterales>	0	0	0	0	0	0	0	0	1	1	0	0	1	0	0	0	0	0	2	0	0	0	0	0	0	2	1	0	0	1	0	0	0	1	0	0	1	0	0	0	0	0	0	1	0	0	0	0	0
Candidatus_Pelagibacter	0	0	2	0	0	0	0	0	1	2	2	2	4	0	1	1	0	0	1	2	1	2	0	0	1	8	2	0	2	1	1	0	0	6	0	0	6	0	0	7	0	0	3	1	0	0	0	1	0
unclassified_Pelagibacteraceae	0	0	0	0	0	0	0	0	0	0	0	1	1	0	0	0	0	0	0	0	0	1	0	0	0	2	0	0	0	1	0	0	0	2	0	0	2	0	0	2	0	0	0	0	0	0	0	0	0
Ancalomicrobium	0	0	0	0	0	0	0	0	1	0	0	0	0	0	0	0	0	0	0	0	0	0	0	0	0	0	0	0	0	0	0	0	0	0	0	0	0	0	0	0	0	0	0	0	0	0	0	0	0
Aurantimonas	3	3	9	0	0	0	0	2	4	6	4	6	11	0	3	1	12	0	3	6	4	6	3	0	3	5	4	1	1	9	4	0	0	4	0	0	9	0	0	11	0	0	4	4	6	0	0	7	0
Aureimonas	11	7	38	0	0	0	0	8	10	24	22	19	26	0	9	9	41	9	10	26	11	27	12	0	9	20	11	8	10	31	10	0	0	9	0	0	50	0	0	28	0	0	9	10	12	16	0	36	0
Consotaella	0	0	0	0	0	0	0	0	0	0	0	0	0	0	0	0	0	0	1	0	0	0	0	0	0	0	0	0	0	0	0	0	0	0	0	0	0	0	0	0	0	0	0	0	0	0	0	1	0
Fulvimarina	0	0	2	0	0	0	0	0	1	2	2	2	3	0	1	1	0	0	1	2	0	2	0	0	1	1	1	0	0	2	2	0	0	2	0	0	2	0	0	2	0	0	2	2	0	0	0	2	0
Martelella	2	1	14	0	0	0	0	3	11	11	7	11	62	0	13	3	41	12	20	7	7	9	2	0	3	9	8	7	0	16	4	0	0	9	0	0	15	0	0	17	0	0	4	4	0	15	0	13	0
Bartonella	12	7	17	0	0	0	0	8	12	15	13	22	20	0	11	7	7	0	18	16	16	18	9	0	10	18	21	8	6	24	15	0	0	20	0	0	20	0	0	28	0	0	24	22	5	0	0	20	0
Beijerinckia	9	5	9	0	0	0	0	4	2	12	7	14	4	0	2	5	14	0	2	8	1	9	3	0	7	12	2	1	7	18	2	0	0	2	0	0	12	0	0	26	0	0	2	1	9	0	0	10	0
environmental_samples_<a-proteobacteria,family_Beijerinckiaceae>	0	0	1	0	0	0	0	0	0	0	0	0	0	0	0	0	0	0	0	0	0	0	0	0	1	0	0	0	0	0	0	0	0	0	0	0	0	0	0	0	0	0	0	0	1	0	0	0	0
Methylocapsa	0	0	0	0	0	0	0	0	0	0	0	0	1	0	0	0	0	0	0	0	0	0	0	0	0	0	1	0	0	0	0	0	0	1	0	0	0	0	0	0	0	0	1	0	0	0	0	0	0
Methylocella	2	3	7	0	0	0	0	3	1	6	4	6	7	0	1	1	25	0	2	6	1	8	1	0	1	7	1	1	6	9	1	0	0	2	0	0	7	0	0	13	0	0	1	2	3	0	0	6	0
Pseudochelatococcus	0	0	0	0	0	0	0	0	0	0	0	0	0	0	0	0	0	0	0	0	0	0	0	0	0	0	0	0	0	0	1	0	0	0	0	0	0	0	0	0	0	0	0	0	0	0	0	0	0
Rhodoblastus	0	0	0	0	0	0	0	0	1	0	0	0	0	0	0	0	0	0	0	0	1	0	0	0	0	0	1	0	0	0	1	0	0	1	0	0	0	0	0	0	0	0	0	0	0	0	0	0	0
unclassified_Beijerinckiaceae	0	0	0	0	0	0	0	0	0	0	0	0	0	0	0	0	0	0	0	0	0	1	0	0	0	0	0	0	0	0	0	0	0	0	0	0	0	0	0	0	0	0	0	0	0	0	0	0	0
Afipia	4	41	191	0	0	8	0	57	13	225	216	97	14	0	11	193	56	11	17	212	6	340	11	0	18	434	13	9	85	170	9	0	0	26	0	0	197	0	0	130	0	0	8	4	26	26	0	144	0
Bosea	49	61	179	0	0	17	8	63	116	103	86	140	65	0	86	94	173	38	253	87	47	104	49	0	48	98	45	52	64	237	25	0	0	23	0	0	275	0	0	181	0	0	23	44	49	52	0	163	0
Bradyrhizobium	225	429	3168	0	0	132	44	815	104	4804	21439	1886	233	0	135	1851	1369	215	148	4261	73	4804	216	6	283	7684	340	41	1144	3134	64	0	0	320	0	6	3395	0	0	2542	0	0	116	57	410	517	0	2553	0
environmental_samples_<a-proteobacteria,family_Bradyrhizobiaceae>	0	0	1	0	0	0	0	0	0	1	1	0	0	0	0	0	0	0	0	1	0	1	0	0	0	0	0	0	0	1	0	0	0	0	0	0	1	0	0	1	0	0	0	0	0	0	0	1	0
Nitrobacter	44	32	59	0	0	18	6	15	10	66	49	111	169	0	8	31	283	65	13	81	3	111	41	0	15	70	5	5	17	375	4	0	0	214	0	0	67	0	0	200	0	0	5	4	22	104	0	64	0
Oligotropha	2	3	43	0	0	0	0	5	11	18	14	28	15	0	11	7	90	10	9	23	2	21	5	0	3	16	4	5	6	53	2	0	0	35	0	0	30	0	0	44	0	0	4	2	1	15	0	41	0
Rhodopseudomonas	29	59	259	0	0	25	10	84	26	250	207	207	77	0	46	128	425	61	60	269	17	287	36	0	41	243	46	14	97	295	8	0	0	114	0	0	268	0	0	303	0	0	14	9	65	98	0	233	0
Tardiphaga	1	1	3	0	0	0	0	0	0	3	3	3	1	0	1	4	0	0	1	5	1	15	0	0	0	3	1	0	1	4	1	0	0	1	0	0	9	0	0	2	0	0	2	1	2	0	0	2	0
unclassified_Bradyrhizobiaceae	0	0	1	0	0	0	0	0	1	1	1	1	0	0	1	0	0	0	3	0	0	1	0	0	0	0	1	1	0	2	0	0	0	1	0	0	3	0	0	1	0	0	0	0	0	0	0	2	0
Brucella	4	9	21	0	0	0	0	11	15	16	22	19	30	0	16	4	40	9	20	30	17	30	9	0	8	14	15	14	6	25	21	0	0	17	0	0	28	0	0	25	0	0	23	15	7	13	0	28	0
environmental_samples_<a-proteobacteria,family_Brucellaceae>	0	0	0	0	0	0	0	0	0	0	0	0	0	0	0	0	0	0	0	0	0	0	0	0	0	0	1	0	0	0	0	0	0	0	0	0	0	0	0	0	0	0	0	1	0	0	0	0	0
Falsochrobactrum	0	0	0	0	0	0	0	0	0	0	0	0	0	0	0	0	0	0	0	0	0	0	0	0	0	0	0	0	0	1	0	0	0	0	0	0	0	0	0	0	0	0	0	0	0	0	0	0	0
Mycoplana	0	0	1	0	0	0	0	2	1	1	1	1	1	0	2	0	0	0	1	1	1	1	0	0	0	1	1	1	0	1	2	0	0	1	0	0	2	0	0	1	0	0	1	1	1	0	0	1	0
Ochrobactrum	2	6	35	0	0	0	0	10	53	24	12	16	50	0	39	6	28	7	40	23	30	28	6	0	7	20	25	26	3	28	24	0	0	23	0	0	54	0	0	25	0	0	21	26	8	9	0	29	0
Paenochrobactrum	0	0	0	0	0	0	0	0	0	0	0	1	0	0	0	0	0	0	0	0	0	0	0	0	0	0	0	0	0	0	0	0	0	0	0	0	0	0	0	0	0	0	0	0	0	0	0	0	0
Pseudochrobactrum	0	0	0	0	0	0	0	0	1	0	0	0	0	0	0	0	0	0	0	0	0	0	0	0	0	0	0	0	0	0	1	0	0	0	0	0	0	0	0	0	0	0	0	0	0	0	0	0	0
Camelimonas	0	0	0	0	0	0	0	0	0	0	0	0	0	0	0	0	0	0	0	0	1	0	0	0	0	0	0	0	0	0	0	0	0	0	0	0	0	0	0	0	0	0	0	0	0	0	0	0	0
Chelatococcus	57	52	71	0	0	8	0	50	5	55	33	52	66	0	17	31	96	13	7	42	3	42	48	0	45	55	6	3	52	71	3	0	0	7	0	0	65	0	0	84	0	0	3	3	71	27	0	69	0
Breoghania	0	1	1	0	0	0	0	0	0	1	1	1	0	0	1	0	0	0	1	1	0	1	0	0	1	1	1	0	0	1	1	0	0	0	0	0	1	0	0	1	0	0	1	0	1	0	0	1	0
Cohaesibacter	0	0	1	0	0	0	0	1	1	1	1	2	3	0	1	1	0	0	2	2	1	1	0	0	1	1	1	1	0	2	2	0	0	1	0	0	2	0	0	2	0	0	2	1	0	0	0	1	0
environmental_samples_<a-proteobacteria,order_Rhizobiales>	2	2	1	0	0	0	0	2	1	2	1	3	1	0	1	1	0	0	1	1	1	2	3	0	1	1	1	1	0	2	1	0	0	2	0	0	3	0	0	3	0	0	1	1	4	0	0	2	0
Blastochloris	7	6	33	0	0	0	0	14	4	40	21	38	18	0	5	9	93	9	3	29	2	29	8	0	8	26	5	1	21	48	2	0	0	4	0	0	37	0	0	54	0	0	2	1	7	16	0	31	0
Devosia	13	21	247	0	0	13	7	45	5	53	61	78	79	0	6	87	92	69	12	64	3	127	23	0	13	26	7	10	54	305	4	0	0	39	0	0	358	0	0	125	0	0	5	3	16	138	0	157	0
environmental_samples_<a-proteobacteria,family_Hyphomicrobiaceae>	0	0	1	0	0	0	0	0	0	0	1	1	1	0	0	0	0	0	0	1	0	1	0	0	0	1	0	0	0	1	1	0	0	0	0	0	1	0	0	1	0	0	0	1	0	0	0	1	0
Filomicrobium	0	1	2	0	0	0	0	0	1	4	1	5	83	0	1	0	11	0	1	1	1	2	0	0	1	1	1	0	2	4	1	0	0	1	0	0	3	0	0	7	0	0	0	1	1	0	0	3	0
Hyphomicrobium	5	4	103	0	0	6	0	8	11	61	29	96	307	0	10	6	89	23	12	37	6	37	7	0	5	41	10	7	2	234	10	0	0	20	0	0	83	0	0	194	0	0	9	6	4	22	0	101	0
Paradevosia	0	0	0	0	0	0	0	0	0	0	0	0	0	0	0	0	0	0	0	0	0	0	0	0	0	0	0	0	0	1	0	0	0	0	0	0	0	0	0	0	0	0	0	0	0	0	0	1	0
Pedomicrobium	0	0	0	0	0	0	0	0	0	0	0	0	1	0	0	0	0	0	0	0	0	0	0	0	0	0	0	0	0	1	0	0	0	0	0	0	1	0	0	1	0	0	0	0	0	0	0	1	0
Pelagibacterium	0	1	5	0	0	0	0	1	1	2	2	3	53	0	1	2	15	12	1	2	1	2	3	0	1	3	1	1	2	5	1	0	0	6	0	0	6	0	0	4	0	0	1	1	1	11	0	5	0
Prosthecomicrobium	0	0	1	0	0	0	0	0	0	1	0	1	0	0	1	0	0	0	0	0	0	0	0	0	0	1	0	0	0	1	0	0	0	0	0	0	2	0	0	1	0	0	0	0	0	0	0	1	0
Rhodomicrobium	1	1	7	0	0	0	0	0	1	4	2	7	9	0	1	1	18	0	2	5	2	4	0	0	1	6	2	0	4	7	1	0	0	1	0	0	7	0	0	11	0	0	2	1	0	6	0	7	0
Rhodoplanes	16	39	589	0	0	12	0	150	3	414	431	662	26	0	7	221	354	34	1	535	4	480	17	0	57	190	4	1	208	894	2	0	0	9	0	0	564	0	0	988	0	0	3	1	41	57	0	511	0
unclassified_Hyphomicrobiaceae	0	0	1	0	0	0	0	0	0	0	0	0	0	0	0	0	0	0	0	0	0	0	0	0	0	0	0	0	0	0	0	0	0	1	0	0	0	0	0	0	0	0	0	0	0	0	0	0	0
environmental_samples_<a-proteobacteria,family_Methylobacteriaceae>	0	0	0	0	0	0	0	0	0	1	0	0	0	0	0	0	0	0	0	1	0	1	0	0	1	1	1	0	0	1	1	0	0	0	0	0	0	0	0	1	0	0	0	0	1	0	0	0	0
Methylobacterium	223	241	341	7	0	38	17	175	34	294	178	180	101	0	24	188	280	53	18	272	15	278	201	0	190	306	31	12	286	225	15	0	0	23	0	0	313	0	0	267	0	0	20	21	255	90	0	309	0
Methylorubrum	51	50	95	0	0	0	0	50	20	81	48	44	34	0	21	36	79	16	32	72	12	53	38	0	32	68	19	7	57	60	9	0	0	11	0	0	81	0	0	64	0	0	9	9	55	24	0	81	0
Microvirga	272	386	603	0	0	0	0	359	8	96	31	67	17	0	9	371	48	13	9	43	8	53	220	0	220	133	12	3	516	119	5	0	0	6	0	0	481	0	0	89	0	0	7	7	271	14	0	544	0
Albibacter	0	0	0	0	0	0	0	1	1	0	0	0	0	0	0	0	0	0	0	1	0	1	0	0	0	1	1	0	0	1	0	0	0	0	0	0	1	0	0	0	0	0	0	0	0	0	0	0	0
environmental_samples_<a-proteobacteria,family_Methylocystaceae>	0	0	0	0	0	0	0	0	0	1	0	2	0	0	0	0	0	0	0	0	0	0	0	0	0	0	0	0	0	1	0	0	0	0	0	0	0	0	0	0	0	0	0	0	0	0	0	1	0
Methylocystis	4	3	16	0	0	0	0	3	2	18	12	19	166	0	4	4	53	7	3	17	5	15	5	0	4	28	9	2	3	21	4	0	0	71	0	0	16	0	0	30	0	0	3	2	3	11	0	13	0
Methylopila	0	0	0	0	0	0	0	0	0	0	0	0	0	0	0	0	0	0	0	0	0	1	0	0	0	0	0	0	0	0	0	0	0	0	0	0	1	0	0	0	0	0	1	0	0	0	0	0	0
Methylosinus	0	0	2	0	0	0	0	0	1	2	2	2	2	0	0	0	0	0	2	1	2	0	0	0	0	0	2	0	0	0	2	0	0	1	0	0	5	0	0	4	0	0	1	0	0	0	0	3	0
Methylosporovibrio	0	0	0	0	0	0	0	0	0	1	0	0	0	0	0	0	0	0	0	0	0	0	0	0	0	0	0	0	0	0	0	0	0	0	0	0	0	0	0	0	0	0	0	0	0	0	0	0	0
Oharaeibacter	0	0	1	0	0	0	0	0	0	0	1	1	1	0	0	0	0	0	1	1	0	1	0	0	0	0	0	0	0	1	0	0	0	1	0	0	1	0	0	1	0	0	0	0	0	0	0	1	0
Pleomorphomonas	0	0	1	0	0	0	0	0	3	0	0	0	0	0	4	0	0	0	0	0	3	0	0	0	0	0	1	0	0	1	4	0	0	0	0	0	0	0	0	0	0	0	2	0	0	0	0	1	0
Aliihoeflea	0	0	0	0	0	0	0	0	0	0	0	0	0	0	1	0	0	0	0	0	0	0	0	0	0	0	0	0	0	0	0	0	0	0	0	0	1	0	0	0	0	0	0	1	0	0	0	0	0
Aminobacter	8	6	33	0	0	0	0	8	8	15	7	44	54	0	6	12	46	15	9	10	2	12	3	0	1	9	2	3	3	84	3	0	0	22	0	0	51	0	0	41	0	0	3	5	3	20	0	36	0
Aquamicrobium	0	0	0	0	0	0	0	0	0	0	0	0	1	0	1	0	0	0	0	0	0	0	0	0	0	0	0	0	0	0	0	0	0	0	0	0	0	0	0	0	0	0	0	0	0	0	0	0	0
Chelativorans	3	3	8	0	0	0	0	0	5	8	5	6	23	0	7	1	23	0	21	6	1	5	3	0	3	3	6	2	5	10	2	0	0	6	0	0	7	0	0	11	0	0	2	2	1	6	0	8	0
environmental_samples_<a-proteobacteria,family_Phyllobacteriaceae>	0	0	1	0	0	0	0	0	0	0	1	0	0	0	0	0	0	0	0	0	0	0	0	0	0	0	0	0	0	0	0	0	0	0	0	0	1	0	0	0	0	0	1	0	0	0	0	1	0
Hoeflea	0	0	2	0	0	0	0	0	1	2	1	1	48	0	1	0	15	0	1	1	1	1	1	0	1	2	1	2	0	2	2	0	0	3	0	0	3	0	0	4	0	0	1	1	1	0	0	3	0
Mesorhizobium	66	95	1259	0	0	34	18	127	74	1174	949	1254	430	0	53	243	541	123	77	1047	47	1630	62	0	69	598	62	26	137	2586	46	0	0	275	0	0	1411	0	0	2189	0	0	57	39	123	139	0	975	0
Nitratireductor	0	1	1	0	0	0	0	0	1	2	1	1	5	0	1	2	8	0	2	1	2	1	0	0	0	1	1	0	0	3	1	0	0	1	0	0	2	0	0	2	0	0	1	1	1	0	0	3	0
Oricola	0	0	0	0	0	0	0	0	0	0	0	0	0	0	0	0	0	0	0	0	0	0	0	0	0	0	0	0	0	0	0	0	0	0	0	0	0	0	0	0	0	0	0	0	0	0	0	0	0
Phyllobacterium	0	1	3	0	0	0	0	1	2	1	3	3	3	0	3	1	0	0	4	2	3	0	0	0	2	1	0	1	1	5	3	0	0	4	0	0	8	0	0	1	0	0	4	2	1	0	0	1	0
Pseudaminobacter	0	0	0	0	0	0	0	0	0	0	0	1	0	0	0	0	0	0	0	0	0	0	0	0	0	0	0	0	0	0	0	0	0	1	0	0	0	0	0	1	0	0	0	1	0	0	0	0	0
Tianweitania	0	0	0	0	0	0	0	0	0	0	0	0	0	0	0	0	0	0	0	0	0	0	0	0	0	0	0	0	0	1	0	0	0	0	0	0	0	0	0	0	0	0	0	0	0	0	0	0	0
unclassified_Phyllobacteriaceae	0	0	0	0	0	0	0	0	0	0	0	0	0	0	0	0	0	0	0	1	0	0	0	0	0	0	0	0	0	0	0	0	0	0	0	0	0	0	0	0	0	0	0	0	0	0	0	0	0
Amorphomonas	0	0	0	0	0	0	0	0	0	0	0	0	1	0	0	0	0	0	0	0	0	0	0	0	0	0	0	0	0	0	0	0	0	0	0	0	0	0	0	0	0	0	0	0	0	0	0	0	0
Carbophilus	0	0	0	0	0	0	0	0	0	0	0	0	1	0	0	0	0	0	0	0	1	0	0	0	0	0	1	0	0	0	0	0	0	1	0	0	1	0	0	0	0	0	1	1	0	0	0	0	0
Ciceribacter	1	0	1	0	0	0	0	0	0	0	0	0	0	0	1	0	0	0	0	0	0	0	0	0	0	0	0	0	0	0	0	0	0	0	0	0	0	0	0	0	0	0	0	1	0	0	0	0	0
environmental_samples_<a-proteobacteria,family_Rhizobiaceae>	0	0	1	0	0	0	0	0	0	1	0	1	0	0	1	0	0	0	1	0	1	0	0	0	0	0	0	1	0	1	1	0	0	0	0	0	1	0	0	0	0	0	1	1	0	0	0	1	0
Kaistia	0	0	1	0	0	0	0	0	0	0	0	1	0	0	0	0	0	0	0	0	0	0	0	0	0	0	1	0	0	0	0	0	0	0	0	0	1	0	0	0	0	0	1	0	0	0	0	0	0
Liberibacter	0	2	7	0	0	0	0	1	4	3	2	3	2	0	1	1	0	0	5	5	5	3	2	0	1	4	5	3	0	5	3	0	0	6	0	0	7	0	0	6	0	0	6	1	1	0	0	7	0
Agrobacterium	8	10	56	0	0	7	0	8	60	47	30	45	45	0	58	15	52	16	47	38	33	85	9	0	10	31	29	46	8	74	22	0	0	21	0	0	141	0	0	80	0	0	20	32	7	21	0	66	0
Neorhizobium	4	30	261	0	0	0	0	19	5	25	20	35	18	0	5	53	29	8	6	16	6	20	9	0	11	12	6	4	11	206	5	0	0	12	0	0	125	0	0	40	0	0	4	5	10	12	0	72	0
Pararhizobium	0	0	3	0	0	0	0	1	1	1	1	1	1	0	0	1	0	0	4	1	2	2	0	0	0	2	2	0	0	3	0	0	0	0	0	0	1	0	0	2	0	0	3	1	1	0	0	1	0
Rhizobium	44	97	811	0	0	34	16	139	129	356	228	1074	216	0	116	388	317	80	140	279	103	292	46	0	88	282	107	61	136	1469	87	0	0	78	0	6	1020	0	0	1211	0	0	94	89	78	127	0	623	0
Shinella	13	2	28	0	0	0	0	5	152	13	9	24	54	0	91	8	27	9	82	14	38	15	5	0	7	10	25	52	4	39	12	0	0	20	0	0	65	0	0	40	0	0	10	44	3	10	0	31	0
Ensifer	5	6	171	0	0	0	0	8	36	71	23	285	37	0	29	26	46	13	20	22	14	31	5	0	8	55	15	9	12	403	14	0	0	13	0	0	306	0	0	671	0	0	15	9	7	21	0	106	0
Sinorhizobium	39	40	151	0	0	19	9	52	66	138	73	181	149	0	45	50	188	46	67	93	42	96	63	0	47	168	39	47	74	250	33	0	0	55	0	0	217	0	0	313	0	0	34	40	41	77	0	153	0
unclassified_Rhizobiaceae	0	0	1	0	0	0	0	0	1	0	0	0	0	0	0	0	0	0	0	1	0	0	0	0	0	0	0	0	0	0	1	0	0	0	0	0	0	0	0	0	0	0	0	0	0	0	0	0	0
Afifella	1	1	3	0	0	0	0	0	1	2	2	2	2	0	0	1	0	0	3	2	2	2	0	0	1	1	0	0	1	3	0	0	0	0	0	0	3	0	0	2	0	0	1	2	0	0	0	2	0
Anderseniella	0	0	0	0	0	0	0	0	0	0	0	0	1	0	0	0	0	0	1	0	0	0	0	0	0	0	0	0	0	0	1	0	0	0	0	0	0	0	0	0	0	0	0	0	0	0	0	0	0
Candidatus_Phaeomarinobacter	0	0	1	0	0	0	0	0	1	1	1	1	2	0	0	1	6	0	1	1	0	1	0	0	0	1	1	0	0	2	1	0	0	1	0	0	1	0	0	3	0	0	1	0	0	0	0	1	0
Lutibaculum	0	0	0	0	0	0	0	0	0	0	0	0	0	0	0	0	0	0	0	1	0	0	0	0	0	0	0	0	0	0	0	0	0	0	0	0	0	0	0	0	0	0	0	0	0	0	0	1	0
Parvibaculum	0	2	9	0	0	0	0	1	11	9	7	11	39	0	23	2	25	0	14	6	15	7	1	0	3	6	28	2	0	15	2	0	0	8	0	0	9	0	0	19	0	0	4	8	1	6	0	8	0
Rhodobium	1	1	3	0	0	0	0	0	1	3	3	3	3	0	0	0	0	0	2	3	1	2	0	0	2	2	2	0	0	2	0	0	0	0	0	0	3	0	0	3	0	0	1	2	1	0	0	3	0
Salinarimonas	0	0	0	0	0	0	0	0	0	0	0	0	0	0	0	0	0	0	0	0	0	0	0	0	0	0	0	0	0	0	0	0	0	0	0	0	0	0	0	0	0	0	0	0	0	0	0	0	0
Candidatus_Hodgkinia	0	0	0	0	0	0	0	0	0	0	0	0	1	0	0	0	0	0	0	0	0	0	0	0	0	0	0	0	0	0	0	0	0	1	0	0	0	0	0	0	0	0	0	0	0	0	0	1	0
Candidatus_Tokpelaia	0	0	1	0	0	0	0	0	1	1	0	1	1	0	0	0	0	0	1	0	1	1	0	0	0	0	1	0	0	1	1	0	0	1	0	0	1	0	0	1	0	0	0	0	0	0	0	1	0
Hartmannibacter	0	0	1	0	0	0	0	0	0	0	1	0	0	0	0	0	0	0	1	0	0	0	0	0	0	0	0	1	0	0	0	0	0	0	0	0	1	0	0	1	0	0	1	0	0	0	0	0	0
Methyloceanibacter	0	0	17	0	0	0	0	1	1	9	4	14	889	0	1	1	22	13	1	5	1	5	0	0	1	10	1	1	0	23	1	0	0	8	0	0	17	0	0	36	0	0	1	1	1	8	0	17	0
Methyloligella	0	0	1	0	0	0	0	0	0	0	0	0	0	0	0	0	0	0	0	0	0	0	0	0	0	0	0	0	0	0	0	0	0	0	0	0	0	0	0	0	0	0	0	0	0	0	0	0	0
Methylosulfonomonas	0	0	0	0	0	0	0	0	0	0	0	0	0	0	0	0	0	0	0	0	0	0	0	0	0	0	0	0	0	0	0	0	0	0	0	0	1	0	0	1	0	0	0	0	0	0	0	0	0
Nordella	0	0	0	0	0	0	0	0	0	0	0	0	0	0	0	0	0	0	0	0	0	0	0	0	0	0	0	0	0	0	0	0	0	0	0	0	0	0	0	0	0	0	0	0	0	0	0	0	0
Pseudorhodoplanes	5	10	69	0	0	8	0	12	7	38	26	51	18	0	14	16	185	18	1	44	1	39	5	0	16	26	4	1	17	63	1	0	0	6	0	0	71	0	0	70	0	0	1	1	15	38	0	59	0
Reichenowia	0	0	0	0	0	0	0	0	0	0	0	1	0	0	0	0	0	0	0	0	1	0	1	0	0	1	0	0	0	0	2	0	0	0	0	0	1	0	0	2	0	0	2	0	0	0	0	0	0
Solomonas	0	0	0	0	0	0	0	0	0	0	0	0	0	0	0	0	0	0	0	0	0	0	0	0	0	0	0	0	0	0	0	0	0	0	0	0	0	0	0	0	0	0	0	0	0	0	0	0	0
unclassified_Rhizobiales_(miscellaneous)	3	6	17	0	0	6	0	4	1	27	9	23	29	0	2	3	39	7	3	15	2	15	3	0	5	20	1	1	9	25	2	0	0	2	0	0	17	0	0	44	0	0	1	1	3	19	0	16	0
Ancylobacter	0	0	2	0	0	0	0	0	2	2	1	2	1	0	1	0	0	0	3	0	1	2	0	0	0	1	1	1	0	2	0	0	0	1	0	0	1	0	0	3	0	0	1	1	0	0	0	3	0
Azorhizobium	3	11	28	0	0	0	0	9	10	28	14	32	15	0	11	16	42	8	11	25	5	24	10	0	14	22	8	3	12	37	4	0	0	2	0	0	27	0	0	45	0	0	8	4	17	10	0	28	0
environmental_samples_<a-proteobacteria,family_Xanthobacteraceae>	0	0	1	0	0	0	0	0	0	1	1	1	0	0	0	0	0	0	0	0	0	1	0	0	0	0	0	1	0	1	1	0	0	0	0	0	1	0	0	1	0	0	0	0	0	0	0	1	0
Labrys	0	0	0	0	0	0	0	0	0	0	0	0	0	0	0	0	0	0	0	0	0	0	0	0	0	0	0	1	0	0	0	0	0	0	0	0	0	0	0	0	0	0	0	0	0	0	0	1	0
Pseudolabrys	0	0	1	0	0	0	0	0	0	1	1	1	0	0	0	0	0	0	0	1	0	2	0	0	0	0	0	0	0	1	0	0	0	0	0	0	1	0	0	1	0	0	0	0	0	0	0	1	0
Pseudoxanthobacter	0	0	0	0	0	0	0	0	0	0	0	0	0	0	0	0	0	0	0	0	0	0	0	0	0	0	1	0	0	0	0	0	0	0	0	0	0	0	0	0	0	0	0	0	0	0	0	0	0
Starkeya	12	10	54	0	0	0	0	14	7	42	21	38	27	0	10	23	76	10	8	32	3	35	14	0	16	30	7	3	18	53	4	0	0	6	0	0	51	0	0	62	0	0	5	3	13	16	0	47	0
Xanthobacter	17	18	33	0	0	0	0	11	15	27	25	30	64	0	19	10	54	8	45	37	5	36	13	0	16	20	16	6	14	39	6	0	0	6	0	0	31	0	0	52	0	0	9	5	17	13	0	32	0
environmental_samples_<a-proteobacteria,order_Rhodobacterales>	3	1	1	0	0	0	0	1	1	2	1	1	2	0	1	0	0	0	2	2	2	1	1	0	0	2	1	1	0	1	2	0	0	1	0	0	1	0	0	1	0	0	1	2	0	0	0	1	0
environmental_samples_<a-proteobacteria,family_Hyphomonadaceae>	0	0	0	0	0	0	0	0	0	0	0	0	0	0	0	0	0	0	0	0	0	0	0	0	0	0	0	0	0	0	0	0	0	0	0	0	0	0	0	0	0	0	0	0	0	0	0	0	0
Glycocaulis	0	0	1	0	0	0	0	0	1	0	0	0	0	0	1	0	0	0	1	0	0	0	0	0	0	0	1	0	0	0	1	0	0	0	0	0	1	0	0	1	0	0	1	0	0	0	0	0	0
Henriciella	0	0	0	0	0	0	0	0	0	0	0	0	1	0	0	0	0	0	0	0	0	0	0	0	0	0	0	0	0	0	0	0	0	0	0	0	0	0	0	0	0	0	0	0	0	0	0	0	0
Hirschia	0	2	3	0	0	0	0	1	2	1	2	2	3	0	0	0	0	0	2	1	0	2	0	0	1	2	1	0	0	2	0	0	0	2	0	0	3	0	0	3	0	0	2	1	0	0	0	3	0
Hyphobacterium	0	0	0	0	0	0	0	0	0	0	0	0	0	0	0	0	0	0	0	0	0	0	0	0	0	0	1	0	0	0	0	0	0	0	0	0	0	0	0	0	0	0	0	0	0	0	0	0	0
Hyphomonas	4	6	19	0	0	0	0	11	5	17	17	20	13	0	6	8	11	0	8	21	5	21	5	0	10	22	9	1	15	24	7	0	0	5	0	0	24	0	0	26	0	0	7	7	9	0	0	18	0
Maricaulis	11	11	16	0	0	0	0	12	2	16	10	15	9	0	2	11	8	0	3	18	3	14	14	0	13	18	2	1	12	18	1	0	0	1	0	0	18	0	0	25	0	0	3	2	17	0	0	15	0
unclassified_Hyphomonadaceae	0	0	0	0	0	0	0	0	1	2	1	2	1	0	1	0	0	0	1	1	1	1	0	0	0	1	1	0	0	2	1	0	0	1	0	0	2	0	0	2	0	0	1	1	0	0	0	1	0
Actibacterium	0	0	0	0	0	0	0	0	0	0	0	0	0	0	0	0	0	0	0	0	0	0	0	0	0	0	0	0	0	0	0	0	0	0	0	0	0	0	0	0	0	0	0	0	0	0	0	1	0
Ahrensia	0	0	0	0	0	0	0	0	0	0	0	0	0	0	1	0	0	0	0	0	1	0	0	0	0	0	0	0	0	0	0	0	0	0	0	0	1	0	0	0	0	0	0	1	0	0	0	0	0
Alisedimentitalea	0	0	0	0	0	0	0	0	0	0	0	0	0	0	0	0	0	0	0	0	0	0	0	0	0	0	1	0	0	0	0	0	0	0	0	0	0	0	0	0	0	0	0	0	0	0	0	0	0
Amaricoccus	0	0	0	0	0	0	0	0	0	0	0	0	2	0	0	0	0	0	1	0	2	0	0	0	0	0	0	1	0	0	0	0	0	0	0	0	0	0	0	0	0	0	1	1	0	0	0	0	0
Antarctobacter	0	0	1	0	0	0	0	0	1	1	1	1	30	0	1	1	0	0	1	1	1	1	0	0	0	1	1	1	0	1	1	0	0	2	0	0	1	0	0	1	0	0	1	1	0	0	0	1	0
Celeribacter	0	2	7	0	0	0	0	0	8	6	4	5	137	0	8	0	23	8	9	6	6	5	0	0	1	6	7	5	1	6	5	0	0	9	0	0	7	0	0	8	0	0	5	6	1	11	0	8	0
Cereibacter	0	0	1	0	0	0	0	0	1	0	0	0	2	0	1	0	0	0	2	1	1	1	0	0	0	1	1	2	0	1	2	0	0	1	0	0	2	0	0	1	0	0	1	2	1	0	0	1	0
Confluentimicrobium	0	0	3	0	0	0	0	0	2	1	1	1	111	0	2	0	6	0	5	2	2	1	0	0	0	2	2	2	0	2	1	0	0	5	0	0	2	0	0	3	0	0	1	1	1	0	0	2	0
Defluviimonas	3	0	6	0	0	0	0	1	11	2	3	3	73	0	12	1	9	0	22	2	6	2	0	0	0	2	8	7	0	4	1	0	0	6	0	0	3	0	0	6	0	0	4	5	1	0	0	4	0
Dinoroseobacter	4	1	4	0	0	0	0	1	1	4	2	4	46	0	1	2	7	0	3	2	2	2	3	0	1	2	1	1	0	5	1	0	0	3	0	0	4	0	0	6	0	0	2	1	3	0	0	4	0
environmental_samples_<a-proteobacteria,family_Rhodobacteraceae>	0	0	1	0	0	0	0	0	0	0	0	0	1	0	0	0	0	0	1	0	1	0	0	0	0	0	1	1	0	0	2	0	0	1	0	0	1	0	0	1	0	0	1	1	0	0	0	0	0
Epibacterium	0	0	2	0	0	0	0	0	1	1	1	1	13	0	1	0	0	0	1	1	1	1	0	0	0	1	1	1	0	1	1	0	0	1	0	0	1	0	0	1	0	0	1	1	0	0	0	1	0
Gemmobacter	0	0	0	0	0	0	0	0	0	0	0	0	0	0	0	0	0	0	2	0	0	0	0	0	0	0	1	3	0	0	1	0	0	0	0	0	0	0	0	0	0	0	0	0	0	0	0	0	0
Halocynthiibacter	0	0	1	0	0	0	0	0	0	0	1	1	8	0	0	1	0	0	1	1	0	1	0	0	0	0	0	0	0	1	1	0	0	1	0	0	1	0	0	0	0	0	0	1	0	0	0	1	0
Jannaschia	0	1	2	0	0	0	0	0	2	3	3	4	13	0	1	1	0	0	2	1	1	3	1	0	1	5	1	1	0	3	3	0	0	1	0	0	3	0	0	4	0	0	2	3	3	0	0	2	0
Ketogulonicigenium	2	0	2	0	0	0	0	1	6	3	4	2	28	0	4	0	9	0	8	2	4	2	3	0	0	2	2	3	0	2	3	0	0	6	0	0	3	0	0	2	0	0	4	4	0	0	0	3	0
Labrenzia	2	1	6	0	0	0	0	0	3	5	3	6	28	0	3	0	23	6	3	4	3	4	1	0	1	5	4	2	0	7	2	0	0	4	0	0	6	0	0	9	0	0	2	3	0	9	0	5	0
Leisingera	0	1	1	0	0	0	0	1	1	1	1	1	38	0	1	0	0	0	1	1	1	1	0	0	0	1	1	1	0	2	1	0	0	2	0	0	1	0	0	2	0	0	2	1	1	0	0	1	0
Limimaricola	0	1	1	0	0	0	0	1	0	1	0	1	0	0	0	1	0	0	0	0	0	0	0	0	0	1	0	0	1	1	1	0	0	0	0	0	1	0	0	0	0	0	1	1	1	0	0	1	0
Litorisediminicola	0	0	0	0	0	0	0	0	1	0	1	0	0	0	0	0	0	0	0	1	0	0	0	0	0	1	1	0	0	0	0	0	0	0	0	0	0	0	0	1	0	0	0	0	0	0	0	1	0
Loktanella	0	1	2	0	0	0	0	0	1	2	1	1	1	0	0	0	0	0	2	1	0	1	0	0	0	2	2	1	1	3	0	0	0	0	0	0	2	0	0	2	0	0	2	1	0	0	0	2	0
Lutimaribacter	0	0	0	0	0	0	0	0	0	0	0	1	0	0	0	0	0	0	0	0	0	0	0	0	0	0	0	0	0	0	0	0	0	0	0	0	0	0	0	0	0	0	0	0	0	0	0	0	0
Maribius	0	0	0	0	0	0	0	0	0	0	0	0	1	0	0	0	0	0	1	0	1	0	0	0	0	0	1	0	0	0	0	0	0	0	0	0	1	0	0	0	0	0	0	1	0	0	0	0	0
Marinovum	1	0	2	0	0	0	0	2	1	3	3	3	68	0	1	1	11	0	3	3	1	2	1	0	1	3	1	1	0	4	1	0	0	4	0	0	3	0	0	4	0	0	1	2	0	0	0	3	0
Marivita	0	0	0	0	0	0	0	0	0	0	0	0	0	0	0	0	0	0	0	0	0	0	0	0	0	0	1	0	0	0	0	0	0	0	0	0	0	0	0	0	0	0	0	0	0	0	0	0	0
Marivivens	0	1	1	0	0	0	0	0	1	1	0	0	7	0	1	0	0	0	1	1	1	0	0	0	0	1	1	1	0	1	1	0	0	1	0	0	1	0	0	1	0	0	1	1	0	0	0	1	0
Methylarcula	0	0	0	0	0	0	0	0	0	0	0	0	0	0	0	0	0	0	0	0	0	0	0	0	0	0	0	1	0	0	0	0	0	0	0	0	0	0	0	0	0	0	0	0	0	0	0	0	0
Oceanicola	0	0	1	0	0	0	0	0	1	1	1	0	0	0	1	0	0	0	0	0	1	1	1	0	1	1	0	0	1	1	2	0	0	0	0	0	1	0	0	1	0	0	1	0	0	0	0	2	0
Oceaniovalibus	0	0	0	0	0	0	0	0	0	0	0	0	1	0	0	0	0	0	0	0	0	0	0	0	0	0	0	0	0	0	0	0	0	0	0	0	0	0	0	0	0	0	0	0	0	0	0	0	0
Oceanobacterium	0	0	0	0	0	0	0	0	0	0	0	0	0	0	0	0	0	0	0	0	0	0	0	0	0	0	0	0	0	0	0	0	0	0	0	0	0	0	0	0	0	0	0	0	0	0	0	0	0
Octadecabacter	0	0	4	0	0	0	0	0	3	1	2	2	33	0	2	0	0	0	4	1	3	2	0	0	0	4	3	2	0	2	3	0	0	6	0	0	2	0	0	3	0	0	2	4	0	0	0	3	0
Paenirhodobacter	0	0	0	0	0	0	0	0	0	0	0	0	0	0	0	0	0	0	0	0	1	0	0	0	0	0	0	0	0	0	0	0	0	0	0	0	0	0	0	0	0	0	0	0	0	0	0	0	0
Palleronia	0	0	0	0	0	0	0	0	0	0	1	0	0	0	0	0	0	0	0	1	0	0	0	0	0	0	0	0	0	0	0	0	0	0	0	0	0	0	0	0	0	0	0	0	0	0	0	1	0
Pannonibacter	3	1	7	0	0	0	0	1	11	5	3	5	30	0	17	1	18	0	4	4	2	4	4	0	3	3	3	1	2	7	1	0	0	5	0	0	6	0	0	9	0	0	2	1	1	6	0	6	0
Paracoccus	6	10	46	0	0	8	0	6	130	31	21	26	343	0	129	8	52	22	166	26	118	25	7	0	12	40	68	64	7	34	59	0	0	68	0	0	28	0	0	41	0	0	61	101	16	22	0	57	0
Pelagibaca	0	0	3	0	0	0	0	0	1	3	1	2	47	0	2	0	11	0	1	2	1	2	0	0	1	2	1	1	2	4	1	0	0	3	0	0	3	0	0	5	0	0	1	1	1	0	0	4	0
Phaeobacter	0	0	6	0	0	0	0	0	6	3	6	5	124	0	6	0	16	8	14	4	7	5	0	0	0	4	5	5	0	6	6	0	0	9	0	0	5	0	0	5	0	0	6	6	1	7	0	6	0
Planktomarina	0	0	1	0	0	0	0	0	0	1	0	1	1	0	0	0	0	0	0	1	0	0	0	0	0	0	0	0	0	0	0	0	0	1	0	0	1	0	0	0	0	0	0	0	0	0	0	0	0
Ponticoccus_<a-proteobacteria>	0	0	0	0	0	0	0	0	0	0	0	0	1	0	1	0	0	0	0	0	0	1	0	0	0	0	1	0	0	0	1	0	0	0	0	0	0	0	0	0	0	0	0	0	0	0	0	0	0
Pseudooceanicola	0	0	2	0	0	0	0	0	0	2	1	1	2	0	0	0	0	0	2	0	0	1	0	0	0	0	1	0	0	2	1	0	0	1	0	0	1	0	0	2	0	0	1	1	0	0	0	1	0
Pseudophaeobacter	0	0	2	0	0	0	0	0	0	0	0	0	0	0	0	0	0	0	0	0	0	0	0	0	0	0	0	0	0	0	0	0	0	0	0	0	0	0	0	0	0	0	0	0	0	0	0	0	0
Pseudorhodobacter	0	0	0	0	0	0	0	0	1	0	0	0	4	0	1	0	0	0	2	0	1	0	0	0	0	0	1	2	0	0	1	0	0	1	0	0	0	0	0	1	0	0	0	1	0	0	0	0	0
Pseudoruegeria	0	0	0	0	0	0	0	0	0	0	0	3	1	0	1	0	0	0	0	1	0	0	1	0	0	0	1	0	0	0	0	0	0	0	0	0	1	0	0	2	0	0	0	0	0	0	0	1	0
Pseudovibrio	1	1	2	0	0	0	0	0	2	0	1	2	1	0	1	0	0	0	0	3	1	2	0	0	1	2	2	0	0	2	0	0	0	1	0	0	3	0	0	2	0	0	1	2	0	0	0	2	0
Rhodobaca	0	0	0	0	0	0	0	0	0	0	0	0	0	0	0	0	0	0	0	0	0	0	0	0	0	0	0	0	0	0	0	0	0	0	0	0	0	0	0	0	0	0	0	0	0	0	0	0	0
Rhodobacter	6	21	54	0	0	11	6	18	73	46	38	36	232	0	171	15	67	26	98	50	77	40	18	0	26	44	73	33	16	54	34	0	0	29	0	0	48	0	0	58	0	0	42	38	17	28	0	57	0
Rhodovulum	3	2	12	0	0	0	0	1	8	11	9	12	110	0	6	4	24	12	10	11	8	10	3	0	5	13	9	5	4	13	9	0	0	8	0	0	13	0	0	14	0	0	10	4	2	11	0	11	0
Roseibacterium	0	1	2	0	0	0	0	1	1	1	1	1	25	0	1	0	6	0	2	1	2	1	1	0	1	1	2	1	1	1	2	0	0	2	0	0	1	0	0	2	0	0	1	1	0	0	0	1	0
Roseinatronobacter	0	0	0	0	0	0	0	0	0	0	0	0	0	0	0	0	0	0	0	0	0	0	0	0	0	0	1	0	0	0	0	0	0	0	0	0	0	0	0	0	0	0	0	0	0	0	0	0	0
Roseisalinus	0	0	0	0	0	0	0	0	0	0	1	0	1	0	0	0	0	0	0	0	0	0	0	0	0	0	0	0	0	1	0	0	0	0	0	0	0	0	0	0	0	0	0	1	0	0	0	0	0
Roseivivax	0	1	2	0	0	0	0	0	0	3	2	1	1	0	0	0	0	0	1	2	0	2	1	0	0	1	2	0	2	3	2	0	0	0	0	0	3	0	0	1	0	0	2	0	0	0	0	1	0
Roseobacter	1	0	2	0	0	0	0	2	2	2	2	2	30	0	2	1	0	0	5	2	3	3	1	0	1	2	3	2	1	5	5	0	0	4	0	0	3	0	0	7	0	0	7	4	0	0	0	4	0
Roseovarius	0	0	2	0	0	0	0	0	1	2	1	3	38	0	1	0	0	0	2	1	1	1	0	0	0	2	2	2	0	2	3	0	0	3	0	0	2	0	0	1	0	0	1	2	0	0	0	2	0
Rubellimicrobium	0	0	0	0	0	0	0	0	0	0	0	0	0	0	0	0	0	0	0	0	0	0	0	0	0	0	0	0	0	0	0	0	0	1	0	0	0	0	0	0	0	0	0	0	0	0	0	0	0
Ruegeria	0	1	7	0	0	0	0	1	5	5	5	5	81	0	4	0	10	6	10	4	5	3	1	0	3	5	5	3	0	3	5	0	0	8	0	0	5	0	0	7	0	0	7	5	1	0	0	6	0
Sagittula	0	0	1	0	0	0	0	0	0	0	0	0	1	0	0	0	0	0	0	0	0	0	0	0	0	1	0	0	0	0	0	0	0	0	0	0	0	0	0	1	0	0	0	1	0	0	0	0	0
Salipiger	0	0	7	0	0	0	0	1	1	3	3	4	54	0	1	1	14	0	3	7	1	5	1	0	2	5	3	1	3	6	1	0	0	3	0	0	5	0	0	6	0	0	2	2	1	6	0	6	0
Sedimentitalea	0	0	0	0	0	0	0	0	0	0	0	0	1	0	0	0	0	0	0	0	0	0	0	0	0	0	1	0	0	0	0	0	0	0	0	0	0	0	0	0	0	0	0	0	0	0	0	0	0
Stappia	2	2	8	0	0	0	0	2	1	6	3	8	19	0	1	1	23	0	1	4	1	6	2	0	2	6	1	1	3	12	1	0	0	2	0	0	7	0	0	15	0	0	1	1	3	7	0	5	0
Sulfitobacter	0	0	4	0	0	0	0	0	4	3	3	2	120	0	2	2	12	0	7	3	3	4	0	0	2	3	2	3	0	3	2	0	0	7	0	0	4	0	0	4	0	0	5	3	1	0	0	4	0
Tateyamaria	1	0	1	0	0	0	0	0	1	1	1	1	17	0	1	0	0	0	1	1	1	1	1	0	0	1	1	1	0	1	1	0	0	1	0	0	1	0	0	1	0	0	1	1	0	0	0	1	0
Thalassobius	0	0	1	0	0	0	0	0	0	0	0	1	1	0	0	0	0	0	1	0	1	0	0	0	0	0	1	0	0	0	1	0	0	0	0	0	0	0	0	0	0	0	1	1	0	0	0	0	0
Thioclava	1	3	9	0	0	0	0	3	5	7	6	6	30	0	5	2	9	0	7	10	5	8	3	0	1	4	5	4	1	8	6	0	0	3	0	0	8	0	0	8	0	0	6	5	6	0	0	9	0
Tropicimonas	0	0	0	0	0	0	0	0	0	0	0	0	0	0	0	0	0	0	0	0	0	0	0	0	0	0	0	0	0	0	1	0	0	0	0	0	0	0	0	0	0	0	0	0	0	0	0	0	0
unclassified_Rhodobacteraceae	1	0	3	0	0	0	0	0	12	3	2	3	24	0	11	0	8	0	23	3	6	2	0	0	1	2	8	12	2	3	2	0	0	5	0	0	4	0	0	5	0	0	3	6	0	0	0	5	0
Yangia	0	0	3	0	0	0	0	1	1	2	2	2	29	0	1	0	9	0	1	2	1	2	1	0	0	5	1	1	0	3	1	0	0	2	0	0	2	0	0	3	0	0	1	1	2	0	0	2	0
Yoonia	0	1	1	0	0	0	0	0	1	1	1	1	50	0	1	0	0	0	2	1	1	1	1	0	0	1	1	1	0	1	1	0	0	4	0	0	1	0	0	1	0	0	1	1	0	0	0	1	0
Acetobacter	3	6	26	0	0	0	0	8	19	22	21	20	17	0	22	2	9	0	22	22	29	26	2	0	7	21	23	13	5	21	18	0	0	14	0	0	25	0	0	30	0	0	30	21	10	0	0	21	0
Acidiphilium	4	6	16	0	0	0	0	4	6	23	17	20	14	0	3	3	30	6	6	25	5	19	1	0	7	20	6	3	7	22	4	0	0	3	0	0	16	0	0	31	0	0	6	4	5	11	0	18	0
Acidisphaera	0	0	0	0	0	0	0	0	0	0	0	0	0	0	0	0	0	0	0	0	0	1	0	0	0	0	0	0	0	0	0	0	0	0	0	0	0	0	0	0	0	0	1	0	0	0	0	0	0
Acidocella	0	0	1	0	0	0	0	0	1	0	0	1	0	0	0	0	0	0	1	1	0	1	0	0	0	0	1	1	0	1	2	0	0	0	0	0	1	0	0	1	0	0	1	1	0	0	0	0	0
Acidomonas	1	2	3	0	0	0	0	5	1	12	3	5	0	0	1	0	0	0	1	5	1	4	2	0	3	18	1	1	2	6	1	0	0	1	0	0	3	0	0	9	0	0	1	1	1	0	0	3	0
Asaia	1	1	3	0	0	0	0	3	3	4	3	4	1	0	1	0	0	0	5	2	3	4	1	0	0	2	5	2	0	3	4	0	0	3	0	0	4	0	0	4	0	0	4	2	1	0	0	4	0
Bombella	0	0	0	0	0	0	0	0	1	0	0	0	0	0	0	0	0	0	0	0	0	0	0	0	0	0	1	1	0	0	1	0	0	0	0	0	0	0	0	0	0	0	1	1	0	0	0	0	0
Commensalibacter	0	0	1	0	0	0	0	0	1	1	0	1	0	0	1	0	0	0	0	0	1	0	0	0	0	0	1	0	0	1	1	0	0	0	0	0	1	0	0	1	0	0	1	0	0	0	0	1	0
Craurococcus	1	0	0	0	0	0	0	0	0	0	0	0	0	0	0	0	0	0	0	0	0	0	0	0	0	0	3	0	0	0	0	0	0	0	0	0	0	0	0	0	0	0	0	0	0	0	0	0	0
Endobacter	0	0	0	0	0	0	0	0	0	0	0	0	0	0	0	0	0	0	1	0	0	0	0	0	0	0	0	0	0	0	0	0	0	0	0	0	0	0	0	0	0	0	1	0	0	0	0	0	0
environmental_samples_<a-proteobacteria,family_Acetobacteraceae>	1	0	0	0	0	0	0	0	1	0	1	0	0	0	0	0	0	0	0	1	0	1	1	0	0	0	0	0	0	1	0	0	0	0	0	0	0	0	0	0	0	0	0	0	0	0	0	0	0
Gluconacetobacter	4	5	12	0	0	0	0	6	6	19	12	15	7	0	8	5	15	0	9	15	6	14	5	0	10	18	8	2	7	14	7	0	0	2	0	0	12	0	0	21	0	0	5	4	5	0	0	11	0
Gluconobacter	7	15	19	0	0	0	0	13	8	26	16	23	8	0	7	4	9	0	8	21	11	20	8	0	16	30	10	3	17	24	8	0	0	7	0	0	18	0	0	30	0	0	12	9	20	0	0	21	0
Granulibacter	9	8	18	0	0	0	0	4	4	31	15	27	7	0	4	12	13	0	6	22	3	22	10	0	10	32	6	2	11	28	4	0	0	4	0	0	14	0	0	42	0	0	4	2	7	0	0	17	0
Komagataeibacter	4	4	13	0	0	0	0	2	9	11	12	11	7	0	6	4	16	0	13	10	10	12	1	0	3	12	9	2	5	13	9	0	0	7	0	0	12	0	0	15	0	0	10	11	3	0	0	11	0
Kozakia	0	0	1	0	0	0	0	1	1	1	1	1	1	0	0	1	0	0	1	1	1	1	0	0	0	1	1	1	0	1	1	0	0	1	0	0	1	0	0	1	0	0	1	1	0	0	0	1	0
Neoasaia	1	1	1	0	0	0	0	0	1	2	1	1	1	0	1	0	0	0	1	1	1	1	0	0	0	2	1	1	2	1	1	0	0	1	0	0	1	0	0	1	0	0	1	1	0	0	0	1	0
Neokomagataea	0	0	0	0	0	0	0	0	0	0	0	0	0	0	0	0	0	0	0	0	0	0	0	0	0	0	0	0	0	0	0	0	0	0	0	0	0	0	0	0	0	0	0	0	0	0	0	0	0
Oleomonas	0	1	2	0	0	0	0	0	1	0	1	1	2	0	1	1	0	0	1	1	2	1	0	0	1	1	1	0	1	2	1	0	0	1	0	0	1	0	0	3	0	0	2	0	0	0	0	2	0
Paracraurococcus	0	0	1	0	0	0	0	0	2	0	0	0	0	0	0	0	0	0	0	0	1	0	0	0	0	0	0	0	0	0	0	0	0	0	0	0	0	0	0	0	0	0	0	0	0	0	0	0	0
Parasaccharibacter	0	0	1	0	0	0	0	0	1	1	1	1	1	0	1	0	0	0	1	1	0	1	0	0	0	0	1	0	0	1	0	0	0	1	0	0	1	0	0	1	0	0	1	0	0	0	0	1	0
Rhodopila	0	0	0	0	0	0	0	0	1	0	0	0	0	0	0	0	0	0	0	0	0	0	0	0	0	0	0	0	0	0	0	0	0	0	0	0	0	0	0	0	0	0	1	0	0	0	0	0	0
Rhodovarius	0	0	0	0	0	0	0	0	0	0	0	0	0	0	0	0	0	0	0	0	0	0	0	0	0	0	0	0	0	0	0	0	0	0	0	0	0	0	0	0	0	0	1	0	0	0	0	0	0
Roseococcus	0	0	0	0	0	0	0	0	0	0	0	0	0	0	1	0	0	0	0	0	0	0	0	0	0	0	0	0	0	0	0	0	0	0	0	0	0	0	0	0	0	0	0	0	0	0	0	0	0
Roseomonas	15	11	27	0	0	0	0	17	293	19	13	11	9	0	54	18	22	0	22	19	25	18	8	0	5	16	27	8	15	19	6	0	0	2	0	0	22	0	0	25	0	0	22	6	8	11	0	25	0
Rubritepida	0	0	0	0	0	0	0	0	1	0	0	1	0	0	1	0	0	0	0	0	0	0	0	0	0	0	1	0	0	0	0	0	0	0	0	0	0	0	0	0	0	0	1	1	0	0	0	0	0
Stella	0	0	1	0	0	0	0	0	0	1	1	1	2	0	1	1	0	0	0	1	0	1	0	0	0	1	0	0	0	2	0	0	0	0	0	0	1	0	0	3	0	0	0	1	0	0	0	1	0
Swaminathania	0	0	1	0	0	0	0	0	0	1	1	0	1	0	0	0	0	0	0	0	0	1	0	0	0	0	0	0	0	0	0	0	0	0	0	0	0	0	0	0	0	0	0	0	0	0	0	1	0
unclassified_Acetobacteraceae	0	0	0	0	0	0	0	0	0	0	0	0	1	0	0	0	0	0	0	1	0	2	0	0	0	0	0	0	0	0	0	0	0	0	0	0	1	0	0	0	0	0	0	0	0	0	0	0	0
environmental_samples_<a-proteobacteria,order_Rhodospirillales>	0	0	3	0	0	0	0	1	1	2	2	3	4	0	1	0	0	0	2	2	1	2	0	0	1	3	3	0	0	4	2	0	0	1	0	0	4	0	0	4	0	0	0	0	1	0	0	1	0
Azospirillum	36	43	133	0	0	25	12	38	12	191	91	158	94	0	18	45	194	33	19	139	13	156	35	0	43	190	22	8	53	190	14	0	0	14	0	0	115	0	0	350	0	0	20	14	52	77	0	119	0
Caenispirillum	0	0	0	0	0	0	0	0	1	0	0	0	0	0	0	0	0	0	0	0	0	0	0	0	0	0	0	0	0	0	0	0	0	0	0	0	0	0	0	0	0	0	1	0	1	0	0	0	0
Candidatus_Endolissoclinum	0	0	1	0	0	0	0	0	0	1	0	1	2	0	1	0	0	0	1	1	0	2	0	0	1	0	2	0	0	1	2	0	0	2	0	0	2	0	0	2	0	0	1	0	0	0	0	1	0
Candidatus_Riegeria	0	0	0	0	0	0	0	0	0	0	0	0	0	0	0	0	0	0	0	0	0	0	0	0	0	0	0	0	0	1	0	0	0	0	0	0	0	0	0	0	0	0	0	0	0	0	0	0	0
Defluviicoccus	1	0	1	0	0	0	0	0	0	0	0	1	0	0	1	0	0	0	0	0	0	0	0	0	0	0	1	0	0	0	0	0	0	0	0	0	0	0	0	0	0	0	0	0	0	0	0	0	0
Dongia	0	0	0	0	0	0	0	0	0	0	0	1	0	0	0	0	0	0	0	0	0	0	0	0	0	0	0	0	0	1	0	0	0	0	0	0	0	0	0	2	0	0	0	0	0	0	0	0	0
environmental_samples_<a-proteobacteria,family_Rhodospirillaceae>	0	0	1	0	0	0	0	0	0	1	1	1	0	0	0	0	0	0	0	1	1	2	0	0	0	1	2	0	0	1	1	0	0	0	0	0	1	0	0	1	0	0	2	0	0	0	0	0	0
Haematospirillum	0	0	1	0	0	0	0	0	1	1	1	1	1	0	1	0	0	0	1	1	1	1	1	0	1	1	2	0	0	1	1	0	0	1	0	0	1	0	0	1	0	0	2	1	1	0	0	1	0
Inquilinus	0	0	2	0	0	0	0	0	1	1	2	1	0	0	0	0	0	0	2	1	0	2	0	0	0	1	0	0	0	2	2	0	0	0	0	0	1	0	0	1	0	0	0	0	0	0	0	1	0
Insolitispirillum	0	0	0	0	0	0	0	0	0	0	0	0	0	0	0	0	0	0	0	0	0	0	0	0	0	0	0	0	0	0	0	0	0	0	0	0	0	0	0	0	0	0	1	0	0	0	0	0	0
Lacibacterium	0	0	0	0	0	0	0	0	0	0	0	0	0	0	0	0	0	0	0	0	0	1	0	0	0	0	0	0	0	0	0	0	0	0	0	0	0	0	0	0	0	0	0	0	0	0	0	0	0
Magnetospira	0	0	1	0	0	0	0	0	1	2	1	3	3	0	1	1	8	0	1	1	1	1	0	0	1	2	1	0	0	2	1	0	0	1	0	0	1	0	0	5	0	0	1	1	0	0	0	1	0
Magnetospirillum	3	4	30	0	0	9	0	3	8	56	23	50	45	0	8	8	72	10	11	33	9	35	1	0	7	45	16	5	7	60	8	0	0	7	0	0	29	0	0	118	0	0	10	9	6	32	0	27	0
Magnetovibrio	0	0	0	0	0	0	0	0	0	0	0	0	1	0	0	0	0	0	0	0	1	0	0	0	0	0	0	0	0	0	0	0	0	0	0	0	0	0	0	0	0	0	0	0	0	0	0	0	0
Marinibaculum	0	0	0	0	0	0	0	0	0	0	0	0	1	0	0	0	0	0	0	0	0	0	0	0	0	0	0	0	0	0	0	0	0	0	0	0	0	0	0	0	0	0	0	0	0	0	0	0	0
Nitrospirillum	0	2	15	0	0	0	0	2	1	21	12	20	13	0	2	4	27	0	3	15	1	17	2	0	2	13	1	1	4	27	1	0	0	2	0	0	13	0	0	51	0	0	1	1	3	10	0	15	0
Niveispirillum	0	0	0	0	0	0	0	0	0	0	0	0	0	0	0	0	0	0	1	0	0	0	0	0	0	0	0	0	0	0	0	0	0	0	0	0	0	0	0	0	0	0	0	0	0	0	0	1	0
Novispirillum	0	0	0	0	0	0	0	0	0	0	0	0	0	0	0	0	0	0	1	0	0	0	0	0	0	0	0	0	0	0	0	0	0	0	0	0	0	0	0	0	0	0	0	0	0	0	0	0	0
Oceanibaculum	0	0	0	0	0	0	0	0	0	1	0	0	1	0	1	0	0	0	0	0	0	0	0	0	0	0	1	0	0	1	1	0	0	0	0	0	0	0	0	1	0	0	1	1	0	0	0	0	0
Pararhodospirillum	0	1	2	0	0	0	0	2	1	3	2	3	4	0	1	0	10	0	1	3	1	3	0	0	1	4	2	1	1	4	1	0	0	1	0	0	2	0	0	8	0	0	1	1	2	0	0	2	0
Pelagibius	0	0	0	0	0	0	0	0	0	0	0	0	1	0	0	0	0	0	0	0	0	0	0	0	0	0	0	0	0	0	0	0	0	0	0	0	0	0	0	0	0	0	0	0	0	0	0	0	0
Phaeospirillum	0	0	0	0	0	0	0	0	0	0	0	0	0	0	0	0	0	0	0	0	0	0	0	0	0	0	1	0	0	0	0	0	0	0	0	0	0	0	0	1	0	0	0	0	0	0	0	1	0
Rhodocista	0	0	0	0	0	0	0	0	0	0	1	0	0	0	0	0	0	0	1	0	0	0	0	0	0	1	1	0	0	1	0	0	0	0	0	0	0	0	0	1	0	0	0	0	0	0	0	1	0
Rhodospirillum	20	28	49	0	0	6	0	18	6	70	42	56	31	0	7	29	46	8	8	68	5	55	28	0	23	67	6	3	37	58	3	0	0	3	0	0	40	0	0	113	0	0	7	4	30	18	0	45	0
Rhodovibrio	0	0	0	0	0	0	0	0	0	0	0	0	0	0	0	0	0	0	0	0	0	0	0	0	0	0	0	0	0	0	0	0	0	0	0	0	0	0	0	1	0	0	0	0	0	0	0	0	0
Skermanella	0	0	0	0	0	0	0	0	0	0	0	0	0	0	0	0	0	0	0	0	0	0	0	0	0	0	0	0	0	0	0	0	0	0	0	0	0	0	0	0	0	0	0	0	0	0	0	0	0
Telmatospirillum	0	0	0	0	0	0	0	0	1	0	0	0	0	0	0	0	0	0	1	0	0	0	0	0	0	0	0	0	0	0	0	0	0	0	0	0	0	0	0	0	0	0	1	0	0	0	0	0	0
Thalassobaculum	0	0	0	0	0	0	0	0	0	0	0	0	1	0	0	0	0	0	0	0	0	0	0	0	0	0	0	0	0	0	0	0	0	0	0	0	0	0	0	0	0	0	0	0	0	0	0	0	0
Thalassospira	0	0	2	0	0	0	0	1	4	4	3	2	11	0	8	1	0	0	6	2	7	2	0	0	0	2	6	1	0	4	2	0	0	2	0	0	2	0	0	4	0	0	3	4	0	0	0	1	0
Tistlia	0	0	0	0	0	0	0	0	0	0	0	0	1	0	0	0	0	0	0	0	0	0	0	0	0	0	0	0	0	0	0	0	0	0	0	0	0	0	0	0	0	0	0	0	0	0	0	0	0
Tistrella	0	2	13	0	0	0	0	0	2	17	9	15	17	0	2	4	28	0	2	13	2	13	5	0	4	14	2	1	5	18	2	0	0	2	0	0	10	0	0	30	0	0	2	2	4	13	0	11	0
Elioraea	0	0	0	0	0	0	0	0	0	0	0	0	0	0	0	0	0	0	0	0	0	0	0	0	0	0	0	0	0	0	0	0	0	0	0	0	0	0	0	0	0	0	0	0	0	0	0	0	0
Enhydrobacter	0	0	0	0	0	0	0	0	0	0	0	0	0	0	0	0	0	0	0	0	0	0	0	0	0	0	0	1	0	0	4	0	0	0	0	0	0	0	0	0	0	0	1	0	0	0	0	0	0
Reyranella	0	0	1	0	0	0	0	0	0	1	0	1	1	0	1	1	0	0	1	1	0	1	0	0	0	1	0	0	0	1	0	0	0	0	0	0	1	0	0	0	0	0	1	0	0	0	0	1	0
unclassified_Rhodospirillales_(miscellaneous)	0	0	0	0	0	0	0	0	0	0	0	0	0	0	0	0	0	0	0	0	0	0	0	0	0	0	0	0	0	0	0	0	0	0	0	0	0	0	0	0	0	0	0	0	0	0	0	0	0
Rhodothalassium	1	0	4	0	0	0	0	2	0	2	1	3	1	0	0	0	0	0	3	2	0	2	0	0	1	1	0	0	0	3	0	0	0	0	0	0	3	0	0	2	0	0	2	0	3	0	0	3	0
Anaplasma	1	0	3	0	0	0	0	1	2	4	3	3	2	0	1	0	0	0	3	4	2	4	1	0	0	4	5	1	0	6	2	0	0	6	0	0	5	0	0	4	0	0	4	2	0	0	0	5	0
Candidatus_Cryptoplasma	0	0	0	0	0	0	0	0	0	0	0	0	1	0	0	0	0	0	0	0	0	0	0	0	0	0	0	0	0	0	0	0	0	0	0	0	0	0	0	0	0	0	0	0	0	0	0	0	0
Candidatus_Neoehrlichia	0	0	0	0	0	0	0	0	0	0	0	0	0	0	0	0	0	0	0	0	0	0	0	0	0	0	1	0	0	0	0	0	0	0	0	0	0	0	0	0	0	0	0	0	0	0	0	0	0
Candidatus_Xenohaliotis	0	0	1	0	0	0	0	1	1	0	1	0	0	0	0	0	0	0	0	0	0	0	0	0	0	0	1	0	0	0	0	0	0	0	0	0	1	0	0	0	0	0	0	0	0	0	0	1	0
Ehrlichia	1	2	5	0	0	0	0	3	6	4	3	7	5	0	2	1	0	0	5	4	4	4	3	0	4	4	9	3	7	8	6	0	0	6	0	0	7	0	0	11	0	0	6	6	2	0	0	5	0
Neorickettsia	1	1	2	0	0	0	0	3	1	9	3	4	3	0	1	1	0	0	1	3	1	3	1	0	1	9	2	1	1	6	1	0	0	2	0	0	3	0	0	4	0	0	2	1	1	0	0	2	0
Wolbachia	1	3	4	0	0	0	0	4	6	4	5	8	2	0	2	2	0	0	6	3	7	4	1	0	1	1	12	8	2	4	8	0	0	4	0	0	4	0	0	9	0	0	8	8	1	0	0	5	0
Candidatus_Cyrtobacter	0	0	0	0	0	0	0	0	0	0	0	0	0	0	0	0	0	0	0	0	0	0	0	0	0	0	2	0	0	0	0	0	0	0	0	0	0	0	0	0	0	0	0	0	0	0	0	0	0
Candidatus_Lariskella	0	0	0	0	0	0	0	0	0	0	0	0	0	0	0	0	0	0	0	0	1	0	0	0	0	0	1	0	0	0	1	0	0	0	0	0	0	0	0	0	0	0	1	0	0	0	0	0	0
Candidatus_Midichloria	0	0	1	0	0	0	0	0	1	0	1	1	0	0	0	0	0	0	1	1	1	0	0	0	0	0	1	0	0	1	1	0	0	1	0	0	1	0	0	1	0	0	1	1	0	0	0	1	0
Candidatus_Nicolleia	0	0	0	0	0	0	0	0	1	0	0	0	0	0	0	0	0	0	1	0	1	0	0	0	0	0	1	1	0	0	1	0	0	0	0	0	0	0	0	0	0	0	1	1	0	0	0	0	0
environmental_samples_<a-proteobacteria,order_Rickettsiales>	0	0	0	0	0	0	0	0	0	1	1	2	0	0	0	0	0	0	0	0	0	0	1	0	0	0	0	0	0	0	0	0	0	1	0	0	1	0	0	1	0	0	1	1	0	0	0	1	0
Candidatus_Megaira	0	0	0	0	0	0	0	0	1	0	0	0	0	0	0	0	0	0	1	0	0	0	0	0	0	0	1	0	0	0	0	0	0	0	0	0	0	0	0	0	0	0	1	0	0	0	0	0	0
Orientia	1	0	1	0	0	0	0	0	2	1	1	3	2	0	1	1	0	0	3	1	3	1	0	0	1	1	3	1	0	2	3	0	0	2	0	0	2	0	0	1	0	0	3	3	1	0	0	1	0
Rickettsia	1	2	11	0	0	0	0	7	17	17	14	9	8	0	8	6	0	0	16	15	18	11	6	0	3	14	24	6	4	14	15	0	0	15	0	0	16	0	0	17	0	0	22	15	3	0	0	11	0
unclassified_Rickettsiaceae	0	0	0	0	0	0	0	0	0	0	0	0	0	0	0	0	0	0	1	0	0	0	0	0	0	0	0	0	0	0	0	0	0	0	0	0	0	0	0	0	0	0	0	1	0	0	0	0	0
Candidatus_Hepatobacter	0	0	0	0	0	0	0	0	0	0	0	0	0	0	0	0	0	0	0	0	0	0	0	0	0	0	0	0	0	0	0	0	0	0	0	0	0	0	0	0	0	0	0	0	0	0	0	0	0
unclassified_Rickettsiales_(miscellaneous)	0	0	1	0	0	0	0	0	0	0	0	0	0	0	0	0	0	0	0	0	1	0	0	0	0	0	1	1	0	1	0	0	0	1	0	0	0	0	0	0	0	0	0	0	0	0	0	1	0
environmental_samples_<a-proteobacteria,order_Sphingomonadales>	0	0	0	0	0	0	0	1	0	0	0	0	0	0	0	0	0	0	0	1	0	0	0	0	0	0	1	0	0	0	1	0	0	0	0	0	1	0	0	0	0	0	0	0	1	0	0	1	0
Altererythrobacter	34	121	408	0	0	8	0	80	8	109	218	21	46	0	8	94	99	21	26	353	8	280	35	0	69	13	41	6	108	82	8	0	0	11	0	0	274	0	0	47	0	0	7	12	55	26	0	401	0
Croceicoccus	7	14	61	0	0	0	0	10	8	19	39	5	18	0	6	13	24	6	31	55	3	47	11	0	6	3	18	2	16	15	3	0	0	5	0	0	42	0	0	15	0	0	4	4	7	7	0	47	0
environmental_samples_<a-proteobacteria,family_Erythrobacteraceae>	0	0	0	0	0	0	0	0	1	0	0	0	0	0	0	0	0	0	0	0	0	0	0	0	0	0	0	0	0	0	0	0	0	0	0	0	1	0	0	0	0	0	0	1	0	0	0	1	0
Erythrobacter	33	57	194	0	0	7	0	56	8	83	156	26	41	0	9	50	67	14	25	240	7	187	39	0	45	17	26	9	63	67	7	0	0	8	0	0	146	0	0	48	0	0	10	8	38	19	0	178	0
Erythromicrobium	0	0	1	0	0	0	0	0	0	0	0	0	1	0	0	0	0	0	1	0	1	0	0	0	0	0	0	0	0	0	0	0	0	0	0	0	1	0	0	0	0	0	0	0	0	0	0	0	0
Porphyrobacter	21	38	158	0	0	0	0	38	12	88	219	17	19	0	10	34	35	9	42	169	13	126	24	0	24	16	68	5	49	60	7	0	0	6	0	0	118	0	0	32	0	0	11	12	27	11	0	142	0
Blastomonas	7	18	43	0	0	0	0	14	4	37	72	4	7	0	3	11	15	0	29	53	2	41	15	0	11	9	13	2	10	22	3	0	0	4	0	0	36	0	0	10	0	0	5	5	14	6	0	44	0
Citromicrobium	5	14	42	0	0	0	0	6	1	16	30	6	6	0	1	10	15	0	5	52	2	37	9	0	9	5	5	1	12	12	2	0	0	2	0	0	29	0	0	8	0	0	1	1	9	0	0	43	0
environmental_samples_<a-proteobacteria,family_Sphingomonadaceae>	1	1	1	0	0	0	0	0	0	1	1	1	0	0	0	1	0	0	1	1	0	1	0	0	1	0	1	0	0	1	0	0	0	0	0	0	1	0	0	1	0	0	1	1	3	0	0	1	0
Novosphingobium	61	86	312	0	0	6	0	71	36	109	266	41	65	0	31	111	66	17	183	282	17	216	47	0	72	36	112	26	109	100	16	0	0	26	0	0	250	0	0	78	0	0	30	25	53	23	0	274	0
Rhizorhabdus	39	84	154	0	0	0	0	83	6	63	115	17	9	0	4	47	20	0	45	176	1	133	47	0	66	12	9	2	76	70	1	0	0	5	0	0	118	0	0	31	0	0	2	2	74	7	0	130	0
Rhizorhapis	0	0	0	0	0	0	0	0	0	0	0	0	0	0	0	0	0	0	0	0	0	0	0	0	0	0	0	0	0	0	0	0	0	0	0	0	0	0	0	0	0	0	0	0	0	0	0	0	0
Sandaracinobacter	0	0	0	0	0	0	0	0	2	0	0	0	0	0	1	0	0	0	2	0	1	0	0	0	0	0	1	0	0	0	0	0	0	0	0	0	0	0	0	0	0	0	1	0	0	0	0	0	0
Sandarakinorhabdus	0	1	1	0	0	0	0	0	2	1	1	1	1	0	1	0	0	0	2	1	1	1	1	0	1	1	1	1	0	1	1	0	0	1	0	0	1	0	0	1	0	0	1	1	1	0	0	2	0
Sphingobium	68	126	572	0	0	14	7	96	97	245	312	113	64	0	69	77	103	28	182	512	64	375	82	0	88	89	137	44	128	560	35	0	0	72	0	0	366	0	0	136	0	0	68	56	99	45	0	370	0
Sphingomonas	649	1442	2543	6	0	33	16	1112	120	1125	1972	273	117	0	69	915	261	67	175	3117	76	2507	820	0	983	228	179	52	1284	1011	70	0	0	327	0	0	1992	0	0	513	0	0	111	139	1059	95	0	2189	0
Sphingopyxis	126	171	656	0	0	23	12	230	372	219	449	64	123	0	231	717	127	49	329	668	77	494	105	0	126	162	468	113	180	296	30	0	0	81	0	0	1480	0	0	143	0	0	155	150	130	1155	0	451	0
Sphingorhabdus	0	1	9	0	0	0	0	1	3	6	8	3	13	0	2	4	7	7	3	13	2	10	0	0	3	3	4	3	3	5	2	0	0	6	0	0	7	0	0	5	0	0	3	3	1	7	0	7	0
Sphingosinicella	0	0	1	0	0	0	0	0	0	0	1	0	1	0	0	0	0	0	3	1	0	1	0	0	0	0	1	0	0	0	0	0	0	0	0	0	1	0	0	0	0	0	0	2	0	0	0	1	0
unclassified_Sphingomonadaceae	0	0	0	0	0	0	0	0	0	0	0	0	0	0	0	0	0	0	0	0	0	0	0	0	0	0	0	0	0	0	0	0	0	0	0	0	0	0	0	0	0	0	1	0	0	0	0	0	0
Zymomonas	13	33	42	0	0	0	0	19	8	29	42	10	14	0	12	19	0	0	12	73	6	58	29	0	24	11	9	3	48	18	5	0	0	5	0	0	36	0	0	18	0	0	6	6	37	0	0	41	0
unclassified_Sphingomonadales	0	0	0	0	0	0	0	0	0	0	0	0	0	0	0	0	0	0	0	0	0	0	0	0	0	0	0	0	0	0	0	0	0	0	0	0	0	0	0	0	0	0	0	0	0	0	0	0	0
Aquaspirillum_polymorphum	0	0	0	0	0	0	0	0	0	0	0	0	0	0	0	0	0	0	0	0	0	0	0	0	0	0	1	0	0	0	0	0	0	0	0	0	0	0	0	0	0	0	0	0	0	0	0	0	0
Micavibrio	0	0	3	0	0	0	0	0	4	1	3	3	3	0	4	1	6	0	3	3	5	3	0	0	0	3	4	0	0	3	3	0	0	3	0	0	4	0	0	3	0	0	3	5	0	0	0	3	0
Polymorphum	4	7	23	0	0	0	0	5	5	15	10	20	59	0	9	4	44	8	6	13	3	13	8	0	8	16	4	1	10	34	1	0	0	6	0	0	23	0	0	33	0	0	2	3	9	14	0	19	0
Candidatus_Puniceispirillum	0	0	0	0	0	0	0	0	0	1	0	0	2	0	1	0	0	0	1	2	0	1	0	0	0	0	2	0	0	1	0	0	0	1	0	0	2	0	0	2	0	0	1	0	0	0	0	1	0
environmental_samples_<a-proteobacteria,clade_SAR116_cluster>	0	0	0	0	0	0	0	0	0	0	0	0	0	0	1	0	0	0	0	0	0	0	0	0	0	1	0	0	0	1	0	0	0	0	0	0	0	0	0	1	0	0	0	0	0	0	0	0	0
Subaequorebacter	0	0	1	0	0	0	0	0	0	0	1	0	0	0	0	0	0	0	0	0	0	0	0	0	0	1	0	0	0	1	0	0	0	0	0	0	0	0	0	1	0	0	0	0	0	0	0	1	0
Tuberoidobacter	0	0	1	0	0	0	0	0	0	1	0	0	0	0	0	0	0	0	0	1	0	1	0	0	0	0	0	0	0	1	0	0	0	0	0	0	1	0	0	1	0	0	0	0	0	0	0	1	0
unclassified_Alphaproteobacteria_(miscellaneous)	2	0	8	0	0	0	0	2	8	2	7	5	7	0	2	2	0	0	7	6	3	6	0	0	1	2	6	2	0	9	4	0	0	2	0	0	11	0	0	8	0	0	4	4	2	0	0	10	0
Vibrio_adaptatus	0	0	0	0	0	0	0	1	0	0	1	0	0	0	0	0	0	0	1	1	1	1	0	0	1	0	1	0	0	0	0	0	0	0	0	0	1	0	0	0	0	0	1	1	0	0	0	0	0
Achromobacter	16	16	84	0	0	32	15	25	45	84	43	82	60	0	99	30	116	37	123	61	95	80	11	0	11	108	72	26	19	99	43	0	0	19	0	0	212	0	0	118	0	0	65	61	13	94	0	99	0
Advenella	0	0	4	0	0	0	0	0	4	3	3	4	4	0	4	0	6	8	4	3	5	3	0	0	0	2	4	2	1	4	4	0	0	5	0	0	3	0	0	4	0	0	4	4	1	153	0	3	0
Alcaligenes	0	1	4	0	0	0	0	1	14	1	2	3	43	0	139	1	9	9	41	3	50	6	0	0	1	2	52	16	0	4	18	0	0	5	0	0	5	0	0	4	0	0	19	31	1	9	0	4	0
Azohydromonas	0	0	1	0	0	0	0	0	1	0	1	1	1	0	1	0	0	0	1	0	2	2	0	0	0	1	1	1	0	1	1	0	0	0	0	0	1	0	0	1	0	0	3	1	0	0	0	2	0
Basilea	0	0	1	0	0	0	0	0	1	1	1	1	1	0	1	0	0	0	1	1	1	1	0	0	0	0	1	1	0	1	1	0	0	1	0	0	1	0	0	1	0	0	1	1	0	0	0	1	0
Bordetella	10	15	174	0	0	69	34	24	33	130	62	110	113	0	92	34	276	82	116	83	48	84	17	0	16	86	66	25	36	135	28	0	0	41	0	0	117	0	0	161	0	0	34	45	21	220	0	192	0
Candidimonas	0	0	1	0	0	0	0	0	0	0	0	0	0	0	0	0	0	0	0	0	0	0	0	0	0	0	0	0	0	0	0	0	0	0	0	0	0	0	0	0	0	0	0	0	0	0	0	0	0
Castellaniella	2	2	12	0	0	7	0	2	5	13	6	15	189	0	24	3	20	8	14	8	8	10	2	0	1	7	9	3	3	76	3	0	0	6	0	0	9	0	0	21	0	0	8	4	0	17	0	14	0
Derxia	0	0	0	0	0	0	0	0	0	0	0	0	0	0	0	0	0	0	0	0	0	0	0	0	0	0	1	0	0	0	0	0	0	0	0	0	0	0	0	0	0	0	0	1	0	0	0	0	0
environmental_samples_<b-proteobacteria,family_Alcaligenaceae>	0	0	0	0	0	0	0	0	0	0	0	0	0	0	0	0	0	0	1	0	1	0	0	0	0	0	0	0	0	0	1	0	0	0	0	0	0	0	0	0	0	0	0	0	0	0	0	0	0
Kerstersia	0	0	1	0	0	0	0	1	1	0	1	1	1	0	1	1	0	0	1	1	1	1	0	0	0	0	1	1	0	1	1	0	0	0	0	0	1	0	0	2	0	0	1	1	0	0	0	0	0
Oligella	0	0	0	0	0	0	0	0	2	0	0	0	1	0	3	0	0	0	5	0	2	0	0	0	0	0	1	2	0	0	5	0	0	1	0	0	0	0	0	0	0	0	1	2	0	0	0	0	0
Paenalcaligenes	0	0	1	0	0	0	0	0	1	0	0	1	3	0	1	0	0	0	1	0	1	0	0	0	0	1	1	1	0	0	2	0	0	1	0	0	0	0	0	1	0	0	1	1	0	0	0	1	0
Parapusillimonas	0	0	1	0	0	0	0	0	0	0	0	0	1	0	0	0	0	0	0	0	0	0	0	0	0	0	0	0	0	1	1	0	0	0	0	0	1	0	0	0	0	0	1	0	0	0	0	1	0
Parvibium	0	0	0	0	0	0	0	0	0	0	0	0	0	0	0	0	0	0	0	0	0	0	0	0	0	0	0	0	0	0	0	0	0	0	0	0	0	0	0	0	0	0	1	0	0	0	0	0	0
Pelistega	0	0	0	0	0	0	0	0	0	0	0	0	0	0	0	0	0	0	0	0	1	0	0	0	0	0	0	0	0	0	1	0	0	0	0	0	0	0	0	0	0	0	0	0	0	0	0	0	0
Pigmentiphaga	0	0	1	0	0	0	0	0	1	0	0	0	1	0	0	0	0	0	2	1	1	1	0	0	0	0	2	0	0	2	1	0	0	2	0	0	1	0	0	1	0	0	1	0	0	0	0	2	0
Pusillimonas	0	0	9	0	0	0	0	0	2	1	2	4	11	0	3	1	19	20	5	1	4	1	0	0	1	3	2	1	1	6	2	0	0	17	0	0	3	0	0	3	0	0	2	4	0	11	0	5	0
Taylorella	0	1	1	0	0	0	0	0	2	1	1	4	2	0	3	1	0	0	5	3	5	1	0	0	1	1	3	0	1	1	6	0	0	3	0	0	2	0	0	4	0	0	3	3	1	0	0	2	0
unclassified_Alcaligenaceae	0	0	0	0	0	0	0	0	0	1	0	0	0	0	0	0	0	0	1	0	0	0	0	0	0	0	0	0	0	1	0	0	0	0	0	0	0	0	0	0	0	0	0	1	0	0	0	0	0
Burkholderia	45	87	542	8	9	167	74	98	93	1210	721	397	248	6	176	200	751	171	170	1496	145	1284	60	10	72	801	279	83	121	495	110	7	7	100	0	9	497	0	0	673	0	0	153	136	57	511	0	458	0
Caballeronia	0	1	3	0	0	0	0	2	0	3	3	4	1	0	2	2	0	0	4	3	1	6	0	0	0	2	3	1	0	5	2	0	0	0	0	0	4	0	0	7	0	0	5	2	0	0	0	5	0
Candidatus_Glomeribacter	0	0	0	0	0	0	0	0	0	1	2	1	0	0	2	1	0	0	2	1	2	1	1	0	1	1	1	1	0	2	2	0	0	0	0	0	1	0	0	2	0	0	1	1	1	0	0	1	0
Chitinimonas	0	0	0	0	0	0	0	0	0	0	0	0	0	0	0	0	0	0	0	0	1	0	0	0	0	0	0	0	0	0	1	0	0	0	0	0	0	0	0	1	0	0	0	1	0	0	0	0	0
Cupriavidus	10	30	165	0	0	52	26	37	34	223	85	399	70	0	81	41	190	46	64	89	43	123	22	0	17	268	72	25	62	907	19	0	0	18	0	0	278	0	0	533	0	0	35	53	14	167	0	185	0
environmental_samples_<b-proteobacteria,family_Burkholderiaceae>	0	0	1	0	0	0	0	0	0	0	0	1	0	0	0	0	0	0	0	0	1	0	0	0	0	0	1	1	0	0	1	0	0	0	0	0	0	0	0	1	0	0	1	0	0	0	0	0	0
Lautropia	1	0	1	0	0	0	0	2	1	1	1	1	1	0	1	0	0	0	1	1	1	1	0	0	0	1	1	0	0	1	1	0	0	0	0	0	1	0	0	1	0	0	2	1	0	0	0	1	0
Limnobacter	0	0	0	0	0	0	0	0	0	0	0	0	0	0	0	0	0	0	0	0	1	0	0	0	0	0	0	0	0	0	0	0	0	0	0	0	0	0	0	0	0	0	0	0	0	0	0	0	0
Mycetohabitans	0	0	3	0	0	0	0	0	1	2	1	3	1	0	2	1	7	0	3	3	1	3	0	0	1	1	2	0	1	2	3	0	0	1	0	0	3	0	0	2	0	0	3	2	0	0	0	2	0
Pandoraea	0	2	26	0	0	24	12	9	14	31	18	32	27	0	28	6	107	25	20	29	22	31	6	0	3	28	36	13	6	27	11	0	0	11	0	0	41	0	0	43	0	0	20	20	3	80	0	24	0
Paraburkholderia	7	14	414	0	0	25	12	11	21	141	246	66	33	0	26	20	134	26	37	477	41	292	7	0	12	96	40	24	16	85	29	0	0	15	0	0	125	0	0	243	0	0	41	35	12	95	0	159	0
Paucimonas	0	0	0	0	0	0	0	0	0	0	0	0	0	0	0	0	0	0	1	0	1	0	0	0	0	0	0	0	0	0	1	0	0	0	0	0	0	0	0	0	0	0	0	1	0	0	0	1	0
Polynucleobacter	11	2	6	0	0	0	0	4	4	7	3	11	6	0	6	4	6	0	10	5	8	5	9	0	4	10	10	7	5	10	9	0	0	7	0	0	8	0	0	13	0	0	9	26	4	0	0	6	0
Ralstonia	14	25	293	6	0	47	24	36	34	387	98	624	68	0	88	43	183	46	85	182	63	203	21	0	20	272	91	33	31	198	29	0	0	24	0	0	494	0	0	207	0	0	51	63	25	179	0	138	0
Robbsia	0	0	1	0	0	0	0	0	1	1	1	1	1	0	0	0	0	0	1	1	1	0	0	0	0	0	1	1	0	1	1	0	0	0	0	0	1	0	0	1	0	0	1	0	0	0	0	0	0
Trinickia	0	0	1	0	0	0	0	0	0	0	2	1	1	0	1	0	0	0	1	3	1	2	0	0	0	1	2	0	0	0	1	0	0	1	0	0	1	0	0	1	0	0	1	0	0	0	0	1	0
unclassified_Burkholderiaceae	0	0	0	0	0	0	0	0	0	0	0	0	0	0	0	0	0	0	0	0	0	0	0	0	0	0	0	0	0	0	0	0	0	0	0	0	0	0	0	0	0	0	0	0	0	0	0	0	0
Acidovorax	117	60	147	0	0	42	17	57	1001	86	148	211	126	0	2773	122	95	48	11817	95	4363	165	46	0	38	61	2662	3537	87	166	218	0	0	81	0	0	144	0	0	152	0	0	937	16639	31	154	0	192	0
Alicycliphilus	15	7	37	0	0	9	0	9	144	26	28	43	36	0	349	15	22	8	416	27	266	32	10	0	6	13	436	174	12	50	30	0	0	12	0	0	41	0	0	44	0	0	135	296	6	33	0	47	0
Brachymonas	0	0	0	0	0	0	0	1	6	1	1	2	1	0	8	1	0	0	18	1	7	1	0	0	0	0	5	1	0	1	8	0	0	1	0	0	1	0	0	1	0	0	7	4	1	0	0	2	0
Caenimonas	0	0	1	0	0	0	0	1	0	0	1	1	0	0	0	0	0	0	1	1	0	0	0	0	0	0	1	1	0	1	1	0	0	0	0	0	0	0	0	1	0	0	0	1	0	0	0	1	0
Caldimonas	0	0	0	0	0	0	0	0	0	0	0	1	0	0	0	0	0	0	1	1	0	0	0	0	0	0	1	0	0	1	0	0	0	0	0	0	1	0	0	1	0	0	0	0	0	0	0	0	0
Candidatus_Symbiobacter	0	0	1	0	0	0	0	0	1	0	1	1	3	0	3	0	0	0	11	1	2	1	0	0	0	1	3	1	0	1	1	0	0	1	0	0	1	0	0	1	0	0	1	2	0	0	0	1	0
Comamonas	13	5	30	0	0	11	0	11	139	22	29	34	36	0	310	19	37	14	626	25	340	29	6	0	3	15	593	321	10	35	84	0	0	24	0	0	38	0	0	37	0	32	314	352	5	48	0	36	0
Curvibacter	1	0	3	0	0	0	0	0	5	2	5	4	4	0	14	3	9	0	23	3	17	3	0	0	0	232	12	17	2	4	4	0	0	4	0	0	36	0	0	64	0	0	6	22	1	11	0	4	0
Delftia	14	7	46	0	0	10	0	19	54	28	31	47	26	0	142	28	30	14	293	24	158	86	13	0	4	48	140	115	15	41	21	0	0	16	0	0	49	0	0	48	0	0	54	227	8	42	0	42	0
Diaphorobacter	2	1	4	0	0	0	0	2	31	3	4	6	5	0	223	2	0	0	81	4	224	4	1	0	1	1	194	29	4	9	30	0	0	2	0	0	8	0	0	6	0	0	28	110	2	0	0	6	0
Doohwaniella	0	0	0	0	0	0	0	0	0	0	0	0	0	0	0	0	0	0	0	0	0	0	0	0	0	0	0	0	0	0	0	0	0	0	0	0	0	0	0	0	0	0	0	0	0	0	0	0	0
environmental_samples_<b-proteobacteria,family_Comamonadaceae>	0	1	1	0	0	0	0	0	1	1	1	1	1	0	1	0	0	0	1	1	1	1	0	0	1	0	1	1	0	1	1	0	0	1	0	0	1	0	0	1	0	0	1	2	0	0	0	1	0
Giesbergeria	0	0	0	0	0	0	0	0	0	0	0	0	0	0	0	0	0	0	0	0	0	0	0	0	0	0	0	0	0	0	0	0	0	0	0	0	0	0	0	0	0	0	0	0	0	0	0	0	0
Hydrogenophaga	20	24	71	0	0	19	8	28	39	40	64	67	85	0	162	40	72	57	167	41	63	56	17	0	10	52	97	63	28	77	15	0	0	57	0	0	306	0	0	84	0	0	32	127	15	523	0	79	0
Hylemonella	0	0	0	0	0	0	0	0	0	0	0	0	0	0	0	0	0	0	0	0	0	0	0	0	0	0	0	0	0	0	0	0	0	0	0	0	0	0	0	0	0	0	0	1	0	0	0	0	0
Kinneretia	0	0	0	0	0	0	0	0	1	0	0	0	0	0	0	0	0	0	1	0	1	0	0	0	0	0	1	0	0	0	0	0	0	0	0	0	0	0	0	0	0	0	1	0	0	0	0	0	0
Lampropedia	0	0	0	0	0	0	0	0	0	0	0	0	0	0	0	0	0	0	0	0	0	0	0	0	0	0	0	1	0	0	1	0	0	0	0	0	0	0	0	0	0	0	0	1	0	0	0	0	0
Limnohabitans	1	2	4	0	0	0	0	2	7	2	3	4	5	0	17	4	8	0	30	3	14	4	1	0	1	158	14	10	1	4	10	0	0	7	0	0	25	0	0	52	0	0	11	33	1	15	0	3	0
Macromonas	0	0	0	0	0	0	0	0	0	0	0	0	0	0	0	0	0	0	1	0	0	0	0	0	0	0	0	0	0	0	0	0	0	0	0	0	0	0	0	0	0	0	0	0	0	0	0	0	0
Malikia	0	0	0	0	0	0	0	0	0	0	0	0	0	0	0	0	0	0	0	0	0	0	0	0	0	0	0	1	0	0	0	0	0	0	0	0	0	0	0	0	0	0	0	0	0	0	0	0	0
Melaminivora	0	0	0	0	0	0	0	0	0	0	0	0	0	0	0	0	0	0	0	0	0	0	0	0	0	0	0	0	0	0	0	0	0	0	0	0	0	0	0	0	0	0	1	0	0	0	0	0	0
Ottowia	0	0	1	0	0	0	0	2	13	1	1	3	11	0	49	1	0	0	35	2	20	1	0	0	1	2	23	15	0	3	6	0	0	3	0	0	2	0	0	2	0	0	7	24	0	6	0	2	0
Pelomonas	0	1	3	0	0	0	0	0	1	2	2	2	0	0	1	1	0	0	2	1	1	2	0	0	1	0	5	1	0	3	2	0	0	0	0	0	2	0	0	4	0	0	3	2	0	0	0	3	0
Polaromonas	22	12	42	0	0	32	11	20	15	66	53	111	17	0	34	65	128	93	73	20	24	50	12	0	8	66	27	129	29	85	8	0	0	48	0	0	59	0	0	109	0	0	12	109	11	161	0	41	0
Pseudacidovorax	0	1	1	0	0	0	0	0	1	2	1	1	0	0	2	0	0	0	1	0	1	1	0	0	1	1	1	2	1	1	2	0	0	0	0	0	1	0	0	1	0	0	1	2	1	0	0	1	0
Pseudorhodoferax	0	0	0	0	0	0	0	0	0	0	1	2	0	0	1	0	0	0	2	0	1	1	0	0	0	0	1	2	0	0	1	0	0	0	0	0	1	0	0	2	0	0	2	2	0	0	0	1	0
Ramlibacter	116	389	599	0	0	34	13	257	33	270	536	850	31	0	153	458	76	41	137	378	41	569	291	0	144	104	79	48	339	804	12	0	0	12	0	0	475	0	0	737	0	0	21	62	195	104	0	751	0
Rhodoferax	9	23	60	0	0	19	8	30	21	41	85	69	23	0	57	113	61	26	111	33	32	61	11	0	17	36	41	67	36	56	10	0	0	25	0	0	69	0	0	68	0	0	15	110	6	84	0	60	0
Schlegelella	0	0	0	0	0	0	0	0	0	0	0	0	0	0	0	0	0	0	1	0	0	0	0	0	0	0	0	0	0	0	0	0	0	0	0	0	0	0	0	0	0	0	0	0	0	0	0	0	0
Serpentinomonas	0	1	6	0	0	0	0	2	9	10	4	9	16	0	33	1	19	0	57	6	20	5	1	0	2	6	28	12	2	10	3	0	0	6	0	0	8	0	0	10	0	0	7	29	2	22	0	8	0
Simplicispira	0	0	0	0	0	0	0	0	0	0	0	0	1	0	1	0	0	0	2	0	3	0	0	0	0	0	0	1	0	0	3	0	0	1	0	0	0	0	0	0	0	0	2	3	0	0	0	0	0
unclassified_Comamonadaceae	0	1	1	0	0	7	0	0	3	1	1	0	1	0	5	1	1	7	8	1	5	1	0	0	0	0	2	3	0	1	3	0	0	1	0	0	1	0	0	1	0	0	4	3	0	2	0	1	0
Variovorax	43	266	846	0	0	58	22	496	55	646	568	1078	70	0	183	1565	189	72	225	362	78	635	85	0	115	346	150	122	602	724	22	0	0	32	0	0	1307	0	0	719	0	0	41	205	99	229	0	732	0
Verminephrobacter	2	5	13	0	0	0	0	4	12	10	13	20	14	0	37	8	18	6	56	9	31	12	3	0	3	8	25	24	5	16	8	0	0	9	0	0	16	0	0	20	0	0	13	54	1	21	0	15	0
Xenophilus	0	0	1	0	0	0	0	0	0	0	0	0	0	0	0	0	0	0	1	0	1	0	0	0	0	0	1	0	0	0	0	0	0	0	0	0	0	0	0	0	0	0	1	2	0	0	0	0	0
environmental_samples_<b-proteobacteria,order_Burkholderiales>	0	0	1	0	0	0	0	0	1	1	1	1	0	0	1	1	0	0	1	1	1	1	0	0	1	0	1	1	0	2	1	0	0	1	0	0	1	0	0	1	0	0	2	2	0	0	0	1	0
Candidatus_Zinderia	0	0	0	0	0	0	0	0	0	0	0	0	0	0	1	0	0	0	0	0	0	0	0	0	0	0	0	0	0	0	0	0	0	1	0	0	0	0	0	1	0	0	0	0	0	0	0	0	0
Collimonas	1	18	22	0	0	13	8	11	6	39	28	22	12	0	7	20	92	19	6	16	10	37	18	0	5	37	11	5	15	23	6	0	0	9	0	0	14	0	0	27	0	0	7	9	13	96	0	21	0
Duganella	0	1	1	0	0	0	0	0	1	0	1	2	0	0	0	0	0	0	1	0	1	0	1	0	0	1	1	1	0	0	0	0	0	0	0	0	1	0	0	2	0	0	3	1	1	0	0	2	0
environmental_samples_<b-proteobacteria,family_Oxalobacteraceae>	0	1	1	0	0	0	0	0	0	0	0	1	0	0	0	0	0	0	0	0	0	0	0	0	0	0	0	0	0	0	0	0	0	0	0	0	1	0	0	0	0	0	0	1	1	0	0	1	0
Glaciimonas	0	0	0	0	0	0	0	0	0	1	1	1	0	0	0	0	0	0	1	1	2	1	0	0	0	0	1	0	0	0	1	0	0	0	0	0	1	0	0	0	0	0	1	2	0	0	0	0	0
Herbaspirillum	12	32	49	0	0	19	9	29	8	51	55	56	25	0	13	38	90	21	19	45	15	98	26	0	16	25	39	11	25	51	11	0	0	11	0	0	46	0	0	53	0	0	18	18	29	115	0	60	0
Herminiimonas	5	6	12	0	0	9	0	4	2	4	7	6	3	0	2	12	34	29	2	6	3	8	5	0	1	2	3	3	2	4	3	0	0	18	0	0	5	0	0	6	0	0	4	4	4	20	0	4	0
Janthinobacterium	85	74	78	0	0	23	12	93	15	29	82	45	13	0	23	118	105	34	37	30	27	93	84	0	43	112	24	224	57	40	7	0	0	18	0	0	56	0	0	69	0	0	13	51	65	285	0	26	0
Massilia	30	137	278	0	0	26	11	109	8	231	247	924	21	0	11	181	132	30	17	574	15	1553	168	0	65	91	17	15	115	558	12	0	0	12	0	0	354	0	0	811	0	0	15	36	106	480	0	235	0
Oxalicibacterium	0	0	1	0	0	0	0	0	1	0	1	0	0	0	1	0	0	0	1	0	1	2	0	0	0	0	2	1	0	1	0	0	0	0	0	0	2	0	0	0	0	0	2	0	0	0	0	1	0
Oxalobacter	0	0	1	0	0	0	0	0	1	1	1	1	1	0	1	0	0	0	3	1	6	2	1	9	0	1	14	2	0	1	1	0	0	2	0	0	1	0	0	1	0	0	12	4	0	0	0	1	0
Pseudoduganella	0	0	2	0	0	0	0	0	1	0	0	1	0	0	0	0	0	0	0	0	0	1	0	0	0	0	0	0	0	0	0	0	0	0	0	0	1	0	0	0	0	0	0	1	0	0	0	1	0
Telluria	2	0	2	0	0	0	0	0	2	0	0	2	0	0	0	0	0	0	2	2	1	4	0	0	0	0	2	0	0	0	2	0	0	0	0	0	2	0	0	2	0	0	2	1	0	0	0	2	0
unclassified_Oxalobacteraceae	0	0	1	0	0	0	0	0	0	0	1	0	0	0	1	0	0	0	1	1	1	1	0	0	0	0	1	0	0	1	1	0	0	0	0	0	0	0	0	0	0	0	0	2	0	0	0	1	0
Dakarella	0	0	0	0	0	0	0	0	0	0	0	0	0	0	0	0	0	0	0	0	0	0	0	0	0	0	0	0	0	0	0	0	0	0	0	0	0	0	0	0	0	0	1	1	0	0	0	0	0
environmental_samples_<b-proteobacteria,family_Sutterellaceae>	0	0	0	0	0	0	0	0	0	0	0	0	0	0	0	0	0	0	0	0	0	0	0	0	0	0	0	0	0	0	0	0	0	0	0	0	0	0	0	0	0	0	0	0	0	0	0	0	0
Parasutterella	0	0	0	0	0	0	0	0	0	0	0	0	0	0	0	0	0	0	0	0	0	0	0	0	0	0	0	0	0	0	0	0	0	0	0	0	0	0	0	0	0	0	0	2	0	0	0	0	0
Sutterella	0	0	0	0	0	0	0	0	0	0	0	0	0	0	0	0	0	0	0	0	0	0	0	0	0	0	1	0	0	0	0	0	0	0	0	0	0	0	0	0	0	0	0	0	0	0	0	0	0
Turicimonas	0	0	0	0	0	0	0	0	0	0	0	0	0	0	0	0	0	0	1	0	1	0	0	0	0	0	0	0	0	0	1	0	0	0	0	0	0	0	0	0	0	0	1	1	0	0	0	0	0
[Polyangium]_brachysporum	5	26	64	0	0	8	0	21	3	63	42	40	8	0	8	30	30	10	10	44	4	45	5	0	6	37	9	3	29	56	1	0	0	2	0	0	74	0	0	67	0	0	3	5	9	26	0	72	0
Aquabacterium	0	0	3	0	0	0	0	1	6	2	3	3	4	0	3	1	0	0	6	3	5	4	0	0	1	3	5	5	1	2	3	0	0	0	0	0	4	0	0	2	0	0	7	5	0	0	0	3	0
Aquincola	0	1	2	0	0	0	0	0	1	1	1	2	1	0	1	1	0	0	1	1	2	1	0	0	0	2	1	1	0	1	1	0	0	1	0	0	3	0	0	2	0	0	1	1	0	0	0	2	0
Eleftheria	0	0	0	0	0	0	0	0	0	0	0	0	0	0	0	0	0	0	0	0	0	0	0	0	0	0	1	0	0	0	0	0	0	0	0	0	1	0	0	0	0	0	1	0	0	0	0	1	0
environmental_samples_<b-proteobacteria,Burkholderiales_Genera_incertae_sedis>	0	0	0	0	0	0	0	0	0	0	0	0	0	0	0	0	0	0	1	0	0	0	0	0	0	0	1	1	0	0	0	0	0	0	0	0	0	0	0	0	0	0	1	0	0	0	0	0	0
Ideonella	0	0	0	0	0	0	0	0	1	0	0	0	1	0	1	0	0	0	3	0	4	0	0	0	0	0	2	2	0	0	1	0	0	1	0	0	0	0	0	0	0	0	3	3	0	0	0	0	0
Leptothrix	2	27	117	0	0	12	0	34	22	119	77	75	16	0	31	47	39	12	37	74	36	90	12	0	18	63	36	15	56	105	6	0	0	5	0	0	129	0	0	107	0	0	16	20	11	36	0	128	0
Methylibium	3	49	155	0	0	13	6	35	10	138	96	86	13	0	21	90	52	15	21	94	13	103	14	0	14	124	25	7	29	120	6	0	0	4	0	0	167	0	0	131	0	0	9	12	19	38	0	152	0
Mitsuaria	2	11	97	0	0	6	0	15	5	66	51	31	8	0	6	85	23	7	9	48	4	53	4	0	4	37	34	3	15	175	1	0	0	2	0	0	88	0	0	45	0	0	3	4	6	19	0	124	0
Paucibacter	2	2	5	0	0	0	0	3	2	8	7	5	4	0	10	2	11	0	20	3	8	5	1	0	0	5	17	7	1	8	1	0	0	2	0	0	7	0	0	6	0	0	3	9	0	9	0	6	0
Piscinibacter	0	0	1	0	0	0	0	0	0	1	1	1	0	0	0	0	0	0	0	0	1	0	0	0	0	0	1	0	0	0	1	0	0	0	0	0	1	0	0	0	0	0	1	0	0	0	0	1	0
Rhizobacter	4	59	159	0	0	10	0	42	5	132	148	66	11	0	8	126	37	12	11	139	7	149	25	0	18	82	12	4	82	103	1	0	0	3	0	0	192	0	0	94	0	0	4	12	22	30	0	154	0
Rivibacter	0	0	0	0	0	0	0	0	1	0	1	0	0	0	0	0	0	0	1	0	1	1	0	0	0	0	0	0	0	0	1	0	0	0	0	0	1	0	0	0	0	0	0	1	0	0	0	1	0
Roseateles	2	5	20	0	0	0	0	5	3	21	15	13	5	0	5	15	14	0	12	13	6	50	3	0	2	8	31	3	3	29	2	0	0	2	0	0	21	0	0	16	0	0	3	4	1	11	0	26	0
Rubrivivax	6	53	228	0	0	12	0	41	11	171	129	99	22	0	22	81	41	12	18	134	15	140	14	0	22	108	30	8	53	139	4	0	0	6	0	0	231	0	0	147	0	0	9	9	12	32	0	244	0
Sphaerotilus	0	3	4	0	0	0	0	2	6	7	5	4	2	0	2	4	0	0	8	5	8	7	1	0	2	6	6	4	1	7	6	0	0	1	0	0	6	0	0	6	0	0	8	6	0	0	0	6	0
Tepidimonas	0	0	0	0	0	0	0	0	0	0	0	0	0	0	0	0	0	0	0	0	0	0	0	0	0	0	1	0	0	0	1	0	0	0	0	0	0	0	0	0	0	0	0	0	0	0	0	0	0
Thiobacter	0	0	1	0	0	0	0	0	0	0	0	0	0	0	0	0	0	0	1	0	1	0	0	0	0	0	1	0	0	1	1	0	0	0	0	0	0	0	0	0	0	0	0	0	0	0	0	0	0
Thiomonas	3	0	10	0	0	10	0	1	20	14	8	19	14	0	46	4	32	7	43	9	85	11	4	0	2	10	248	19	5	17	11	0	0	6	0	0	13	0	0	19	0	0	29	71	3	25	0	10	0
Xylophilus	0	0	1	0	0	0	0	0	0	1	1	0	1	0	1	1	0	0	1	0	1	0	0	0	0	0	1	1	0	0	1	0	0	1	0	0	0	0	0	0	0	0	1	1	0	0	0	0	0
unclassified_Burkholderiales_(miscellaneous)	2	2	10	0	0	8	0	5	3	19	4	14	8	0	7	4	25	0	6	8	8	9	1	0	2	7	14	4	2	16	4	0	0	3	0	0	8	0	0	24	0	0	7	7	2	18	0	11	0
environmental_samples_<b-proteobacteria,class_Betaproteobacteria>	4	3	7	0	0	0	0	4	4	12	9	20	2	0	8	8	0	0	8	10	7	15	5	0	1	5	12	4	5	18	6	0	0	2	0	0	10	0	0	27	0	0	7	9	5	0	0	8	0
Ferrovum	0	0	0	0	0	0	0	0	0	0	0	0	0	0	0	0	0	0	0	0	0	0	0	0	0	0	1	0	0	0	0	0	0	0	0	0	0	0	0	0	0	0	0	0	0	0	0	0	0
Andreprevotia	0	0	0	0	0	0	0	0	0	0	0	0	0	0	0	0	0	0	0	0	0	0	0	0	0	0	0	0	0	0	0	0	0	0	0	0	0	0	0	0	0	0	0	1	0	0	0	0	0
Aquaspirillum	0	0	1	0	0	0	0	0	258	1	1	8	3	0	15	1	9	0	11	2	54	1	0	0	0	1	166	10	0	3	2	0	0	1	0	0	2	0	0	5	0	0	131	35	0	0	0	2	0
Aquitalea	0	0	0	0	0	0	0	0	0	0	0	0	0	0	0	0	0	0	0	0	1	0	0	0	0	0	0	0	0	0	0	0	0	0	0	0	0	0	0	0	0	0	1	1	0	0	0	0	0
Chitinibacter	0	0	0	0	0	0	0	0	1	0	1	0	0	0	0	0	0	0	0	0	0	0	0	0	0	0	0	0	0	0	0	0	0	0	0	0	0	0	0	0	0	0	1	0	0	0	0	0	0
Chitinilyticum	0	0	0	0	0	0	0	0	0	0	0	0	0	0	0	0	0	0	0	0	2	0	0	0	0	0	0	0	0	0	0	0	0	0	0	0	0	0	0	0	0	0	2	0	0	0	0	0	0
Chitiniphilus	0	0	1	0	0	0	0	0	1	1	1	1	1	0	1	1	0	0	1	1	1	1	0	0	0	1	1	0	0	1	1	0	0	1	0	0	1	0	0	2	0	0	1	1	0	0	0	1	0
Chromobacterium	0	2	11	0	0	9	0	1	6	20	8	145	11	0	8	3	27	7	7	11	5	11	0	0	2	12	23	3	7	30	11	0	0	3	0	0	12	0	0	73	0	0	14	6	1	20	0	11	0
Formivibrio	0	0	0	0	0	0	0	0	0	0	0	0	0	0	0	0	0	0	1	0	0	0	0	0	0	0	0	0	0	0	0	0	0	0	0	0	0	0	0	0	0	0	2	0	0	0	0	0	0
Gulbenkiania	0	0	0	0	0	0	0	0	0	0	0	0	0	0	0	0	0	0	0	0	0	0	0	0	0	0	0	0	0	0	0	0	0	0	0	0	0	0	0	0	0	0	1	0	0	0	0	0	0
Jeongeupia	1	3	10	0	0	6	0	3	3	13	5	18	9	0	7	2	21	0	4	8	7	8	1	0	1	5	10	1	5	13	1	0	0	1	0	0	7	0	0	17	0	0	6	2	2	14	0	7	0
Laribacter	0	0	3	0	0	0	0	0	50	3	2	18	6	0	270	0	10	0	64	2	164	3	0	0	1	3	341	4	2	4	8	0	0	2	0	0	2	0	0	8	0	0	90	58	0	8	0	2	0
Leeia	0	0	0	0	0	0	0	0	0	0	0	1	0	0	0	0	0	0	1	0	1	0	0	0	0	0	1	1	0	0	1	0	0	0	0	0	0	0	0	0	0	0	1	1	0	0	0	0	0
Microvirgula	0	0	0	0	0	0	0	0	0	0	0	0	0	0	0	0	0	0	0	0	0	0	0	0	0	0	0	0	0	0	0	0	0	0	0	0	0	0	0	0	0	0	3	1	0	0	0	0	0
Paludibacterium	0	0	0	0	0	0	0	0	0	0	0	1	0	0	1	0	0	0	1	0	3	0	0	0	0	0	2	1	0	1	1	0	0	1	0	0	1	0	0	1	0	0	2	1	0	0	0	0	0
Pseudogulbenkiania	1	1	7	0	0	0	0	0	3	708	30	12124	8	0	3	1	18	0	4	19	2	57	1	0	2	93	9	1	2	464	1	0	0	2	0	0	39	0	0	3643	0	0	5	1	1	14	0	7	0
Silvimonas	0	0	0	0	0	0	0	0	0	0	0	0	0	0	0	0	0	0	0	0	0	0	0	0	0	0	0	0	0	0	0	0	0	0	0	0	0	0	0	0	0	0	1	0	0	0	0	0	0
Vogesella	0	1	3	0	0	0	0	1	8	8	3	298	4	0	6	1	11	0	7	2	8	4	0	0	0	6	54	2	0	23	5	0	0	1	0	0	4	0	0	99	0	0	21	3	1	10	0	3	0
environmental_samples_<b-proteobacteria,order_Neisseriales>	0	0	0	0	0	0	0	0	0	0	0	0	0	0	0	0	0	0	0	0	0	0	0	0	0	0	0	0	0	0	0	0	0	0	0	0	0	0	0	0	0	0	1	1	0	0	0	0	0
Alysiella	0	0	0	0	0	0	0	0	0	0	0	0	0	0	1	0	0	0	1	0	0	0	0	0	0	0	0	0	0	0	1	0	0	0	0	0	0	0	0	0	0	0	0	0	0	0	0	0	0
Amantichitinum	0	0	0	0	0	0	0	0	0	0	0	0	0	0	0	0	0	0	0	0	0	0	0	0	0	0	0	0	0	0	0	0	0	0	0	0	0	0	0	0	0	0	1	0	0	0	0	0	0
Bergeriella	0	0	0	0	0	0	0	0	0	0	0	0	0	0	1	0	0	0	0	0	1	0	0	0	0	0	0	0	0	0	0	0	0	0	0	0	0	0	0	0	0	0	1	1	0	0	0	0	0
Conchiformibius	0	0	0	0	0	0	0	0	1	0	0	0	0	0	2	0	0	0	3	0	2	0	0	0	0	0	1	1	0	0	2	0	0	0	0	0	0	0	0	0	0	0	1	1	0	0	0	0	0
Eikenella	0	0	1	0	0	0	0	0	2	0	1	1	1	0	19	0	0	0	22	1	9	1	0	0	0	0	1	1	0	1	1	0	0	1	0	0	1	0	0	1	0	0	1	9	0	0	0	1	0
environmental_samples_<b-proteobacteria,family_Neisseriaceae>	0	0	0	0	0	0	0	0	1	0	0	0	0	0	1	0	0	0	2	0	1	0	0	0	0	0	1	1	0	0	1	0	0	0	0	0	0	0	0	0	0	0	1	1	0	0	0	0	0
Kingella	0	0	0	0	0	0	0	0	2	1	0	1	1	0	30	0	0	0	6	0	9	1	0	0	0	0	3	3	0	0	3	0	0	1	0	0	0	0	0	1	0	0	4	4	0	0	0	0	0
Neisseria	5	7	22	0	0	12	9	9	43	18	16	34	16	12	482	7	23	9	378	16	227	19	5	8	3	16	49	41	10	25	107	6	0	15	0	0	21	0	0	28	0	0	63	180	6	14	0	14	0
Prolinoborus	0	0	0	0	0	0	0	0	0	0	0	0	0	0	0	0	0	0	0	0	0	0	0	0	0	0	0	0	0	0	1	0	0	0	0	0	0	0	0	0	0	0	0	0	0	0	0	0	0
Snodgrassella	0	0	3	0	0	0	0	0	5	0	3	2	3	0	9	0	0	0	6	0	6	0	0	0	0	1	5	3	0	1	6	0	0	2	0	0	1	0	0	3	0	0	6	6	1	0	0	3	0
Stenoxybacter	0	0	0	0	0	0	0	0	0	0	0	0	0	0	0	0	0	0	1	0	0	0	0	0	0	0	0	0	0	0	1	0	0	0	0	0	0	0	0	0	0	0	0	0	0	0	0	0	0
unclassified_Neisseriaceae	0	0	0	0	0	0	0	0	1	0	0	1	0	0	6	0	0	0	7	0	4	1	0	0	0	0	1	1	0	0	1	0	0	0	0	0	0	0	0	0	0	0	1	3	0	0	0	0	0
Uruburuella	0	0	0	0	0	0	0	0	2	1	0	0	0	0	3	0	0	0	4	0	3	0	0	0	0	0	3	1	0	0	3	0	0	0	0	0	0	0	0	0	0	0	2	3	0	0	0	0	0
Vitreoscilla	0	0	4	0	0	0	0	2	11	5	3	3	4	0	19	2	8	0	17	3	54	4	0	0	1	3	42	10	1	7	5	0	0	1	0	0	4	0	0	6	0	0	9	14	0	6	0	5	0
environmental_samples_<b-proteobacteria,order_Nitrosomonadales>	0	0	0	0	0	0	0	0	0	0	0	1	0	0	0	0	0	0	0	0	0	0	0	0	0	0	0	0	0	0	0	0	0	0	0	0	0	0	0	0	0	0	0	0	0	0	0	0	0
environmental_samples_<b-proteobacteria,family_Gallionellaceae>	1	0	1	0	0	0	0	0	1	1	1	1	0	0	1	0	0	0	1	1	1	1	0	0	1	1	1	0	0	1	1	0	0	0	0	0	1	0	0	1	0	0	1	0	0	0	0	1	0
Ferriphaselus	0	0	0	0	0	0	0	0	0	0	0	0	0	0	0	0	0	0	1	0	0	0	0	0	0	0	0	0	0	0	0	0	0	0	0	0	0	0	0	0	0	0	0	0	0	0	0	0	0
Gallionella	0	0	1	0	0	0	0	0	1	1	0	4	1	0	1	0	0	0	1	1	1	1	0	0	0	1	1	1	0	1	1	0	0	1	0	0	1	0	0	2	0	0	2	1	0	0	0	1	0
Sideroxydans	0	0	2	0	0	6	0	3	1	5	2	41	3	0	1	0	12	0	1	2	1	3	0	0	1	2	2	1	0	14	1	0	0	1	0	0	3	0	0	23	0	0	1	1	0	11	0	4	0
Sulfuricella	0	0	1	0	0	0	0	1	1	6	1	18	3	0	1	1	12	0	1	1	1	2	1	0	0	1	1	1	0	5	1	0	0	2	0	0	2	0	0	10	0	0	1	1	0	13	0	2	0
Sulfuriferula	0	0	2	0	0	0	0	0	1	1	1	17	2	0	1	0	9	0	7	3	1	3	0	0	0	2	1	1	0	6	1	0	0	1	0	0	1	0	0	8	0	0	1	2	0	8	0	1	0
Candidatus_Methylopumilus	0	0	1	0	0	0	0	0	1	1	1	1	2	0	1	0	0	0	2	0	2	2	0	0	1	3	2	1	0	0	1	0	0	3	0	0	2	0	0	2	0	0	2	2	0	0	0	1	0
environmental_samples_<b-proteobacteria,family_Methylophilaceae>	0	0	0	0	0	0	0	0	0	0	0	1	0	0	0	0	0	0	0	0	0	0	0	0	0	0	0	0	0	0	0	0	0	0	0	0	0	0	0	0	0	0	0	0	0	0	0	0	0
Methylobacillus	0	1	3	0	0	0	0	6	6	12	5	10	4	0	16	4	10	0	11	7	6	7	2	0	1	21	7	1	6	11	4	0	0	4	0	0	6	0	0	16	0	0	7	5	1	0	0	7	0
Methylophilus	0	0	1	0	0	0	0	0	1	1	2	1	3	0	2	0	0	0	2	1	2	1	0	0	0	0	1	1	0	1	2	0	0	1	0	0	2	0	0	2	0	0	2	2	1	0	0	1	0
Methylotenera	2	1	4	0	0	0	0	4	6	3	7	3	3	0	7	4	0	0	3	4	4	3	0	0	3	3	4	3	1	2	5	0	0	5	0	0	4	0	0	9	0	0	5	5	0	0	0	2	0
Methylovorus	0	0	3	0	0	0	0	0	3	4	4	3	3	0	3	0	13	0	4	3	3	4	1	0	0	4	4	1	0	3	4	0	0	3	0	0	3	0	0	4	0	0	3	3	0	6	0	3	0
unclassified_Methylophilaceae	0	0	1	0	0	0	0	0	2	0	0	1	0	0	2	0	0	0	0	0	2	0	0	0	0	0	2	1	0	0	1	0	0	0	0	0	0	0	0	0	0	0	1	2	0	0	0	0	0
environmental_samples_<b-proteobacteria,family_Nitrosomonadaceae>	2	3	7	0	0	0	0	4	4	16	7	24	6	0	1	5	0	0	6	5	4	7	1	0	2	3	5	2	5	22	5	0	0	3	0	0	10	0	0	36	0	0	6	3	2	8	0	7	0
Nitrosomonas	0	3	14	0	0	7	0	2	32	5	5	24	110	0	31	3	22	9	27	7	23	7	1	0	1	14	40	7	0	40	10	0	0	62	0	0	11	0	0	41	0	0	18	19	2	17	0	15	0
Nitrosospira	2	4	102	0	0	117	109	2	4	68	20	44	11	0	4	1	44	214	4	19	5	32	3	0	2	7	8	4	5	120	5	0	0	95	0	0	66	0	0	91	0	0	7	6	14	234	0	121	0
Nitrosovibrio	0	0	2	0	0	0	0	0	1	0	1	1	0	0	1	1	0	0	1	1	1	1	0	0	1	0	1	0	0	1	1	0	0	0	0	0	1	0	0	1	0	0	1	1	0	0	0	0	0
Spirillum	0	0	0	0	0	0	0	0	0	0	0	0	1	0	1	0	0	0	0	0	0	0	0	0	0	0	2	0	0	0	0	0	0	0	0	0	1	0	0	1	0	0	3	0	0	0	0	0	0
Denitratisoma	0	0	0	0	0	0	0	0	0	0	0	1	0	0	0	0	0	0	0	0	0	0	0	0	0	0	0	0	0	0	0	0	0	0	0	0	0	0	0	0	0	0	1	0	0	0	0	0	0
Methyloversatilis	10	3	7	0	0	8	0	2	4	13	4	17	7	0	4	3	27	0	5	7	5	10	1	0	0	9	13	1	1	17	2	0	0	2	0	0	12	0	0	23	0	0	6	3	1	20	0	8	0
Sterolibacterium	0	0	0	0	0	0	0	0	0	1	0	0	4	0	1	0	0	0	1	0	1	0	0	0	1	1	1	1	0	0	1	0	0	0	0	0	1	0	0	1	0	0	1	1	0	0	0	0	0
Sulfurisoma	0	0	0	0	0	0	0	0	1	0	0	1	1	0	1	0	0	0	1	0	1	0	0	0	0	0	1	0	0	1	1	0	0	0	0	0	0	0	0	1	0	0	1	1	0	0	0	1	0
Sulfuritalea	1	4	12	0	0	13	0	3	3	27	6	30	9	0	11	3	29	6	8	8	6	9	1	0	1	10	27	1	5	23	1	0	0	3	0	0	12	0	0	46	0	0	7	2	2	29	0	11	0
Annwoodia	0	0	1	0	0	0	0	0	0	0	0	0	0	0	1	0	0	0	1	0	1	0	0	0	0	1	1	1	0	1	1	0	0	0	0	0	1	0	0	1	0	0	1	0	0	0	0	0	0
Thiobacillus	2	14	26	0	0	11	0	11	5	52	20	105	18	0	9	15	33	8	10	26	8	38	5	0	9	24	37	2	22	86	4	0	0	17	0	0	27	0	0	79	0	0	8	6	10	23	0	28	0
unclassified_Nitrosomonadales	0	0	0	0	0	0	0	0	0	0	0	1	0	0	0	0	0	0	0	0	0	0	0	0	0	0	1	0	0	0	0	0	0	0	0	0	0	0	0	0	0	0	0	0	0	0	0	0	0
Procabacter	0	0	0	0	0	0	0	0	0	0	0	2	0	0	1	0	0	0	1	0	1	0	0	0	0	1	2	0	0	3	1	0	0	0	0	0	1	0	0	1	0	0	3	1	0	0	0	1	0
Azonexus	0	0	0	0	0	0	0	0	0	0	0	0	0	0	0	0	0	0	0	0	0	1	0	0	0	0	1	0	0	0	1	0	0	0	0	0	0	0	0	0	0	0	1	0	0	0	0	0	0
Dechloromonas	3	7	10	0	0	0	0	5	70	27	14	122	8	0	46	6	12	0	31	8	94	11	1	0	2	43	807	17	4	36	7	0	0	4	0	0	37	0	0	70	0	0	105	38	3	9	0	10	0
environmental_samples_<b-proteobacteria,order_Rhodocyclales>	0	0	0	0	0	0	0	0	0	0	0	1	0	0	0	0	0	0	0	0	0	0	0	0	0	0	0	0	0	0	0	0	0	0	0	0	0	0	0	0	0	0	1	0	0	0	0	0	0
Aromatoleum	1	3	18	0	0	9	0	2	8	43	9	32	18	0	15	4	36	7	17	17	14	15	3	0	2	10	18	2	5	30	3	0	0	4	0	0	16	0	0	34	0	0	5	11	1	29	0	17	0
Azospira	0	0	6	0	0	6	0	0	31	15	7	37	23	0	30	1	14	0	12	4	53	6	0	0	0	8	146	4	2	13	4	0	0	2	0	0	8	0	0	39	0	0	114	16	1	14	0	7	0
Azovibrio	0	0	0	0	0	0	0	0	2	0	0	0	0	0	0	0	0	0	1	0	2	0	0	0	0	0	2	0	0	0	1	0	0	0	0	0	0	0	0	0	0	0	2	2	0	0	0	0	0
environmental_samples_<b-proteobacteria,family_Rhodocyclaceae>	0	0	1	0	0	0	0	0	1	1	1	2	1	0	0	1	0	0	1	1	1	0	0	0	0	1	1	1	0	1	1	0	0	0	0	0	1	0	0	3	0	0	1	1	0	0	0	0	0
Niveibacterium	0	0	0	0	0	0	0	0	0	0	0	0	0	0	0	0	0	0	0	0	0	0	0	0	0	0	0	0	0	0	0	0	0	0	0	0	0	0	0	0	0	0	1	0	0	0	0	0	0
Propionivibrio	0	0	1	0	0	0	0	0	1	0	0	0	0	0	1	0	0	0	0	0	2	0	0	0	0	1	5	0	0	0	2	0	0	0	0	0	0	0	0	0	0	0	5	2	0	0	0	0	0
Rhodocyclus	0	0	0	0	0	0	0	0	4	1	1	3	1	0	4	0	0	0	4	1	4	2	0	0	0	0	4	2	0	2	3	0	0	0	0	0	2	0	0	3	0	0	3	3	0	0	0	1	0
Rugosibacter	1	0	1	0	0	6	0	2	10	6	1	7	3	0	35	0	15	0	22	1	27	2	1	0	0	25	62	4	1	4	3	0	0	2	0	0	4	0	0	9	0	0	14	14	0	13	0	1	0
unclassified_Rhodocyclaceae	0	0	0	0	0	0	0	0	1	0	0	0	0	0	0	0	0	0	1	0	0	0	0	0	0	0	8	0	0	0	0	0	0	0	0	0	0	0	0	0	0	0	1	1	0	0	0	0	0
unclassified_Rhodocyclales	0	0	0	0	0	0	0	0	0	0	0	0	0	0	0	0	0	0	0	0	2	0	0	0	0	0	2	0	0	0	0	0	0	0	0	0	0	0	0	0	0	0	2	0	0	0	0	0	0
Azoarcus	3	13	71	0	0	30	13	22	33	596	68	395	55	0	47	24	91	20	49	61	46	79	9	0	6	106	102	7	24	311	9	0	0	18	0	0	91	0	0	419	0	0	27	24	12	74	0	71	0
Thauera	5	12	72	0	0	41	17	20	358	139	43	150	159	0	509	23	102	28	167	54	419	64	7	0	12	56	364	20	25	127	63	0	0	77	0	0	83	0	0	189	0	0	115	368	9	93	0	83	0
Uliginosibacterium	0	0	0	0	0	0	0	0	0	0	1	0	0	0	0	0	0	0	0	0	0	0	0	0	0	0	0	0	0	0	0	0	0	0	0	0	0	0	0	0	0	0	1	0	0	0	0	0	0
Zoogloea	0	0	0	0	0	0	0	0	6	0	0	1	1	0	4	0	0	0	2	1	7	2	0	0	1	0	6	2	0	1	2	0	0	1	0	0	1	0	0	0	0	0	6	5	0	0	0	2	0
Candidatus_Accumulibacter	3	1	8	0	0	8	0	1	14	33	6	18	10	0	32	2	30	0	27	8	17	7	1	0	0	33	41	2	0	16	4	0	0	3	0	0	9	0	0	23	0	0	12	9	0	20	0	9	0
Candidatus_Kinetoplastibacterium	0	0	1	0	0	0	0	0	2	0	1	1	4	0	1	0	0	0	2	0	4	1	0	0	0	0	1	2	0	1	5	0	0	6	0	0	1	0	0	2	0	0	1	1	0	0	0	2	0
Candidatus_Nasuia	0	0	0	0	0	0	0	0	0	0	0	0	0	0	0	0	0	0	0	0	0	0	0	0	0	0	0	1	0	0	1	0	0	1	0	0	0	0	0	0	0	0	0	0	0	0	0	0	0
Candidatus_Profftella	0	0	0	0	0	0	0	0	0	0	0	0	0	0	0	0	0	0	0	0	0	0	0	0	0	0	0	0	0	0	0	0	0	1	0	0	0	0	0	0	0	0	0	0	0	0	0	0	0
Candidatus_Tremblaya	0	0	1	0	0	0	0	1	0	1	1	0	2	0	0	0	0	0	1	0	1	1	0	0	0	0	1	0	0	1	2	0	0	2	0	0	1	0	0	0	0	0	2	0	0	0	0	1	0
Denitrobacter	0	0	0	0	0	0	0	0	0	1	1	1	0	0	0	0	0	0	0	1	0	1	0	0	0	0	1	0	0	0	1	0	0	0	0	0	0	0	0	0	0	0	1	1	0	0	0	0	0
Imtechium	0	0	0	0	0	0	0	0	0	0	0	0	0	0	0	0	0	0	1	0	1	0	0	0	0	0	1	0	0	0	0	0	0	0	0	0	0	0	0	0	0	0	0	1	0	0	0	0	0
unclassified_Betaproteobacteria_(miscellaneous)	9	53	231	0	0	30	13	143	6	267	160	242	14	0	5	274	67	19	9	266	7	252	29	0	35	63	11	5	219	348	7	0	0	4	0	0	261	0	0	438	0	0	7	16	21	75	0	261	0
Candidatus_Desulfofervidus	0	0	0	0	0	0	0	0	0	0	1	0	1	0	0	0	0	0	0	0	1	0	0	0	0	1	1	0	0	1	0	0	0	1	0	0	1	0	0	1	0	0	0	0	0	0	0	1	0
Desulfarculus	1	1	2	0	0	0	0	2	16	5	1	2	5	0	56	0	12	0	4	1	6	1	0	0	0	9	11	1	0	4	2	0	0	2	0	0	2	0	0	5	0	0	4	2	1	0	0	2	0
Desulfatibacillum	0	1	3	0	0	0	0	0	2	2	1	3	3	0	2	0	0	0	2	1	1	1	0	0	0	3	4	0	1	2	3	0	0	2	0	0	3	0	0	3	0	0	3	2	2	0	0	2	0
Desulfatiferula	0	0	0	0	0	0	0	0	0	0	0	0	1	0	0	0	0	0	0	0	0	0	0	0	0	0	1	0	0	0	1	0	0	0	0	0	0	0	0	0	0	0	0	0	0	0	0	0	0
Desulfobacter	0	0	0	0	0	0	0	0	0	0	0	0	0	0	0	0	0	0	1	0	0	0	0	0	0	0	0	0	0	0	0	0	0	0	0	0	0	0	0	0	0	0	0	1	0	0	0	0	0
Desulfobacterium	0	0	2	0	0	0	0	1	3	2	1	2	127	0	1	0	0	0	3	2	2	2	1	0	0	3	4	1	0	3	3	0	0	6	0	0	2	0	0	3	0	0	1	3	0	0	0	2	0
Desulfobacula	0	0	1	0	0	0	0	0	1	0	1	1	3	0	1	0	0	0	1	2	1	1	0	0	0	1	1	0	0	1	2	0	0	1	0	0	1	0	0	1	0	0	1	1	0	0	0	0	0
Desulfobotulus	0	0	0	0	0	0	0	0	1	0	0	0	0	0	0	0	0	0	0	0	1	0	0	0	0	0	0	0	0	0	0	0	0	0	0	0	0	0	0	0	0	0	0	0	0	0	0	0	0
Desulfococcus	0	0	3	0	0	0	0	0	11	3	3	2	29	0	17	0	9	0	5	2	6	2	1	0	1	4	18	3	0	2	4	0	0	7	0	0	3	0	0	4	0	0	5	5	0	0	0	3	0
Desulfofrigus	0	0	0	0	0	0	0	0	0	0	0	0	0	0	0	0	0	0	0	0	0	0	0	0	0	0	1	0	0	0	0	0	0	0	0	0	0	0	0	0	0	0	0	0	0	0	0	0	0
Desulfonema	0	0	0	0	0	0	0	0	0	0	0	0	1	0	0	0	0	0	0	0	0	0	0	0	0	0	0	0	0	0	0	0	0	0	0	0	0	0	0	0	0	0	0	0	0	0	0	0	0
Desulforegula	0	0	0	0	0	0	0	0	1	0	0	0	0	0	0	0	0	0	0	0	0	0	0	0	0	0	3	0	0	0	0	0	0	0	0	0	0	0	0	0	0	0	1	1	0	0	0	0	0
Desulfosarcina	0	0	0	0	0	0	0	0	0	1	1	0	0	0	0	0	0	0	1	1	1	1	0	0	0	1	1	0	0	1	0	0	0	0	0	0	1	0	0	2	0	0	1	0	0	0	0	1	0
Desulfospira	0	0	0	0	0	0	0	0	0	0	0	0	0	0	0	0	0	0	0	0	0	0	0	0	0	0	0	0	0	0	0	0	0	1	0	0	0	0	0	0	0	0	0	0	0	0	0	0	0
Desulfotignum	0	0	0	0	0	0	0	0	0	0	0	0	2	0	0	0	0	0	0	0	0	0	0	0	0	0	1	0	0	0	0	0	0	0	0	0	0	0	0	0	0	0	0	0	0	0	0	0	0
environmental_samples_<d-proteobacteria,family_Desulfobacteraceae>	0	0	0	0	0	0	0	0	1	0	0	0	0	0	0	0	0	0	0	0	1	0	0	0	0	0	0	0	0	0	1	0	0	0	0	0	0	0	0	0	0	0	1	0	0	0	0	0	0
Candidatus_Electronema	0	0	1	0	0	0	0	0	0	0	0	0	0	0	1	0	0	0	0	0	2	0	0	0	0	0	0	0	0	0	0	0	0	1	0	0	0	0	0	1	0	0	0	0	0	0	0	0	0
Candidatus_Electrothrix	0	0	0	0	0	0	0	0	1	0	0	0	0	0	2	0	0	0	1	0	2	0	0	0	0	0	0	0	0	0	2	0	0	1	0	0	0	0	0	0	0	0	0	1	0	0	0	0	0
Desulfobulbus	1	0	2	0	0	0	0	0	534	3	1	2	23	0	673	1	0	0	51	2	89	2	0	0	0	2	139	3	0	5	54	0	0	72	0	0	2	0	0	4	0	0	12	105	0	0	0	2	0
Desulfocapsa	0	0	1	0	0	0	0	0	2	1	1	1	1	0	3	0	0	0	2	0	2	1	1	0	0	1	2	0	0	0	3	0	0	1	0	0	1	0	0	1	0	0	1	1	0	0	0	1	0
Desulfofustis	0	0	0	0	0	0	0	0	1	0	0	0	1	0	1	0	0	0	0	0	0	0	0	0	0	0	0	0	0	0	0	0	0	1	0	0	0	0	0	0	0	0	0	1	0	0	0	0	0
Desulfopila	0	0	0	0	0	0	0	0	0	0	0	0	0	0	1	0	0	0	0	0	1	0	0	0	0	0	0	0	0	0	0	0	0	0	0	0	0	0	0	0	0	0	0	0	0	0	0	0	0
Desulforhopalus	0	0	0	0	0	0	0	0	0	0	0	0	0	0	0	0	0	0	1	0	1	1	0	0	0	0	0	0	0	0	0	0	0	0	0	0	0	0	0	0	0	0	0	0	0	0	0	0	0
Desulfotalea	9	6	4	0	0	0	0	6	8	9	2	4	3	0	16	2	0	0	3	2	2	4	1	0	10	10	6	1	3	6	1	0	0	2	0	0	4	0	0	6	0	0	1	2	9	0	0	4	0
Desulfurivibrio	0	1	1	0	0	0	0	0	2	3	1	1	2	0	2	0	0	0	2	1	2	2	0	0	1	4	2	1	1	2	2	0	0	3	0	0	2	0	0	3	0	0	2	2	1	0	0	2	0
environmental_samples_<d-proteobacteria,family_Desulfobulbaceae>	0	0	0	0	0	0	0	0	1	0	0	1	1	0	0	0	0	0	0	0	1	1	0	0	0	0	2	0	0	0	0	0	0	0	0	0	1	0	0	0	0	0	0	1	0	0	0	0	0
unclassified_Desulfobulbaceae	0	0	0	0	0	0	0	0	1	0	0	0	0	0	1	0	0	0	0	0	0	0	0	0	0	0	1	0	0	0	2	0	0	0	0	0	0	0	0	0	0	0	0	1	0	0	0	0	0
environmental_samples_<d-proteobacteria,order_Desulfobacterales>	0	0	0	0	0	0	0	0	1	0	0	0	0	0	1	0	0	0	1	0	1	0	0	0	0	0	0	0	0	0	1	0	0	1	0	0	0	0	0	0	0	0	0	1	0	0	0	0	0
Desulfohalobium	0	0	1	0	0	0	0	0	1	1	0	1	1	0	1	0	0	0	1	0	2	1	0	0	0	1	1	0	0	1	2	0	0	1	0	0	1	0	0	1	0	0	1	1	0	0	0	1	0
environmental_samples_<d-proteobacteria,family_Desulfohalobiaceae>	0	0	0	0	0	0	0	0	0	0	0	0	0	0	0	0	0	0	0	0	0	0	0	0	0	1	0	0	0	0	0	0	0	0	0	0	0	0	0	0	0	0	0	0	0	0	0	0	0
Desulfomicrobium	0	0	2	0	0	0	0	0	15	3	2	5	6	0	20	0	8	0	33	3	13	5	0	0	0	3	437	2	0	4	6	0	0	15	0	0	5	0	0	5	0	0	7	44	0	0	0	4	0
Bilophila	0	0	0	0	0	0	0	0	1	0	0	0	0	0	1	0	0	0	1	0	2	0	0	0	0	0	1	1	0	0	2	0	0	0	0	0	0	0	0	0	0	0	2	1	0	0	0	0	0
Desulfocurvibacter	0	0	1	0	0	0	0	2	2	3	2	3	3	0	3	0	9	0	3	1	2	1	0	0	1	6	4	0	0	2	2	0	0	2	0	0	2	0	0	3	0	0	3	2	1	0	0	2	0
Desulfocurvus	0	0	0	0	0	0	0	0	0	0	0	0	0	0	0	0	0	0	0	0	0	0	0	0	0	0	1	0	0	0	0	0	0	0	0	0	0	0	0	0	0	0	0	0	0	0	0	0	0
Desulfovibrio	6	19	24	23	25	16	8	26	713	45	18	32	36	56	752	6	58	17	298	21	311	25	9	329	25	66	1101	36	19	33	137	21	89	23	15	162	27	168	334	41	0	44	398	156	15	34	11	24	0
environmental_samples_<d-proteobacteria,family_Desulfovibrionaceae>	0	0	0	0	0	0	0	0	1	0	0	0	0	0	1	0	0	0	1	0	1	0	0	0	0	0	1	0	0	0	1	0	0	0	0	0	0	0	0	0	0	0	1	1	0	0	0	0	0
Halodesulfovibrio	0	0	0	0	0	0	0	0	1	0	0	1	0	0	1	0	0	0	1	0	1	0	0	0	0	0	0	0	0	0	1	0	0	0	0	0	1	0	0	0	0	0	1	1	0	0	0	0	0
Lawsonia	2	2	2	0	0	0	0	4	1	5	1	4	1	0	1	4	0	0	2	1	2	2	1	0	1	2	1	1	5	5	2	0	0	2	0	0	3	0	0	6	0	0	2	1	0	0	0	1	0
Pseudodesulfovibrio	0	0	3	0	0	0	0	0	39	7	3	5	18	0	131	1	7	0	13	5	17	3	0	0	0	13	46	2	0	6	9	0	0	7	0	0	5	0	0	8	0	0	8	8	1	0	0	4	0
environmental_samples_<d-proteobacteria,order_Desulfovibrionales>	0	0	0	0	0	0	0	0	1	0	1	0	0	0	1	0	0	0	1	0	1	0	0	0	0	0	1	0	0	0	1	0	0	0	0	0	0	0	0	0	0	0	1	1	0	0	0	0	0
unclassified_Desulfovibrionales	0	0	0	0	0	0	0	0	0	0	0	0	0	0	0	0	0	0	0	0	0	0	0	0	0	0	0	0	0	0	0	0	0	0	0	0	0	0	0	0	0	0	0	0	0	0	0	0	0
Desulfurella	0	0	0	0	0	0	0	0	0	1	1	2	1	0	0	0	0	0	0	0	1	0	0	0	0	0	0	0	0	0	1	0	0	2	0	0	2	0	0	1	0	0	1	0	0	0	0	0	0
environmental_samples_<d-proteobacteria,family_Desulfurellaceae>	0	0	0	0	0	0	0	0	0	0	0	0	0	0	0	0	0	0	0	0	0	0	0	0	0	0	1	0	0	0	0	0	0	0	0	0	0	0	0	0	0	0	0	0	0	0	0	0	0
Hippea	0	0	1	0	0	0	0	0	1	1	0	2	1	0	0	0	0	0	2	0	1	1	0	0	1	1	2	0	0	1	0	0	0	1	0	0	2	0	0	1	0	0	2	1	0	0	0	1	0
Desulfuromonas	2	2	9	0	0	0	0	1	6	18	5	15	8	0	9	2	28	0	6	5	5	8	0	0	2	24	10	3	2	15	3	0	0	8	0	0	10	0	0	21	0	0	6	4	2	13	0	8	0
Desulfuromusa	0	0	0	0	0	0	0	0	0	0	0	0	0	0	0	0	0	0	0	0	1	0	0	0	0	0	1	0	0	0	0	0	0	0	0	0	0	0	0	0	0	0	1	1	0	0	0	0	0
Malonomonas	0	0	0	0	0	0	0	0	1	0	0	0	0	0	0	0	0	0	0	0	0	0	0	0	0	0	1	0	0	0	0	0	0	0	0	0	1	0	0	0	0	0	0	0	0	0	0	1	0
Pelobacter	4	10	18	0	0	0	0	4	31	25	8	65	11	0	13	6	19	0	8	9	12	10	4	0	3	31	114	3	6	48	5	0	0	8	0	0	23	0	0	64	0	0	13	9	4	8	0	17	0
environmental_samples_<d-proteobacteria,order_Desulfuromonadales>	0	0	1	0	0	0	0	0	0	1	1	2	0	0	1	0	0	0	0	1	1	0	0	0	0	1	1	0	0	1	0	0	0	0	0	0	1	0	0	1	0	0	1	0	0	0	0	1	0
environmental_samples_<d-proteobacteria,family_Geobacteraceae>	0	0	0	0	0	0	0	0	1	1	0	1	0	0	1	0	0	0	0	0	1	1	0	0	0	0	5	0	0	1	1	0	0	0	0	0	0	0	0	1	0	0	2	0	0	0	0	0	0
Geoalkalibacter	0	0	1	0	0	0	0	0	15	1	1	1	6	0	48	0	6	0	5	1	6	1	1	0	0	1	10	1	0	1	2	0	0	3	0	0	1	0	0	3	0	0	2	2	0	0	0	1	0
Geobacter	19	26	68	6	7	20	9	23	109	155	32	362	28	0	144	15	94	18	33	34	39	44	15	8	21	157	1224	12	22	228	21	7	8	21	0	9	123	0	0	654	0	0	54	20	22	42	0	54	0
Geopsychrobacter	0	0	0	0	0	0	0	0	1	0	0	0	0	0	0	0	0	0	1	0	0	0	0	0	0	1	0	0	0	0	0	0	0	0	0	0	0	0	0	0	0	0	0	0	0	0	0	0	0
Geothermobacter	1	0	1	0	0	0	0	1	1	1	1	2	0	0	1	1	0	0	1	0	0	1	0	0	1	0	1	0	1	2	1	0	0	0	0	0	1	0	0	1	0	0	1	0	1	0	0	0	0
environmental_samples_<d-proteobacteria,class_Deltaproteobacteria>	2	4	8	0	0	0	0	6	4	16	5	17	11	0	4	4	0	0	5	6	6	11	3	0	5	18	11	2	4	13	5	0	0	9	0	0	10	0	0	26	0	0	7	3	3	0	0	9	0
Anaeromyxobacter	34	32	116	0	0	40	16	38	6	413	73	123	26	0	6	30	174	32	6	118	6	165	36	0	43	300	8	4	49	262	6	0	0	7	0	0	96	0	0	478	0	0	6	7	26	64	0	114	0
Archangium	55	38	29	0	0	15	7	70	2	56	28	15	11	0	3	102	50	11	2	63	3	109	34	0	23	67	2	0	91	28	5	0	0	1	0	0	46	0	0	27	0	0	4	2	30	17	0	47	0
Cystobacter	6	8	32	0	0	11	0	22	1	45	15	16	8	0	1	28	39	8	1	25	2	92	10	0	9	57	1	1	22	29	1	0	0	1	0	0	60	0	0	20	0	0	1	1	13	15	0	57	0
environmental_samples_<d-proteobacteria,family_Archangiaceae>	0	0	1	0	0	0	0	0	0	0	0	0	0	0	0	0	0	0	0	0	0	0	0	0	0	1	0	0	0	0	0	0	0	0	0	0	0	0	0	1	0	0	1	0	0	0	0	0	0
Hyalangium	0	0	0	0	0	0	0	0	0	1	0	0	1	0	0	1	0	0	0	0	0	1	0	0	0	1	0	0	0	0	1	0	0	0	0	0	1	0	0	0	0	0	0	0	0	0	0	1	0
Melittangium	6	10	14	0	0	9	0	11	1	33	9	14	7	0	1	13	31	8	1	17	1	26	12	0	8	52	1	1	13	18	1	0	0	1	0	0	13	0	0	19	0	0	1	1	6	11	0	15	0
Stigmatella	18	40	37	0	0	14	0	38	4	73	23	31	19	0	3	30	44	10	4	30	4	55	30	0	27	140	4	1	45	41	3	0	0	3	0	0	29	0	0	45	0	0	5	3	29	13	0	42	0
Vitiosangium	0	0	0	0	0	0	0	0	0	0	1	0	1	0	0	0	0	0	0	0	0	2	1	0	0	0	0	0	0	0	0	0	0	0	0	0	1	0	0	0	0	0	0	0	0	0	0	0	0
environmental_samples_<d-proteobacteria,suborder_Cystobacterineae>	0	0	0	0	0	0	0	0	0	0	0	1	0	0	0	0	0	0	0	0	0	0	0	0	0	0	1	0	0	0	0	0	0	0	0	0	0	0	0	0	0	0	0	0	0	0	0	0	0
Corallococcus	14	24	25	0	0	12	0	9	2	51	17	12	8	0	2	19	43	12	2	27	2	38	20	0	11	80	2	1	19	17	2	0	0	9	0	0	30	0	0	22	0	0	2	2	11	16	0	80	0
Myxococcus	45	124	122	0	0	53	19	100	11	253	79	93	36	0	11	73	177	37	10	129	11	202	110	0	63	409	15	5	100	104	11	0	0	15	0	0	102	0	0	144	0	0	11	9	75	66	0	129	0
Pyxidicoccus	0	0	0	0	0	0	0	0	0	1	0	0	0	0	0	0	0	0	0	0	0	1	1	0	1	0	0	0	0	1	0	0	0	0	0	0	1	0	0	0	0	0	0	0	0	0	0	0	0
unclassified_Cystobacterineae	0	0	0	0	0	0	0	0	0	0	0	0	1	0	0	0	0	0	0	1	0	0	0	0	0	0	0	0	2	0	0	0	0	0	0	0	0	0	0	0	0	0	0	0	0	0	0	0	0
Vulgatibacter	6	10	12	0	0	10	0	5	1	38	11	20	7	0	1	4	38	8	1	16	1	19	7	0	4	45	1	1	11	25	1	0	0	6	0	0	12	0	0	30	0	0	1	1	3	15	0	14	0
environmental_samples_<d-proteobacteria,order_Myxococcales>	1	2	2	0	0	0	0	2	1	12	1	5	2	0	2	1	0	0	2	2	1	6	5	0	3	10	1	0	1	4	1	0	0	1	0	0	3	0	0	7	0	0	2	2	1	0	0	3	0
environmental_samples_<d-proteobacteria,suborder_Nannocystineae>	0	1	0	0	0	0	0	0	0	1	0	0	0	0	0	0	0	0	0	1	0	1	0	0	0	1	0	0	0	0	1	0	0	0	0	0	1	0	0	0	0	0	0	0	0	0	0	0	0
environmental_samples_<d-proteobacteria,family_Kofleriaceae>	0	0	0	0	0	0	0	0	0	0	0	0	0	0	0	0	0	0	0	0	0	1	1	0	0	0	0	0	0	0	0	0	0	0	0	0	0	0	0	1	0	0	0	0	0	0	0	0	0
Haliangium	7	23	30	0	0	13	6	27	2	174	39	42	43	0	2	21	42	11	2	46	2	68	22	0	16	87	2	0	28	42	2	0	0	2	0	0	34	0	0	64	0	0	1	2	8	16	0	29	0
Kofleria	0	0	1	0	0	0	0	0	0	0	0	1	0	0	0	0	0	0	0	0	0	1	0	0	0	0	0	0	0	0	0	0	0	0	0	0	0	0	0	0	0	0	0	0	0	0	0	0	0
environmental_samples_<d-proteobacteria,family_Nannocystaceae>	0	0	0	0	0	0	0	0	0	0	0	0	0	0	0	0	0	0	0	0	0	0	0	0	0	0	0	0	0	0	0	0	0	0	0	0	0	0	0	0	0	0	0	0	1	0	0	1	0
Nannocystis	0	3	2	0	0	0	0	0	2	5	2	3	5	0	1	1	0	0	2	2	2	4	5	0	6	3	4	1	0	3	1	0	0	2	0	0	6	0	0	4	0	0	3	2	3	0	0	4	0
Plesiocystis	0	0	0	0	0	0	0	0	0	0	0	0	0	0	0	0	0	0	0	1	0	0	0	0	0	0	0	0	0	0	0	0	0	0	0	0	1	0	0	0	0	0	0	0	0	0	0	0	0
environmental_samples_<d-proteobacteria,suborder_Sorangiineae>	0	0	1	0	0	0	0	0	0	1	0	0	0	0	0	0	0	0	0	0	0	1	0	0	0	0	0	0	0	0	0	0	0	0	0	0	0	0	0	0	0	0	0	0	0	0	0	0	0
Labilithrix	36	68	65	0	0	16	6	50	1	125	136	59	25	0	1	64	39	14	1	116	1	176	93	0	47	80	1	1	111	57	1	0	0	4	0	0	55	0	0	62	0	0	1	1	32	19	0	55	0
Phaselicystis	0	0	0	0	0	0	0	0	0	0	0	1	0	0	0	0	0	0	0	0	0	0	0	0	0	1	0	0	0	0	0	0	0	0	0	0	0	0	0	0	0	0	0	0	0	0	0	1	0
Aetherobacter	0	0	2	0	0	0	0	0	0	0	1	0	0	0	0	0	0	0	0	0	0	0	0	0	0	0	0	0	0	0	0	0	0	0	0	0	1	0	0	0	0	0	0	0	0	0	0	0	0
Byssovorax	0	0	0	0	0	0	0	0	0	0	0	0	0	0	0	0	0	0	0	0	0	0	0	0	0	0	0	0	0	1	0	0	0	0	0	0	1	0	0	0	0	0	0	0	0	0	0	0	0
Chondromyces	4	6	15	0	0	9	0	7	1	38	14	15	8	0	1	18	24	9	1	15	1	20	8	0	9	30	22	1	12	18	1	0	0	2	0	0	19	0	0	22	0	0	1	1	6	13	0	19	0
environmental_samples_<d-proteobacteria,family_Polyangiaceae>	0	0	0	0	0	0	0	0	0	1	0	1	0	0	0	0	0	0	0	0	0	1	0	0	0	1	0	0	0	0	0	0	0	0	0	0	1	0	0	1	0	0	0	0	0	0	0	1	0
Jahnella	0	0	0	0	0	0	0	0	0	1	0	0	0	0	0	0	0	0	0	0	0	0	0	0	0	0	0	0	1	1	0	0	0	0	0	0	2	0	0	1	0	0	0	0	0	0	0	1	0
Pajaroellobacter	1	1	1	0	0	0	0	1	1	2	1	1	1	0	0	1	0	0	1	1	0	1	0	0	1	2	0	0	2	1	0	0	0	1	0	0	1	0	0	1	0	0	1	0	1	0	0	0	0
Polyangium	0	1	1	0	0	0	0	0	0	2	1	2	1	0	0	1	0	0	0	1	0	1	0	0	1	1	0	0	0	2	0	0	0	1	0	0	2	0	0	1	0	0	0	0	0	0	0	0	0
Racemicystis	0	0	0	0	0	0	0	0	0	0	0	0	0	0	0	0	0	0	0	0	0	0	0	0	0	0	0	0	0	0	0	0	0	0	0	0	0	0	0	0	0	0	0	0	0	0	0	0	0
Sorangium	35	81	160	0	0	36	14	157	4	348	139	112	53	0	4	198	118	39	4	129	4	180	63	0	90	293	4	2	136	142	4	0	0	12	0	0	365	0	0	184	0	0	4	4	83	58	0	272	0
Sandaracinus	9	12	46	0	0	32	12	37	1	95	44	38	27	0	1	24	87	18	1	46	1	72	47	0	14	61	1	1	66	52	2	0	0	2	0	0	59	0	0	75	0	0	1	1	10	219	0	46	0
Minicystis	7	22	46	0	0	16	6	53	1	153	93	36	14	0	1	69	46	23	1	63	1	115	14	0	25	96	1	1	47	46	1	0	0	2	0	0	49	0	0	58	0	0	1	1	17	24	0	48	0
unclassified_Sorangiineae_(miscellaneous)	0	0	0	0	0	0	0	0	0	1	0	1	0	0	0	0	0	0	0	0	0	0	0	0	0	0	0	0	0	0	0	0	0	0	0	0	0	0	0	0	0	0	0	0	0	0	0	0	0
Enhygromyxa	0	0	1	0	0	0	0	0	0	0	0	0	2	0	0	0	0	0	0	0	0	1	0	0	0	0	0	0	0	0	0	0	0	0	0	0	1	0	0	2	0	0	0	0	0	0	0	0	0
Myxobacter	0	0	0	0	0	0	0	0	0	0	0	0	0	0	0	0	0	0	0	0	0	0	0	0	0	0	0	0	0	0	0	0	0	0	0	0	0	0	0	0	0	0	0	0	0	0	0	0	0
unclassified_Myxococcales_(miscellaneous)	0	0	0	0	0	0	0	0	0	1	0	0	0	0	0	0	0	0	0	0	0	0	0	0	0	0	0	0	0	0	0	0	0	0	0	0	0	0	0	0	0	0	0	0	0	0	0	0	0
environmental_samples_<d-proteobacteria,order_Syntrophobacterales>	0	0	0	0	0	0	0	0	0	0	0	1	0	0	0	0	0	0	0	0	0	0	0	0	0	0	0	0	0	0	0	0	0	0	0	0	0	0	0	0	0	0	0	0	0	0	0	0	0
Desulfobacca	0	1	2	0	0	0	0	0	1	1	1	2	2	0	0	0	0	0	2	2	1	2	0	0	0	2	2	2	0	2	2	0	0	2	0	0	2	0	0	3	0	0	1	2	1	0	0	2	0
Desulfomonile	0	0	2	0	0	0	0	0	2	6	1	2	1	0	1	0	0	0	1	1	1	1	0	0	0	10	2	1	0	1	1	0	0	1	0	0	1	0	0	2	0	0	1	1	0	0	0	1	0
environmental_samples_<d-proteobacteria,family_Syntrophaceae>	0	0	0	0	0	0	0	0	1	0	0	0	0	0	0	0	0	0	0	0	0	0	0	0	0	0	1	0	0	1	1	0	0	0	0	0	0	0	0	0	0	0	1	0	0	0	0	0	0
Smithella	0	0	0	0	0	0	0	0	0	0	0	0	0	0	0	0	0	0	0	0	0	0	0	0	0	0	0	0	0	0	0	0	0	0	0	0	0	0	0	0	0	0	0	0	0	0	0	0	0
Syntrophus	6	18	13	0	0	0	0	10	17	44	9	32	5	0	24	13	0	0	3	12	3	12	11	0	18	82	31	3	20	30	2	0	0	7	0	0	12	0	0	42	0	0	5	2	18	0	0	12	0
Desulfacinum	0	0	0	0	0	0	0	0	0	0	0	0	0	0	0	0	0	0	0	0	0	0	0	0	0	0	0	0	0	0	0	0	0	0	0	0	0	0	0	0	0	0	0	0	0	0	0	0	0
Desulfoglaeba	0	0	0	0	0	0	0	0	0	0	0	0	0	0	0	0	0	0	0	0	0	0	0	0	0	0	0	0	0	1	0	0	0	0	0	0	0	0	0	0	0	0	0	0	0	0	0	0	0
Desulforhabdus	0	0	0	0	0	0	0	0	0	0	0	0	0	0	0	0	0	0	0	0	0	0	0	0	0	0	1	0	0	0	0	0	0	0	0	0	0	0	0	0	0	0	0	0	0	0	0	0	0
environmental_samples_<d-proteobacteria,family_Syntrophobacteraceae>	0	0	0	0	0	0	0	0	0	0	0	0	0	0	0	0	0	0	0	0	0	0	0	0	0	1	0	0	0	0	0	0	0	0	0	0	0	0	0	0	0	0	0	0	0	0	0	0	0
Syntrophobacter	10	6	13	0	0	0	0	7	26	40	8	29	6	0	58	9	9	0	6	11	8	11	4	0	8	49	25	2	14	31	4	0	0	3	0	0	15	0	0	45	0	0	3	4	8	0	0	15	0
environmental_samples_<d-proteobacteria,family_Syntrophorhabdaceae>	0	0	0	0	0	0	0	0	0	0	0	0	0	0	0	0	0	0	0	0	0	0	0	0	0	0	2	0	0	0	0	0	0	0	0	0	0	0	0	0	0	0	0	2	0	0	0	0	0
Syntrophorhabdus	0	0	0	0	0	0	0	0	0	0	0	0	0	0	0	0	0	0	0	0	0	0	0	0	0	0	0	1	0	0	0	0	0	0	0	0	0	0	0	0	0	0	0	0	0	0	0	0	0
Desulfocaldus	0	0	1	0	0	0	0	0	1	0	0	0	0	0	0	0	0	0	0	0	1	1	0	0	0	0	1	0	0	0	1	0	0	0	0	0	0	0	0	0	0	0	0	0	0	0	0	0	0
SAR324_cluster	1	0	0	0	0	0	0	0	0	1	0	0	0	0	1	0	0	0	1	1	1	0	0	0	0	0	1	0	0	0	2	0	0	0	0	0	0	0	0	1	0	0	1	0	0	0	0	0	0
unclassified_Deltaproteobacteria_(miscellaneous)	0	0	0	0	0	0	0	0	0	0	0	0	1	0	1	0	0	0	1	0	1	0	0	0	0	0	4	0	0	0	1	0	0	0	0	0	0	0	0	0	0	0	1	1	0	0	0	0	0
Aliiarcobacter	0	0	0	0	0	0	0	0	3	0	0	0	0	0	2	0	0	0	3	0	3	0	0	0	0	0	4	1	0	0	3	0	0	0	0	0	0	0	0	0	0	0	3	2	0	0	0	0	0
Arcobacter	5	1	2	0	0	0	0	1	361	7	4	3	7	0	24	1	0	0	205	3	430	3	0	0	1	5	1105	18	4	5	47	0	0	10	0	0	3	0	0	7	0	0	689	333	1	0	0	2	0
unclassified_Arcobacter_group	0	0	0	0	0	0	0	0	70	0	0	1	2	0	5	0	0	0	62	0	54	0	0	0	0	1	700	6	0	0	8	0	0	2	0	0	0	0	0	0	0	0	125	221	0	0	0	0	0
Campylobacter	2	7	10	75	50	62	92	10	51	13	9	11	21	27	17	6	8	22	45	8	55	7	7	17	15	10	80	19	7	12	33	155	71	43	28	10	11	9	42	13	42	10	48	47	8	0	54	10	101
environmental_samples_<e-proteobacteria,family_Campylobacteraceae>	0	0	0	0	0	0	0	0	0	0	0	0	0	0	0	0	0	0	0	0	0	0	0	0	0	0	2	0	0	0	0	0	0	0	0	0	0	0	0	0	0	0	0	0	0	0	0	0	0
Sulfurospirillum	0	0	0	0	0	0	0	0	34	1	1	1	8	0	14	0	0	0	24	1	82	0	0	0	0	2	3712	9	0	3	15	0	0	10	0	0	2	0	0	2	0	0	939	23	0	0	0	2	0
environmental_samples_<e-proteobacteria,order_Campylobacterales>	0	0	0	0	0	0	0	0	1	0	0	0	0	0	0	0	0	0	1	0	0	0	0	0	0	0	1	0	0	0	0	0	0	0	0	0	0	0	0	0	0	0	1	0	0	0	0	0	0
Helicobacter	2	2	7	9	7	17	21	8	19	8	6	12	13	0	6	2	0	0	17	5	20	3	4	0	3	20	50	6	5	11	15	29	12	25	0	0	9	0	0	20	0	0	25	21	5	0	6	8	0
Sulfuricurvum	0	0	0	0	0	0	0	0	4	0	0	3	3	0	2	0	0	0	4	0	4	1	0	0	0	0	38	2	0	0	4	0	0	2	0	0	0	0	0	2	0	0	13	3	0	0	0	0	0
Sulfurimonas	0	0	1	0	0	0	0	1	11	1	1	2	24	0	1	0	0	0	9	1	5	2	0	0	1	1	33	3	0	1	4	0	0	7	0	0	1	0	0	1	0	0	11	11	0	0	0	1	0
Wolinella	0	0	0	0	0	0	0	1	1	1	1	1	1	0	1	0	0	0	1	0	2	0	0	0	0	0	1	1	0	1	1	0	0	1	0	0	1	0	0	1	0	0	2	1	0	0	0	1	0
Hydrogenimonas	0	0	0	0	0	0	0	0	0	0	0	0	0	0	0	0	0	0	0	0	0	0	0	0	0	0	0	0	0	0	0	0	0	0	0	0	0	0	0	0	0	0	0	1	0	0	0	0	0
Nitratifractor	0	0	1	0	0	0	0	0	1	1	1	1	1	0	0	0	0	0	0	0	0	0	0	0	0	1	1	0	0	1	0	0	0	1	0	0	1	0	0	1	0	0	1	0	0	0	0	1	0
environmental_samples_<e-proteobacteria,class_Epsilonproteobacteria>	1	1	1	0	0	0	0	0	2	1	1	1	2	0	1	0	0	0	2	1	1	1	0	0	0	1	53	1	0	1	2	0	0	1	0	0	1	0	0	1	0	0	5	2	0	0	0	1	0
environmental_samples_<e-proteobacteria,order_Nautiliales>	0	0	0	0	0	0	0	0	0	0	1	0	0	0	0	0	0	0	0	0	0	0	0	0	0	0	0	0	0	0	0	0	0	0	0	0	0	0	0	0	0	0	0	0	0	0	0	0	0
Nautilia	0	0	0	0	0	0	0	0	0	0	0	1	1	0	0	0	0	0	0	0	0	2	0	0	0	2	2	0	0	0	1	0	0	1	0	0	0	0	0	0	0	0	1	0	0	0	0	1	0
Nitratiruptor	0	0	0	0	0	0	0	0	0	0	0	1	1	0	0	0	0	0	0	1	0	0	0	0	0	0	1	0	0	0	1	0	0	1	0	0	0	0	0	1	0	0	1	0	0	0	0	1	0
Sulfurovum	0	0	0	0	0	0	0	0	3	0	0	1	14	0	1	0	0	0	3	0	1	0	0	0	0	0	3	0	0	1	2	0	0	3	0	0	0	0	0	0	0	0	3	3	0	0	0	1	0
unclassified_Epsilonproteobacteria_(miscellaneous)	0	0	0	0	0	0	0	0	0	0	0	0	0	0	0	0	0	0	0	0	2	0	0	0	0	0	0	0	0	0	1	0	0	0	0	0	0	0	0	1	0	0	0	0	0	0	0	0	0
environmental_samples_<proteobacteria,phylum_Proteobacteria>	7	3	7	0	0	0	0	6	6	11	6	15	4	0	5	11	0	0	11	6	8	6	1	0	7	11	10	4	5	11	9	0	0	4	0	0	11	0	0	14	0	0	11	8	4	0	0	7	0
Acidiferrobacter	0	0	0	0	0	0	0	0	0	0	0	0	0	0	0	0	0	0	1	0	0	0	0	0	0	0	0	0	0	0	1	0	0	0	0	0	0	0	0	0	0	0	0	0	0	0	0	0	0
Sulfuricaulis	2	0	8	0	0	9	0	2	1	18	3	96	34	0	1	0	34	6	1	5	1	5	1	0	2	12	1	1	5	75	1	0	0	1	0	0	10	0	0	53	0	0	1	1	1	20	0	8	0
Sulfurifustis	17	13	22	0	0	12	0	13	1	63	15	40	11	0	1	13	44	8	2	24	1	24	9	0	12	67	2	0	27	41	1	0	0	1	0	0	21	0	0	51	0	0	1	1	14	24	0	20	0
Aeromonas	1	11	44	21	7	13	7	13	643	41	92	61	40	6	710	8	39	16	424	50	1044	85	3	21	13	62	356	59	10	48	95	16	0	20	0	9	42	0	0	81	0	0	555	913	12	21	0	39	0
environmental_samples_<g-proteobacteria,family_Aeromonadaceae>	0	0	0	0	0	0	0	0	0	0	0	0	0	0	0	0	0	0	0	0	0	0	0	0	0	0	0	0	0	0	1	0	0	0	0	0	0	0	0	0	0	0	1	0	0	0	0	0	0
Oceanimonas	0	0	1	0	0	0	0	0	1	1	1	1	4	0	2	1	0	0	3	1	1	2	0	0	0	2	1	1	0	2	3	0	0	1	0	0	1	0	0	1	0	0	4	1	0	0	0	2	0
Oceanisphaera	0	0	1	0	0	6	0	0	6	0	0	0	11	0	2	0	0	46	3	0	3	0	0	0	0	1	2	1	0	1	3	0	0	8	0	0	0	0	0	1	0	0	3	3	0	0	0	1	0
Pseudaeromonas	0	0	0	0	0	0	0	0	2	1	0	1	0	0	0	0	0	0	2	0	2	1	0	0	0	0	2	0	0	0	1	0	0	0	0	0	0	0	0	1	0	0	3	1	0	0	0	1	0
Tolumonas	0	1	0	0	0	0	0	0	100	1	1	3	1	0	24	1	0	0	30	0	59	1	0	0	0	2	108	4	0	1	5	0	0	1	0	0	0	0	0	2	0	0	412	46	0	0	0	0	0
unclassified_Aeromonadaceae	0	0	0	0	0	0	0	0	0	0	0	0	0	0	0	0	0	0	0	0	0	0	0	0	0	0	0	0	0	0	0	0	0	0	0	0	0	0	0	0	0	0	2	0	0	0	0	0	0
Zobellella	0	0	1	0	0	0	0	0	1	2	2	1	8	0	1	0	0	0	1	1	1	1	0	0	0	1	2	1	0	2	1	0	0	1	0	0	1	0	0	2	0	0	3	1	0	0	0	2	0
Anaerobiospirillum	0	0	0	0	0	0	0	0	1	0	1	0	1	0	1	0	0	0	1	0	1	0	0	34	0	0	1	0	0	0	1	23	0	1	0	6	1	0	0	0	0	0	1	1	0	0	0	0	0
environmental_samples_<g-proteobacteria,family_Succinivibrionaceae>	0	0	0	0	0	0	0	0	0	0	0	0	0	0	0	0	0	0	0	0	1	0	0	0	0	0	0	0	0	0	1	0	0	0	0	0	0	0	0	0	0	0	0	0	0	0	0	0	0
Ruminobacter	0	0	0	35	0	0	0	0	1	0	0	0	0	13	1	0	0	0	1	0	2	1	0	18	0	0	1	1	0	0	1	14	0	1	0	0	1	0	0	0	0	0	1	1	0	0	0	0	0
Succinivibrio	0	0	0	0	0	0	0	0	0	0	0	0	0	0	0	0	0	0	0	0	0	0	0	0	0	0	1	0	0	0	0	0	0	0	0	0	0	0	0	0	0	0	0	1	0	0	0	0	0
unclassified_Aeromonadales	0	0	0	0	0	0	0	0	0	0	0	0	0	0	0	0	0	0	0	0	0	0	0	0	0	0	0	0	0	0	0	0	0	0	0	0	0	0	0	0	0	0	0	0	0	0	0	0	0
Agarivorans	0	0	0	0	0	0	0	0	1	0	0	0	1	0	1	0	0	0	1	0	1	0	0	0	0	0	1	0	0	0	1	0	0	1	0	0	0	0	0	0	0	0	1	1	0	0	0	0	0
Alishewanella	0	0	0	0	0	0	0	0	0	0	0	0	0	0	0	0	0	0	0	0	4	0	0	0	0	0	1	1	0	0	1	0	0	0	0	0	0	0	0	1	0	0	0	0	0	0	0	0	0
Alteromonas	0	0	3	0	0	0	0	0	19	0	2	4	25	0	13	0	0	0	15	0	15	7	0	8	0	4	13	7	0	2	16	6	0	12	0	0	11	0	0	5	0	0	25	15	0	0	0	2	0
environmental_samples_<g-proteobacteria,family_Alteromonadaceae>	0	0	0	0	0	0	0	0	0	0	0	0	0	0	0	0	0	0	0	0	0	0	0	0	0	0	0	0	0	0	1	0	0	1	0	0	0	0	0	0	0	0	0	0	0	0	0	0	0
Glaciecola	0	0	1	0	0	0	0	0	0	0	0	0	2	0	1	0	0	0	1	0	0	0	0	0	0	0	0	0	0	0	2	0	0	2	0	0	1	0	0	1	0	0	2	1	0	0	0	1	0
Lacimicrobium	0	1	1	0	0	0	0	0	1	0	1	1	8	0	0	0	0	0	1	0	1	1	0	0	0	1	1	0	0	0	1	0	0	1	0	0	0	0	0	0	0	0	1	1	0	0	0	1	0
Marinobacter	4	3	11	0	0	13	10	3	11	17	12	18	409	0	10	3	25	21	17	9	14	13	2	0	4	21	11	5	5	20	18	0	0	15	0	0	15	0	0	22	0	0	13	11	2	14	0	13	0
Paraglaciecola	0	0	1	0	0	0	0	0	1	0	1	1	1	0	0	0	0	0	0	0	0	0	0	0	0	0	0	0	0	0	1	0	0	1	0	0	0	0	0	1	0	0	0	1	0	0	0	0	0
Pseudobowmanella	0	0	0	0	0	0	0	0	0	0	0	0	0	0	0	0	0	0	0	0	1	0	0	0	0	0	0	0	0	0	0	0	0	0	0	0	0	0	0	0	0	0	0	0	0	0	0	0	0
unclassified_Alteromonadaceae	0	0	0	0	0	0	0	0	0	0	0	0	1	0	0	0	0	0	1	0	1	0	0	0	0	0	0	1	0	0	2	0	0	0	0	0	1	0	0	0	0	0	0	1	0	0	0	0	0
Colwellia	0	0	2	0	0	0	0	1	2	7	2	5	29	0	2	1	0	0	4	1	3	1	0	7	1	27	2	1	0	1	4	0	0	7	0	0	3	0	0	3	0	0	2	2	0	0	0	2	0
Thalassotalea	0	0	0	0	0	0	0	0	0	0	0	0	1	0	0	0	0	0	0	0	1	0	0	0	0	0	1	0	0	0	0	0	0	1	0	0	0	0	0	0	0	0	1	0	0	0	0	0	0
environmental_samples_<g-proteobacteria,order_Alteromonadales>	0	0	0	0	0	0	0	0	0	0	0	0	0	0	0	0	0	0	0	0	0	1	0	0	0	0	0	0	0	0	1	0	0	0	0	0	0	0	0	0	0	0	1	0	0	0	0	0	0
Ferrimonas	0	0	1	0	0	0	0	0	2	2	1	1	2	0	0	0	0	0	2	1	1	1	0	0	0	1	1	0	0	1	1	0	0	1	0	0	1	0	0	1	0	0	4	1	0	0	0	1	0
Aliidiomarina	0	0	0	0	0	0	0	0	0	0	0	0	0	0	0	0	0	0	0	0	0	0	0	0	0	0	0	0	0	0	1	0	0	0	0	0	0	0	0	0	0	0	0	0	0	0	0	0	0
Idiomarina	1	5	4	0	0	0	0	5	7	7	3	5	9	0	4	4	0	0	5	2	9	4	1	0	5	5	12	4	7	8	7	0	0	6	0	0	4	0	0	12	0	0	10	5	4	0	0	4	0
unclassified_Idiomarinaceae	0	0	0	0	0	0	0	0	1	0	0	0	1	0	1	0	0	0	1	0	1	0	0	0	0	0	1	0	0	0	1	0	0	1	0	0	0	0	0	1	0	0	1	1	0	0	0	0	0
Moritella	0	0	0	0	0	0	0	0	1	1	0	0	1	0	1	0	0	0	1	0	1	0	0	0	0	0	1	1	0	1	3	0	0	1	0	0	0	0	0	0	0	0	2	1	0	0	0	0	0
Algicola	0	0	0	0	0	0	0	0	0	0	0	0	0	0	0	0	0	0	0	0	0	0	0	0	0	0	0	0	0	0	0	0	0	0	0	0	0	0	0	0	0	0	1	0	0	0	0	0	0
environmental_samples_<g-proteobacteria,family_Pseudoalteromonadaceae>	0	0	0	0	0	0	0	0	0	0	0	0	0	0	0	0	0	0	0	0	0	0	0	0	0	0	0	0	0	0	0	0	0	0	0	0	0	0	0	0	0	0	0	0	0	0	0	0	0
Pseudoalteromonas	0	2	5	0	0	6	0	0	24	5	8	12	34	0	6	2	0	0	22	4	21	11	1	21	2	10	16	6	1	8	23	12	0	23	0	0	12	0	0	20	0	0	21	21	1	0	0	8	0
unclassified_Pseudoalteromonadaceae	0	0	0	0	0	0	0	0	0	0	0	0	0	0	0	0	0	0	0	0	0	0	0	0	0	0	0	0	0	0	0	0	0	0	0	0	0	0	0	0	0	0	0	0	0	0	0	0	0
Psychromonas	0	2	1	0	0	0	0	1	1	3	1	1	3	0	1	1	0	0	1	3	1	3	0	0	1	3	1	0	2	1	2	0	0	4	0	0	1	0	0	1	0	0	3	1	0	0	0	1	0
environmental_samples_<g-proteobacteria,family_Shewanellaceae>	0	0	0	0	0	0	0	0	0	0	0	0	0	0	0	0	0	0	0	0	0	0	0	0	0	0	0	0	0	0	0	0	0	0	0	0	0	0	0	0	0	0	1	0	0	0	0	0	0
Shewanella	1	3	14	6	0	10	0	3	34	12	9	11	39	0	24	3	11	0	168	8	128	12	0	22	2	10	38	16	2	11	46	13	0	25	0	0	10	0	0	18	0	0	51	39	3	7	0	11	0
Cardiobacterium	0	0	1	0	0	0	0	0	1	0	0	1	1	0	0	0	0	0	1	0	1	0	0	0	0	0	2	0	0	1	7	0	0	0	0	0	0	0	0	1	0	0	2	0	0	0	0	0	0
Dichelobacter	4	5	6	0	0	0	0	5	4	8	4	9	4	0	7	7	0	0	8	5	2	8	5	0	4	6	6	2	3	6	4	0	0	2	0	0	5	0	0	12	0	0	2	2	9	0	0	7	0
Suttonella	0	0	0	0	0	0	0	0	0	0	0	0	0	0	0	0	0	0	0	0	0	0	0	0	0	0	0	0	0	0	1	0	0	0	0	0	0	0	0	0	0	0	0	0	0	0	0	0	0
Candidatus_Endobugula	0	0	0	0	0	0	0	0	0	0	0	0	0	0	0	0	0	0	0	0	1	0	0	0	0	0	0	0	0	0	0	0	0	0	0	0	0	0	0	0	0	0	0	0	0	0	0	0	0
Cellvibrio	2	1	10	0	0	0	0	6	6	4	10	3	14	0	5	3	6	9	7	3	10	3	8	0	0	2	6	3	1	3	5	0	0	5	0	0	7	0	0	3	0	0	7	6	1	0	0	5	0
Saccharophagus	0	1	2	0	0	0	0	1	1	1	2	2	4	0	0	1	0	0	2	1	2	2	0	0	0	3	1	0	0	2	1	0	0	1	0	0	2	0	0	1	0	0	2	1	0	0	0	2	0
Simiduia	0	0	1	0	0	0	0	1	1	0	1	1	5	0	1	0	0	0	1	1	1	1	1	0	0	1	1	1	0	1	1	0	0	1	0	0	1	0	0	1	0	0	1	1	0	0	0	1	0
Teredinibacter	0	0	1	0	0	0	0	0	1	0	1	2	8	0	2	0	0	0	2	0	2	1	0	0	0	0	2	0	0	1	3	0	0	1	0	0	1	0	0	1	0	0	2	2	0	0	0	3	0
unclassified_Cellvibrionaceae	0	0	1	0	0	0	0	1	1	1	1	1	1	0	2	1	0	0	3	0	2	1	0	0	0	0	1	2	0	2	2	0	0	0	0	0	1	0	0	2	0	0	2	2	0	0	0	0	0
Congregibacter	0	0	0	0	0	0	0	0	0	0	0	0	1	0	1	0	0	0	1	0	0	0	0	0	0	0	1	0	0	0	0	0	0	1	0	0	0	0	0	1	0	0	1	0	0	0	0	0	0
Haliea	0	0	0	0	0	0	0	0	0	0	0	0	1	0	0	0	0	0	0	0	0	0	0	0	0	0	0	0	0	0	1	0	0	0	0	0	0	0	0	0	0	0	0	0	0	0	0	0	0
Halioglobus	0	0	2	0	0	0	0	0	1	2	0	2	36	0	5	0	6	0	2	2	2	2	0	0	0	2	2	1	0	2	1	0	0	7	0	0	2	0	0	2	0	0	2	2	0	0	0	2	0
Parahaliea	0	0	0	0	0	0	0	0	0	0	0	0	0	0	0	0	0	0	0	0	0	0	0	0	0	0	0	0	0	0	0	0	0	0	0	0	0	0	0	0	0	0	0	0	0	0	0	0	0
Pseudohaliea	0	0	0	0	0	0	0	0	0	0	0	0	1	0	0	0	0	0	0	0	0	1	0	0	0	1	1	0	0	1	0	0	0	0	0	0	0	0	0	0	0	0	0	1	0	0	0	0	0
unclassified_Halieaceae	0	0	0	0	0	0	0	0	0	0	1	0	0	0	0	0	0	0	0	0	0	0	0	0	0	0	2	1	0	0	0	0	0	0	0	0	0	0	0	0	0	0	0	0	0	0	0	0	0
Microbulbifer	0	0	2	0	0	0	0	0	3	1	4	4	140	0	1	0	8	0	4	3	2	3	0	0	0	3	5	0	0	2	4	0	0	4	0	0	4	0	0	4	0	0	3	2	0	0	0	3	0
unclassified_Porticoccaceae	0	0	0	0	0	0	0	0	0	0	0	0	1	0	0	0	0	0	0	0	0	0	0	0	0	0	1	0	0	0	0	0	0	1	0	0	0	0	0	0	0	0	1	0	0	0	0	1	0
Oceanicoccus	0	0	1	0	0	0	0	0	0	0	0	0	16	0	0	0	0	0	0	0	0	0	0	0	0	0	0	0	0	0	1	0	0	1	0	0	0	0	0	0	0	0	1	0	0	0	0	1	0
Sinobacterium	0	0	0	0	0	0	0	0	0	0	0	0	1	0	1	0	0	0	1	1	1	0	0	0	0	1	1	0	0	0	1	0	0	1	0	0	1	0	0	0	0	0	1	2	0	0	0	0	0
Spongiibacter	0	0	1	0	0	0	0	0	0	1	1	0	7	0	1	0	0	0	0	0	1	1	0	0	0	1	1	0	0	1	1	0	0	1	0	0	1	0	0	1	0	0	0	1	0	0	0	1	0
Zhongshania	0	0	1	0	0	0	0	0	1	0	0	1	7	0	1	0	0	0	1	1	1	1	0	0	0	1	1	1	0	0	1	0	0	1	0	0	0	0	0	1	0	0	1	1	0	0	0	0	0
Allochromatium	0	3	8	0	0	0	0	4	4	10	4	8	11	0	31	2	16	0	14	6	7	7	0	0	1	8	78	1	0	10	4	0	0	5	0	0	8	0	0	11	0	0	6	4	2	9	0	8	0
Candidatus_Nitrosoglobus	0	0	0	0	0	0	0	0	1	1	1	1	1	0	1	0	0	0	1	1	1	1	0	0	0	0	1	0	0	1	1	0	0	1	0	0	0	0	0	1	0	0	1	1	0	0	0	1	0
Candidatus_Tenderia	0	0	1	0	0	0	0	0	2	2	1	2	12	0	2	0	10	0	1	1	1	1	0	0	1	2	1	0	0	1	1	0	0	1	0	0	1	0	0	2	0	0	1	1	0	0	0	1	0
Candidatus_Thiosymbion	0	0	2	0	0	0	0	0	0	0	0	1	1	0	1	0	0	0	1	1	0	1	0	0	0	0	1	0	0	0	1	0	0	0	0	0	1	0	0	2	0	0	1	0	0	0	0	2	0
Chromatium	0	0	1	0	0	0	0	0	0	1	0	2	1	0	0	0	0	0	2	2	0	0	0	0	0	0	0	0	0	1	0	0	0	0	0	0	2	0	0	1	0	0	0	0	0	0	0	2	0
environmental_samples_<g-proteobacteria,family_Chromatiaceae>	0	0	0	0	0	0	0	0	0	0	0	0	0	0	1	0	0	0	1	0	0	0	0	0	0	0	1	0	0	0	0	0	0	0	0	0	0	0	0	0	0	0	1	0	0	0	0	0	0
Halochromatium	0	0	0	0	0	0	0	0	0	0	0	0	0	0	0	0	0	0	1	1	0	1	0	0	0	0	0	0	0	0	0	0	0	0	0	0	1	0	0	2	0	0	0	0	0	0	0	1	0
Imhoffiella	0	0	0	0	0	0	0	1	0	0	0	0	0	0	0	0	0	0	0	1	0	0	0	0	0	1	1	0	1	1	0	0	0	0	0	0	1	0	0	1	0	0	1	0	0	0	0	0	0
Lamprocystis	0	0	1	0	0	0	0	0	0	1	1	1	0	0	0	0	0	0	0	1	0	0	0	0	0	1	1	0	0	1	0	0	0	0	0	0	1	0	0	1	0	0	0	0	0	0	0	1	0
Marichromatium	2	5	15	0	0	0	0	3	5	15	12	18	13	0	8	5	19	0	24	17	9	16	6	0	3	16	17	2	5	20	11	0	0	2	0	0	22	0	0	24	0	0	10	9	3	11	0	21	0
Nitrosococcus	5	3	11	0	0	0	0	5	3	24	8	24	92	0	5	7	10	10	16	16	3	15	4	0	5	29	14	3	10	25	6	0	0	6	0	0	13	0	0	32	0	0	5	4	3	0	0	11	0
Pararheinheimera	0	0	0	0	0	0	0	0	1	0	0	0	0	0	0	0	0	0	0	0	1	0	0	0	0	0	0	0	0	0	0	0	0	0	0	0	0	0	0	0	0	0	0	0	0	0	0	0	0
Phaeochromatium	0	0	0	0	0	0	0	0	0	0	0	1	1	0	1	0	0	0	1	0	0	0	1	0	0	1	0	1	0	0	0	0	0	0	0	0	0	0	0	1	0	0	1	0	0	0	0	1	0
Rheinheimera	0	0	0	0	0	0	0	0	3	0	0	0	4	0	1	0	0	0	1	1	3	0	0	0	0	1	3	1	0	1	3	0	0	2	0	0	0	0	0	1	0	0	2	6	0	0	0	1	0
Thermochromatium	0	1	0	0	0	0	0	0	1	0	0	1	1	0	1	0	0	0	1	0	1	1	0	0	0	0	1	0	0	1	1	0	0	0	0	0	0	0	0	1	0	0	1	1	0	0	0	1	0
Thioalkalicoccus	0	0	0	0	0	0	0	0	0	0	0	0	0	0	0	0	0	0	1	0	0	0	0	0	0	0	0	0	0	0	0	0	0	0	0	0	0	0	0	0	0	0	0	0	0	0	0	0	0
Thiobaca	0	0	0	0	0	0	0	0	0	0	0	0	0	0	0	0	0	0	0	0	0	0	0	0	0	0	1	0	0	0	0	0	0	0	0	0	0	0	0	0	0	0	0	0	0	0	0	0	0
Thiocapsa	0	0	0	0	0	0	0	0	0	0	2	0	1	0	2	1	0	0	6	1	2	1	0	0	0	1	3	1	1	1	0	0	0	0	0	0	2	0	0	1	0	0	2	1	0	0	0	1	0
Thiococcus	0	1	1	0	0	0	0	1	0	1	1	1	0	0	1	1	0	0	1	1	0	1	0	0	1	0	0	0	0	1	0	0	0	0	0	0	1	0	0	1	0	0	0	0	0	0	0	1	0
Thiocystis	0	0	4	0	0	0	0	1	1	4	2	4	7	0	4	1	16	0	9	3	2	3	0	0	0	3	6	1	1	5	2	0	0	1	0	0	3	0	0	5	0	0	3	2	1	8	0	2	0
Thiodictyon	0	0	0	0	0	0	0	0	0	0	0	0	0	0	1	0	0	0	2	0	1	0	0	0	0	0	1	0	0	0	0	0	0	0	0	0	1	0	0	0	0	0	0	0	0	0	0	0	0
Thioflavicoccus	1	2	5	0	0	0	0	1	2	8	3	6	10	0	2	3	22	0	7	5	2	4	1	0	2	10	2	0	0	9	2	0	0	1	0	0	5	0	0	11	0	0	2	1	1	10	0	5	0
Thiohalocapsa	0	0	0	0	0	0	0	0	0	1	1	1	0	0	0	0	0	0	1	0	0	1	0	0	0	0	1	1	0	1	0	0	0	0	0	0	2	0	0	0	0	0	0	1	0	0	0	2	0
Thiolamprovum	0	0	1	0	0	0	0	0	0	0	0	1	1	0	0	0	0	0	0	1	0	0	0	0	0	0	0	0	0	0	0	0	0	0	0	0	1	0	0	1	0	0	0	0	0	0	0	0	0
Thiorhodococcus	0	0	1	0	0	0	0	0	1	1	0	2	1	0	1	0	0	0	4	1	0	1	0	0	0	1	1	0	1	0	1	0	0	0	0	0	1	0	0	0	0	0	0	0	1	0	0	1	0
Thiorhodovibrio	0	0	0	0	0	0	0	0	0	0	0	0	0	0	0	0	0	0	0	0	0	0	0	0	0	0	0	0	0	0	0	0	0	0	0	0	0	0	0	0	0	0	0	0	0	0	0	0	0
unclassified_Chromatiaceae	0	1	1	0	0	0	0	0	1	3	1	2	6	0	1	0	14	0	1	1	1	1	0	0	0	3	1	0	0	2	1	0	0	1	0	0	2	0	0	3	0	0	1	1	1	6	0	2	0
Acidihalobacter	1	1	4	0	0	8	0	2	5	10	4	9	28	0	15	1	41	9	11	4	10	5	1	0	2	7	17	2	0	9	3	0	0	4	0	0	4	0	0	9	0	0	4	7	1	21	0	3	0
Alkalilimnicola	0	0	3	0	0	0	0	1	1	3	2	3	9	0	2	1	12	0	2	1	2	2	1	0	0	3	2	1	1	4	2	0	0	2	0	0	2	0	0	6	0	0	3	1	0	6	0	3	0
Arhodomonas	0	0	0	0	0	0	0	0	0	2	1	0	1	0	0	0	0	0	1	2	2	1	0	0	0	0	1	0	0	1	0	0	0	1	0	0	2	0	0	1	0	0	2	2	0	0	0	1	0
Ectothiorhodospira	0	0	1	0	0	0	0	0	2	1	1	1	6	0	4	0	6	0	5	1	3	1	0	0	0	3	3	0	0	1	4	0	0	1	0	0	2	0	0	2	0	0	2	3	0	0	0	2	0
environmental_samples_<g-proteobacteria,family_Ectothiorhodospiraceae>	0	0	0	0	0	0	0	0	0	0	0	0	0	0	0	0	0	0	0	0	0	0	0	0	0	0	1	0	0	0	0	0	0	0	0	0	0	0	0	0	0	0	0	0	0	0	0	0	0
Halorhodospira	17	17	19	0	0	0	0	11	3	36	13	24	17	0	2	8	22	6	5	18	3	15	13	0	15	42	5	1	14	24	3	0	0	5	0	0	19	0	0	35	0	0	3	3	15	7	0	16	0
Spiribacter	0	0	2	0	0	0	0	0	2	2	1	2	5	0	1	0	12	0	3	2	3	2	0	0	0	2	4	0	1	2	3	0	0	3	0	0	2	0	0	6	0	0	3	2	1	0	0	3	0
Thioalbus	0	0	0	0	0	0	0	0	0	0	0	0	1	0	1	0	0	0	1	0	1	1	0	0	0	0	1	0	0	0	1	0	0	1	0	0	1	0	0	0	0	0	1	1	0	0	0	0	0
Thioalkalivibrio	0	3	21	0	0	16	8	7	9	27	10	32	50	0	12	5	70	20	13	14	9	19	3	0	4	24	12	6	7	33	7	0	0	7	0	0	22	0	0	47	0	0	9	9	1	36	0	18	0
Thiohalomonas	0	0	0	0	0	0	0	0	0	0	0	0	1	0	0	0	0	0	1	0	0	0	0	0	0	0	0	0	0	0	0	0	0	0	0	0	0	0	0	0	0	0	0	0	0	0	0	0	0
Thiohalospira	0	0	0	0	0	0	0	0	0	0	0	0	0	0	1	0	0	0	0	0	0	0	0	0	0	0	0	0	0	0	0	0	0	0	0	0	0	0	0	1	0	0	0	0	0	0	0	0	0
Thiorhodospira	0	0	0	0	0	0	0	0	0	0	0	0	0	0	0	0	0	0	0	0	0	0	0	0	0	0	0	0	0	0	0	0	0	0	0	0	1	0	0	0	0	0	0	0	0	0	0	0	0
environmental_samples_<g-proteobacteria,order_Chromatiales>	0	0	1	0	0	0	0	0	1	0	0	1	1	0	0	0	0	0	2	0	0	1	0	0	0	0	2	0	0	2	2	0	0	0	0	0	2	0	0	1	0	0	0	1	0	0	0	1	0
Granulosicoccus	0	0	1	0	0	0	0	0	0	1	1	1	2	0	0	0	0	0	1	1	1	0	0	0	0	1	1	0	0	1	1	0	0	1	0	0	1	0	0	1	0	0	1	1	0	0	0	1	0
Halothiobacillus	0	0	3	0	0	0	0	0	5	2	2	3	65	0	7	0	8	0	6	2	6	3	0	0	0	3	7	2	0	2	6	0	0	3	0	0	3	0	0	3	0	0	4	5	1	0	0	3	0
Thiofaba	0	0	0	0	0	0	0	0	0	0	0	0	0	0	0	0	0	0	0	0	0	0	0	0	0	0	0	0	0	0	0	0	0	0	0	0	0	0	0	0	0	0	1	0	0	0	0	0	0
Thiovirga	0	0	0	0	0	0	0	0	0	0	0	0	0	0	0	0	0	0	1	0	0	1	0	0	0	0	0	0	0	0	0	0	0	0	0	0	0	0	0	1	0	0	0	0	0	0	0	1	0
Guyparkeria	0	0	0	0	0	0	0	0	0	0	0	0	2	0	0	0	0	0	0	0	0	0	0	0	0	0	1	0	0	0	0	0	0	0	0	0	0	0	0	0	0	0	0	0	0	0	0	0	0
Endothiovibrio	0	0	0	0	0	0	0	0	1	0	0	0	1	0	0	0	0	0	0	0	1	0	0	0	0	0	0	0	0	0	0	0	0	0	0	0	0	0	0	0	0	0	0	0	0	0	0	0	0
Thiohalophilus	0	0	0	0	0	0	0	0	0	0	0	0	0	0	0	0	0	0	1	0	0	0	0	0	0	0	0	0	0	0	0	0	0	0	0	0	1	0	0	0	0	0	0	0	0	0	0	0	0
Thiohalobacter	2	2	3	0	0	0	0	1	1	6	3	11	32	0	1	2	21	0	4	4	1	4	1	0	1	5	2	1	1	11	1	0	0	1	0	0	4	0	0	13	0	0	1	1	0	10	0	5	0
Wenzhouxiangella	0	1	2	0	0	0	0	0	1	3	2	4	9	0	1	1	17	0	1	2	1	2	0	0	0	2	1	1	0	5	1	0	0	1	0	0	2	0	0	6	0	0	1	1	0	7	0	2	0
Woeseia	0	0	1	0	0	0	0	0	1	1	1	1	62	0	4	1	56	0	1	1	1	1	0	0	0	1	1	0	0	1	0	0	0	1	0	0	1	0	0	2	0	0	1	0	0	0	0	1	0
Budvicia	0	0	0	0	0	0	0	0	0	0	0	0	0	0	0	0	0	0	3	0	0	0	0	0	0	0	0	0	0	0	0	0	0	0	0	0	0	0	0	0	0	0	0	3	0	0	0	0	0
Leminorella	0	0	0	0	0	0	0	0	0	0	0	0	0	0	0	0	0	0	0	0	0	0	0	0	0	0	0	0	0	0	1	0	0	0	0	0	0	0	0	0	0	0	0	0	0	0	0	0	0
Pragia	0	0	0	0	0	0	0	0	1	0	0	1	1	0	0	0	0	0	3	0	1	0	0	0	0	1	0	0	0	0	1	0	0	1	0	0	0	0	0	0	0	0	1	1	0	0	0	0	0
Atlantibacter	0	0	0	0	0	0	0	0	2	0	0	0	0	0	2	0	0	0	1	0	2	0	0	0	0	0	2	2	0	0	2	0	0	1	0	0	0	0	0	0	0	0	2	1	0	0	0	0	0
Buttiauxella	0	0	0	0	0	0	0	0	0	0	0	0	2	0	0	0	0	0	0	0	0	0	0	0	0	0	1	2	0	0	8	0	0	0	0	0	0	0	0	2	0	0	3	2	0	0	0	0	0
Candidatus_Aschnera	0	0	0	0	0	0	0	0	0	0	0	0	0	0	0	0	0	0	0	0	0	0	0	0	0	0	2	0	0	0	0	0	0	0	0	0	0	0	0	0	0	0	1	0	0	0	0	0	0
Candidatus_Curculioniphilus	0	0	0	0	0	0	0	0	0	0	2	0	1	0	1	0	0	0	1	0	0	1	0	0	0	0	1	0	0	0	1	0	0	0	0	0	0	0	0	0	0	0	2	1	0	0	0	0	0
Candidatus_Ischnodemia	0	0	0	0	0	0	0	0	0	0	0	0	0	0	0	0	0	0	0	0	1	0	0	0	0	0	0	0	0	0	0	0	0	0	0	0	0	0	0	0	0	0	0	1	0	0	0	0	0
Candidatus_Ishikawaella	0	0	0	0	0	0	0	0	1	0	0	0	0	0	1	0	0	0	0	0	0	0	0	0	0	0	0	0	0	0	1	0	0	1	0	0	0	0	0	0	0	0	0	1	0	0	0	0	0
Candidatus_Moranella	0	0	0	0	0	0	0	0	0	0	0	0	0	0	0	0	0	0	0	0	0	0	0	0	0	0	0	0	0	0	0	0	0	0	0	0	0	0	0	0	0	0	1	0	0	0	0	0	0
Candidatus_Riesia	0	0	0	0	0	0	0	0	0	0	0	0	0	0	0	0	0	0	0	0	0	0	0	0	0	0	0	0	0	0	2	0	0	4	0	0	0	0	0	0	0	0	2	0	0	0	0	0	0
Candidatus_Stammerula	0	0	0	0	0	0	0	0	0	0	0	0	0	0	0	0	0	0	0	0	0	0	0	0	0	0	0	0	0	0	0	0	0	0	0	0	0	0	0	0	0	0	1	0	0	0	0	0	0
Cedecea	0	0	1	0	0	0	0	0	1	2	1	1	2	0	2	0	0	0	2	1	1	1	0	0	0	1	1	4	0	1	3	0	0	1	0	0	1	0	0	1	0	0	1	2	0	0	0	1	0
Citrobacter	1	1	10	9	42	0	0	1	260	10	10	7	13	6	1616	2	10	0	582	16	194	13	1	0	1	11	335	113	0	8	316	7	0	14	0	0	12	0	0	14	0	0	229	387	1	0	0	7	0
Cronobacter	2	3	7	0	0	0	0	3	13	20	7	7	10	0	14	1	9	0	14	10	14	11	1	0	2	7	10	12	1	8	20	0	0	9	0	0	10	0	0	11	0	0	19	13	1	0	0	12	0
Enterobacillus	0	0	0	0	0	0	0	0	0	0	0	0	0	0	0	0	0	0	0	0	1	0	0	0	0	0	0	0	0	0	1	0	0	0	0	0	0	0	0	0	0	0	0	0	0	0	0	0	0
Enterobacter	3	2	26	94	83	7	0	9	807	37	14	33	26	10	4053	5	19	7	222	35	574	307	2	28	0	45	631	277	7	18	2580	156	0	21	0	82	544	7	0	49	0	253	1823	245	1	14	9	34	0
environmental_samples_<enterobacteria,family_Enterobacteriaceae>	0	0	0	0	0	0	0	0	1	0	0	0	0	0	1	0	0	0	2	0	1	1	0	0	0	0	1	1	0	0	2	0	0	1	0	0	0	0	0	0	0	0	1	1	0	0	0	0	0
Escherichia	0	3	7	390	107	48	35	3	3750	12	3	6	198	12092	1774	3	15	58	862	10	1011	13	2	38	2	19	1968	226	4	7	845	40	16	428	130	127	9	7	11	11	150	224	4671	797	2	127	131	5	10
Franconibacter	0	0	0	0	0	0	0	0	1	0	0	0	0	0	0	0	0	0	0	0	1	0	0	0	0	0	0	0	0	0	3	0	0	0	0	0	0	0	0	0	0	0	2	0	0	0	0	0	0
Gibbsiella	0	0	1	0	0	0	0	0	2	1	1	2	2	0	1	0	0	0	3	1	3	3	0	0	0	1	3	2	0	1	2	0	0	1	0	0	1	0	0	1	0	0	4	3	0	0	0	1	0
Izhakiella	0	0	0	0	0	0	0	0	1	0	0	0	0	0	0	0	0	0	0	0	0	0	0	0	0	0	0	0	0	0	0	0	0	0	0	0	1	0	0	0	0	0	0	0	0	0	0	0	0
Klebsiella	1	1	36	16	70	8	0	3	1749	25	8	14	26	974	4561	2	23	11	514	16	1189	16	1	1253	1	17	1205	376	0	12	681	1181	6	20	0	76	14	0	12	13	0	80	4837	594	1	16	25	21	0
Kluyvera	0	0	2	10	0	0	0	0	25	2	1	1	2	0	88	0	0	0	29	2	36	2	0	0	0	2	83	15	0	1	18	0	0	2	0	0	2	0	0	1	0	0	96	18	0	0	0	1	0
Kosakonia	0	0	4	0	0	0	0	0	8	10	6	2	5	0	14	0	0	0	7	167	14	468	0	0	0	3	8	7	0	6	9	0	0	5	0	0	5	0	0	5	0	0	8	7	0	0	0	6	0
Leclercia	0	0	2	0	0	0	0	0	23	4	2	1	1	0	119	0	0	0	23	34	22	21	0	0	0	1	19	37	1	1	493	0	0	2	0	0	2	0	0	1	0	0	34	13	0	0	0	9	0
Lelliottia	0	0	0	0	0	0	0	0	3	2	2	2	2	0	7	0	0	0	11	3	7	3	0	0	0	22	4	58	0	2	22	0	0	2	0	0	5	0	0	7	0	0	3	16	0	0	0	3	0
Mangrovibacter	0	0	0	0	0	0	0	0	0	0	0	0	0	0	0	0	0	0	0	0	1	0	0	0	0	0	0	0	0	0	0	0	0	0	0	0	0	0	0	0	0	0	1	0	0	0	0	0	0
Pluralibacter	0	0	4	0	0	0	0	1	9	7	3	3	3	0	11	1	0	0	6	3	4	4	0	0	0	4	5	3	0	2	8	0	0	3	0	0	5	0	0	4	0	0	16	4	0	0	0	3	0
Pseudescherichia	0	0	0	0	0	0	0	0	0	1	0	0	0	0	0	0	0	0	1	0	1	0	0	0	0	0	1	1	0	0	1	0	0	0	0	0	1	0	0	0	0	0	1	1	0	0	0	0	0
Pseudocitrobacter	0	0	0	0	0	0	0	0	0	0	0	0	0	0	1	0	0	0	0	0	2	0	0	0	0	0	0	0	0	0	3	0	0	0	0	0	0	0	0	0	0	0	0	0	0	0	0	0	0
Raoultella	0	0	2	0	0	0	0	0	33	5	3	4	4	0	93	1	0	0	90	3	31	4	0	0	0	2	16	201	0	5	16	0	0	3	0	0	4	0	0	4	0	0	36	35	0	0	0	1	0
Rosenbergiella	0	0	0	0	0	0	0	0	2	0	0	0	0	0	0	0	0	0	1	0	1	0	0	0	0	0	3	0	0	0	3	0	0	0	0	0	0	0	0	0	0	0	2	1	0	0	0	0	0
Salmonella	3	1	13	0	0	0	0	1	135	15	12	10	22	21	143	5	9	0	142	13	140	21	1	0	1	10	123	83	0	11	206	0	0	27	0	0	23	0	0	15	0	0	178	137	2	0	0	15	0
Shigella	0	0	5	0	0	0	0	1	31	2	3	5	13	43	25	2	0	0	17	3	26	1	0	0	0	2	22	6	1	4	27	0	0	12	0	0	5	0	0	1	0	0	35	21	1	0	0	5	0
Shimwellia	0	0	1	0	0	0	0	0	2	0	1	0	1	0	1	0	0	0	2	1	3	1	0	0	0	0	3	1	0	1	2	0	0	1	0	0	1	0	0	0	0	0	3	1	0	0	0	1	0
Siccibacter	0	0	0	0	0	0	0	0	0	6	0	1	1	0	1	0	0	0	0	1	0	3	0	0	0	0	1	0	0	0	2	0	0	0	0	0	0	0	0	0	0	0	1	1	0	0	0	0	0
Trabulsiella	0	0	0	0	0	0	0	0	0	0	0	0	0	0	0	0	0	0	0	0	0	0	0	0	0	0	0	0	0	0	0	0	0	0	0	0	0	0	0	0	0	0	1	0	0	0	0	0	0
[Erwinia]_teleogrylli	0	0	0	0	0	0	0	0	0	0	0	0	0	0	0	0	0	0	0	0	0	0	0	0	0	0	1	0	0	0	1	0	0	0	0	0	0	0	0	0	0	0	1	0	0	0	0	0	0
Candidatus_Blochmannia	1	0	2	0	0	0	0	1	2	3	3	2	3	0	3	1	0	0	4	2	4	2	0	0	1	7	5	2	0	2	4	0	0	8	0	0	3	0	0	2	0	0	4	2	1	0	0	3	0
Candidatus_Westeberhardia	0	0	0	0	0	0	0	0	0	0	0	0	0	0	0	0	0	0	0	0	0	0	0	0	0	0	0	0	0	0	0	0	0	1	0	0	0	0	0	0	0	0	0	0	0	0	0	0	0
Candidatus_Hamiltonella	0	0	1	0	0	0	0	0	2	1	0	1	1	0	2	0	0	0	3	0	3	1	0	0	0	1	2	1	0	0	4	0	0	1	0	0	2	0	0	0	0	0	3	3	0	0	0	0	0
Candidatus_Regiella	0	0	0	0	0	0	0	0	1	0	1	0	1	0	1	0	0	0	1	0	1	0	0	0	0	1	1	0	0	1	1	0	0	1	0	0	0	0	0	1	0	0	1	1	0	0	0	0	0
secondary_endosymbiont_of_Aphalaroida_inermis	0	0	0	0	0	0	0	0	0	0	0	0	0	0	0	0	0	0	0	0	0	0	0	0	0	0	0	0	0	0	1	0	0	0	0	0	0	0	0	0	0	0	1	1	0	0	0	0	0
secondary_endosymbiont_of_Bactericera_cockerelli	0	0	0	0	0	0	0	0	0	0	0	0	0	0	0	0	0	0	0	0	0	0	0	0	0	0	0	0	0	0	0	0	0	0	0	0	0	0	0	0	0	0	1	0	0	0	0	0	0
secondary_endosymbiont_of_Blastopsylla_occidentalis	0	0	0	0	0	0	0	0	1	0	0	0	0	0	0	0	0	0	1	0	1	0	0	0	0	0	0	1	0	0	1	0	0	0	0	0	0	0	0	0	0	0	1	1	0	0	0	0	0
secondary_endosymbiont_of_Ctenarytaina_eucalypti	0	0	0	0	0	0	0	0	0	0	0	0	0	0	0	0	0	0	0	0	0	0	0	0	0	0	0	0	0	1	0	0	0	0	0	0	0	0	0	1	0	0	1	0	0	0	0	0	0
secondary_endosymbiont_of_Heteropsylla_cubana	0	0	0	0	0	0	0	0	0	0	0	0	0	0	0	0	0	0	0	0	0	0	0	0	0	0	0	0	0	0	0	0	0	1	0	0	0	0	0	0	0	0	1	0	0	0	0	0	0
secondary_endosymbiont_of_Heteropsylla_texana	0	0	0	0	0	0	0	0	0	0	0	0	0	0	1	0	0	0	0	0	0	0	0	0	0	0	0	0	0	0	1	0	0	0	0	0	0	0	0	0	0	0	1	1	0	0	0	0	0
secondary_symbiont_type_1_of_Eulachnus_pallidus	0	0	0	0	0	0	0	0	0	1	0	0	0	0	0	0	0	0	0	0	0	0	0	0	0	0	0	0	0	0	1	0	0	0	0	0	0	0	0	0	0	0	0	0	0	0	0	0	0
secondary_symbiont_type_2_of_Eulachnus_pallidus	0	0	0	0	0	0	0	0	0	0	0	0	0	0	0	0	0	0	0	0	0	0	0	0	0	0	0	0	0	0	1	0	0	0	0	0	0	0	0	0	0	0	0	0	0	0	0	0	0
secondary_symbiont_type-X_of_Acyrthosiphon_pisum	0	0	0	0	0	0	0	0	0	0	0	0	0	0	0	0	0	0	0	0	0	0	0	0	0	0	0	0	0	0	0	0	0	0	0	0	0	0	0	0	0	0	0	0	0	0	0	0	0
symbiont_type-X_of_Acyrthosiphon_pisum	0	0	0	0	0	0	0	0	0	0	0	0	0	0	0	0	0	0	0	0	0	0	0	0	0	0	0	0	0	0	1	0	0	0	0	0	0	0	0	0	0	0	0	0	0	0	0	0	0
Candidatus_Doolittlea	0	0	0	0	0	0	0	0	0	1	0	0	0	0	0	0	0	0	0	0	0	0	0	0	0	0	0	0	0	0	0	0	0	1	0	0	0	0	0	0	0	0	1	1	1	0	0	0	0
Candidatus_Gullanella	0	0	0	0	0	0	0	0	0	1	0	0	1	0	0	0	0	0	0	0	0	0	0	0	0	0	0	0	0	0	1	0	0	1	0	0	0	0	0	0	0	0	0	0	0	0	0	0	0
Candidatus_Hartigia	0	0	0	0	0	0	0	0	0	0	0	1	0	0	0	0	0	0	0	0	0	0	0	0	0	0	0	0	0	0	1	0	0	0	0	0	0	0	0	0	0	0	0	1	0	0	0	0	0
Candidatus_Hoaglandella	0	0	0	0	0	0	0	0	0	0	1	0	1	0	0	0	0	0	0	0	0	0	0	0	0	1	0	0	0	0	0	0	0	0	0	0	0	0	0	0	0	0	1	0	0	0	0	0	0
Candidatus_Mikella	0	0	0	0	0	0	0	0	0	0	0	0	0	0	0	0	0	0	0	0	0	0	0	0	0	0	0	0	0	0	0	0	0	1	0	0	0	0	0	0	0	0	0	0	0	0	0	0	0
Candidatus_Purcelliella	0	0	0	0	0	0	0	0	0	0	0	0	0	0	0	0	0	0	0	0	0	0	0	0	0	0	0	0	0	0	0	0	0	0	0	0	0	0	0	0	0	0	0	0	0	0	0	0	0
Candidatus_Tachikawaea	0	0	0	0	0	0	0	0	0	0	0	1	0	0	0	0	0	0	0	0	0	0	0	0	0	0	0	0	0	0	1	0	0	1	0	0	0	0	0	0	0	0	0	0	0	0	0	0	0
endosymbiont_of_Graphosoma_lineatum	0	0	0	0	0	0	0	0	0	0	0	0	0	0	0	0	0	0	0	0	0	0	0	0	0	0	0	0	0	0	1	0	0	0	0	0	0	0	0	0	0	0	0	0	0	0	0	0	0
Candidatus_Puchtella	0	0	0	0	0	0	0	0	0	0	0	0	0	0	0	0	0	0	0	0	0	0	0	0	0	0	0	0	0	0	0	0	0	1	0	0	0	0	0	0	0	0	0	0	0	0	0	0	0
endosymbiont_of_Columbicola_arnoldi	0	0	0	0	0	0	0	0	0	0	0	0	0	0	0	0	0	0	0	0	0	0	0	0	0	0	0	0	0	0	0	0	0	1	0	0	0	0	0	0	0	0	1	0	0	0	0	0	0
endosymbiont_of_Columbicola_claviformis	0	0	0	0	0	0	0	0	0	0	0	0	0	0	0	0	0	0	0	0	0	0	0	0	0	0	0	0	0	0	0	0	0	0	0	0	0	0	0	0	0	0	0	0	0	0	0	0	0
endosymbiont_of_Columbicola_clayae	0	0	0	0	0	0	0	0	0	0	0	0	0	0	0	0	0	0	0	0	0	0	0	0	0	0	1	0	0	0	1	0	0	0	0	0	0	0	0	0	0	0	0	0	0	0	0	0	0
endosymbiont_of_Columbicola_exilicornis	0	0	0	0	0	0	0	0	0	0	0	0	0	0	0	0	0	0	0	0	1	0	0	0	0	0	0	1	0	1	1	0	0	0	0	0	0	0	0	0	0	0	0	0	0	0	0	0	0
endosymbiont_of_Columbicola_fortis	0	0	0	0	0	0	0	0	0	0	0	0	0	0	0	0	0	0	1	0	1	0	0	0	0	0	0	0	0	0	1	0	0	0	0	0	0	0	0	0	0	0	1	0	0	0	0	0	0
endosymbiont_of_Columbicola_koopae	0	0	0	0	0	0	0	0	0	0	0	0	0	0	0	0	0	0	0	0	0	0	0	0	0	0	0	0	0	0	1	0	0	0	0	0	0	0	0	0	0	0	0	0	0	0	0	0	0
endosymbiont_of_Columbicola_macrourae	0	0	0	0	0	0	0	0	0	0	0	0	0	0	0	0	0	0	0	0	0	0	0	0	0	0	0	0	0	0	0	0	0	0	0	0	0	0	0	0	0	0	1	0	0	0	0	0	0
endosymbiont_of_Columbicola_masoni	0	0	0	0	0	0	0	0	0	0	0	0	0	0	0	0	0	0	0	0	0	0	0	0	0	0	0	0	0	0	0	0	0	0	0	0	0	0	0	0	0	0	1	0	0	0	0	0	0
endosymbiont_of_Columbicola_mckeani	0	0	0	0	0	0	0	0	0	0	0	0	0	0	0	0	0	0	0	0	1	0	0	0	0	0	0	0	0	0	0	0	0	0	0	0	0	0	0	0	0	0	0	0	0	0	0	0	0
endosymbiont_of_Columbicola_mjoebergi	0	0	0	0	0	0	0	0	0	0	0	0	0	0	0	0	0	0	1	0	1	0	0	0	0	0	0	0	0	0	0	0	0	0	0	0	0	0	0	0	0	0	0	0	0	0	0	0	0
endosymbiont_of_Columbicola_paradoxus	0	0	0	0	0	0	0	0	0	0	0	0	0	0	0	0	0	0	0	0	0	0	0	0	0	0	1	0	0	0	0	0	0	0	0	0	0	0	0	0	0	0	0	0	0	0	0	0	0
endosymbiont_of_Haematomyzus_elephantis	0	0	0	0	0	0	0	0	0	0	0	0	0	0	0	0	0	0	0	0	0	0	0	0	0	0	0	0	0	0	0	0	0	0	0	0	0	0	0	0	0	0	0	0	0	0	0	0	0
endosymbiont_of_Haematopinus_eurysternus	0	0	0	0	0	0	0	0	0	0	0	0	0	0	0	0	0	0	0	0	0	0	0	0	0	0	0	0	0	0	0	0	0	0	0	0	0	0	0	0	0	0	0	1	0	0	0	0	0
mealybug_secondary_endosymbionts	0	0	0	0	0	0	0	0	0	0	0	0	2	0	0	0	0	0	1	0	0	0	0	0	0	0	1	0	0	0	2	0	0	1	0	0	0	0	0	1	0	0	5	0	0	0	0	0	0
secondary_endosymbiont_of_Glycaspis_brimblecombei	0	0	0	0	0	0	0	0	0	0	0	0	0	0	0	0	0	0	0	0	0	0	0	0	0	0	0	0	0	0	0	0	0	1	0	0	0	0	0	0	0	0	1	1	0	0	0	0	0
Sitophilus_oryzae_P-endosymbiont	0	0	0	0	0	0	0	0	0	0	0	0	0	0	0	0	0	0	1	0	1	0	0	0	0	0	0	0	0	1	0	0	0	0	0	0	1	0	0	1	0	0	0	0	0	0	0	1	0
Sitophilus_zeamais_P-endosymbiont	0	0	0	0	0	0	0	0	0	0	0	0	0	0	0	0	0	0	0	0	0	0	0	0	0	0	0	0	0	0	0	0	0	0	0	0	0	0	0	0	0	0	0	0	0	0	0	0	0
unclassified_Enterobacteriaceae_(miscellaneous)	0	2	5	0	0	0	0	0	10	5	2	2	5	0	12	3	0	0	16	10	14	10	0	0	0	20	32	4	0	5	26	0	0	3	0	0	6	0	0	8	0	0	31	9	0	0	0	6	0
Yokenella	0	0	0	0	0	0	0	0	0	0	0	0	0	0	0	0	0	0	0	0	0	0	0	0	0	0	0	0	0	0	2	0	0	0	0	0	0	0	0	0	0	0	1	0	0	0	0	0	0
environmental_samples_<enterobacteria,order_Enterobacterales>	0	0	0	0	0	0	0	0	1	0	0	0	0	0	1	0	0	0	1	0	1	0	0	0	0	0	0	0	0	0	1	0	0	0	0	0	0	0	0	0	0	0	1	1	0	0	0	0	0
Buchnera	0	0	2	0	0	0	0	0	6	2	1	0	7	0	1	2	0	0	7	1	5	3	0	0	1	0	6	1	0	1	9	0	0	11	0	0	2	0	0	3	0	0	8	6	1	0	0	2	0
Erwinia	0	0	6	0	0	0	0	0	16	7	6	5	7	0	15	6	0	0	20	7	19	12	1	0	2	5	16	24	0	6	27	0	0	8	0	0	7	0	0	6	0	0	28	15	2	0	0	6	0
Mixta	0	0	1	0	0	0	0	0	3	1	1	1	0	0	0	0	0	0	2	0	2	1	1	0	0	0	2	1	0	1	1	0	0	0	0	0	2	0	0	0	0	0	4	1	1	0	0	0	0
Pantoea	0	5	20	0	0	0	0	6	34	89	195	11	18	0	28	689	13	10	31	479	25	179	1	0	2	19	25	32	0	22	42	0	0	18	0	0	18	0	0	16	0	0	35	36	1	6	0	37	0
Phaseolibacter	0	0	0	0	0	0	0	0	0	0	0	0	0	0	1	0	0	0	0	0	2	0	0	0	0	0	0	0	0	0	0	0	0	0	0	0	0	0	0	0	0	0	0	1	0	0	0	0	0
Tatumella	0	0	1	0	0	0	0	0	4	0	0	1	2	0	2	0	0	0	6	0	6	0	0	0	0	0	3	2	0	1	5	0	0	1	0	0	1	0	0	0	0	0	7	5	0	0	0	1	0
Wigglesworthia	0	0	0	0	0	0	0	0	0	0	0	0	0	0	0	0	0	0	0	0	1	1	0	0	0	0	0	0	0	0	1	0	0	2	0	0	0	0	0	1	0	0	1	0	0	0	0	0	0
Edwardsiella	1	0	7	0	0	0	0	1	10	10	6	4	8	0	14	3	10	0	13	7	14	8	3	0	0	6	13	7	0	8	16	0	0	8	0	0	7	0	0	7	0	0	13	11	3	0	0	6	0
Hafnia	0	0	1	0	0	0	0	0	5	0	1	0	2	0	6	0	0	0	9	0	5	1	0	0	0	3	5	5	0	0	11	0	0	4	0	0	3	0	0	1	0	0	4	8	0	0	0	1	0
Obesumbacterium	0	0	0	0	0	0	0	0	1	0	0	0	1	0	1	0	0	0	1	0	1	1	0	0	0	0	1	1	0	0	3	0	0	1	0	0	1	0	0	0	0	0	1	2	0	0	0	0	0
Arsenophonus	1	1	2	0	0	0	0	1	8	3	1	1	8	0	5	1	0	0	8	2	10	1	2	0	0	2	8	1	0	1	12	0	0	3	0	0	3	0	0	2	0	0	18	7	1	0	0	2	0
Morganella	0	0	1	0	0	0	0	0	10	1	1	0	3	0	7	0	0	0	7	1	10	0	0	0	0	0	17	1	0	1	6	0	0	2	0	0	1	0	0	3	0	0	11	5	0	0	0	1	0
Photorhabdus	0	0	0	0	0	0	0	0	3	1	1	2	4	0	3	0	0	0	6	3	6	2	0	0	0	1	5	1	0	2	9	0	0	2	0	0	3	0	0	2	0	0	9	4	0	0	0	0	0
Proteus	1	0	0	0	0	0	0	0	6	0	0	2	5	0	5	0	0	0	11	0	10	0	0	7	0	0	46	4	1	0	10	0	0	3	0	0	1	0	0	1	0	0	10	6	0	0	0	1	0
Providencia	0	0	1	0	0	0	0	1	7	0	0	0	16	0	5	0	0	0	11	1	10	2	0	0	0	0	13	5	0	2	12	0	0	7	0	0	0	0	0	4	0	0	11	8	0	0	0	1	0
Xenorhabdus	0	0	2	0	0	0	0	0	9	1	2	3	7	0	6	0	0	0	8	2	12	3	1	0	0	3	5	3	0	4	13	0	0	8	0	0	2	0	0	2	0	0	12	7	0	0	0	4	0
Brenneria	0	0	2	0	0	0	0	0	4	2	4	5	4	0	4	0	0	0	6	3	6	3	1	0	1	3	6	3	0	4	6	0	0	2	0	0	5	0	0	3	0	0	6	4	0	0	0	3	0
Dickeya	0	1	10	0	0	0	0	0	12	13	7	10	10	0	9	2	8	0	16	8	13	8	1	0	2	6	18	7	0	11	17	0	0	8	0	0	9	0	0	13	0	0	16	11	0	0	0	7	0
Lonsdalea	0	0	0	0	0	0	0	1	2	1	1	1	0	0	1	0	0	0	2	0	3	0	0	0	0	0	2	0	0	0	3	0	0	0	0	0	1	0	0	3	0	0	1	3	0	0	0	2	0
Pectobacterium	0	2	8	0	0	0	0	0	15	6	3	5	11	0	11	3	6	0	14	8	14	5	0	0	0	6	12	12	0	3	14	0	0	10	0	0	7	0	0	7	0	0	17	14	0	0	0	6	0
Sodalis	0	1	4	0	0	0	0	1	4	4	3	4	5	0	4	0	6	0	7	2	5	7	1	0	1	4	4	2	0	5	8	0	0	4	0	0	4	0	0	6	0	0	7	4	1	0	0	3	0
Thorsellia	0	0	0	0	0	0	0	0	0	0	0	0	0	0	0	0	0	0	0	0	0	0	0	0	0	0	1	0	0	0	1	0	0	1	0	0	0	0	0	0	0	0	3	0	0	0	0	0	0
Phytobacter	0	0	0	0	0	0	0	0	0	0	0	0	0	0	1	0	0	0	2	0	0	0	0	0	0	0	1	0	0	0	1	0	0	0	0	0	0	0	0	0	0	0	1	0	0	0	0	0	0
Plesiomonas	0	0	1	0	0	7	8	1	1	1	1	2	1	0	2	0	0	0	1	0	1	2	0	0	0	1	2	0	0	1	1	0	0	1	0	0	1	0	0	1	0	0	2	1	0	0	0	0	0
Chania	0	0	0	0	0	0	0	0	1	0	0	0	1	0	1	0	0	0	1	0	1	0	0	0	0	1	1	1	0	0	3	0	0	1	0	0	1	0	0	1	0	0	1	1	0	0	0	0	0
Ewingella	0	0	0	0	0	0	0	0	1	0	0	0	0	0	0	0	0	0	2	0	0	0	0	0	0	0	2	2	0	0	2	0	0	0	0	0	0	0	0	0	0	0	0	0	0	0	0	0	0
Rahnella	0	1	2	0	0	0	0	6	32	3	0	1	3	0	11	1	0	0	22	4	15	3	0	0	0	2	8	62	0	1	68	0	0	6	0	0	4	0	0	2	0	0	27	24	0	0	0	2	0
Rouxiella	0	0	1	0	0	0	0	0	0	0	0	0	0	0	0	1	0	0	0	0	1	0	0	0	0	0	0	1	0	1	1	0	0	0	0	0	0	0	0	1	0	0	3	0	0	0	0	0	0
Samsonia	0	0	0	0	0	0	0	0	0	0	0	0	0	0	1	0	0	0	1	0	1	0	0	0	0	0	0	0	0	1	1	0	0	0	0	0	0	0	0	0	0	0	1	0	0	0	0	0	0
Serratia	2	2	120	0	0	12	9	4	52	37	16	31	31	0	37	7	42	19	45	16	46	31	1	6	2	37	43	199	3	24	73	0	0	27	0	0	275	0	0	46	0	0	101	35	2	42	0	20	0
Yersinia	0	1	6	0	0	0	0	1	27	6	7	11	20	0	30	5	7	0	46	8	35	12	1	8	0	9	29	50	0	8	48	0	0	23	0	0	15	0	0	16	0	0	43	76	0	0	0	7	0
environmental_samples_<g-proteobacteria,class_Gammaproteobacteria>	1	1	7	0	0	0	0	3	5	12	7	39	17	0	6	4	8	0	11	4	9	10	6	0	2	7	10	4	3	36	19	0	0	8	0	0	11	0	0	37	0	0	6	5	1	0	0	8	0
Immundisolibacter	1	0	6	0	0	8	0	2	1	13	4	11	17	0	4	2	25	0	3	4	2	5	0	0	1	9	4	1	1	11	1	0	0	2	0	0	6	0	0	17	0	0	1	2	1	54	0	6	0
Aquicella	0	0	0	0	0	0	0	0	0	0	0	1	0	0	0	0	0	0	0	0	0	0	0	0	0	0	1	0	0	0	0	0	0	0	0	0	0	0	0	1	0	0	1	0	0	0	0	1	0
Candidatus_Berkiella	0	0	0	0	0	0	0	0	1	0	0	0	0	0	1	0	0	0	1	0	1	0	0	0	0	0	0	0	0	0	1	0	0	0	0	0	1	0	0	1	0	0	0	1	0	0	0	0	0
Coxiella	5	3	9	0	0	0	0	5	7	24	6	22	12	0	7	9	0	0	8	9	6	11	5	0	6	20	14	3	7	16	7	0	0	5	0	0	15	0	0	28	0	0	12	9	3	0	0	12	0
environmental_samples_<g-proteobacteria,family_Coxiellaceae>	0	0	1	0	0	0	0	0	0	0	0	0	0	0	0	0	0	0	0	0	0	1	0	0	0	0	0	0	0	0	0	0	0	0	0	0	0	0	0	1	0	0	0	1	0	0	0	0	0
Rickettsiella	0	0	1	0	0	0	0	0	2	2	1	3	10	0	0	1	0	0	4	1	5	2	0	0	0	4	2	0	0	3	5	0	0	5	0	0	2	0	0	4	0	0	2	2	0	0	0	2	0
unclassified_Coxiellaceae	0	0	1	0	0	0	0	0	0	1	1	0	1	0	0	0	0	0	1	0	0	1	0	0	0	1	1	0	0	1	1	0	0	1	0	0	1	0	0	1	0	0	2	1	0	0	0	1	0
environmental_samples_<g-proteobacteria,order_Legionellales>	0	0	0	0	0	0	0	0	0	0	0	0	0	0	0	0	0	0	0	0	0	0	0	0	0	0	0	0	0	0	0	0	0	0	0	0	0	0	0	0	0	0	0	0	0	0	0	0	0
environmental_samples_<g-proteobacteria,family_Legionellaceae>	0	0	0	0	0	0	0	0	0	0	0	0	0	0	0	0	0	0	0	0	0	0	0	0	0	0	0	0	0	0	0	0	0	0	0	0	0	0	0	0	0	0	0	0	0	0	0	0	0
Fluoribacter	0	1	2	0	0	0	0	0	1	1	2	2	2	0	1	0	0	0	3	2	2	3	1	0	1	1	3	0	0	2	1	0	0	2	0	0	2	0	0	2	0	0	2	1	1	0	0	3	0
Legionella	5	3	19	0	0	0	0	7	17	26	20	31	39	0	18	6	18	12	37	19	28	26	4	0	9	26	25	6	6	21	24	0	0	21	0	0	22	0	0	43	0	0	25	26	6	0	0	17	0
Tatlockia	0	0	0	0	0	0	0	0	1	0	0	1	1	0	1	0	0	0	1	0	1	2	0	0	0	0	1	0	0	0	1	0	0	1	0	0	1	0	0	0	0	0	1	1	0	0	0	0	0
environmental_samples_<g-proteobacteria,order_Methylococcales>	0	0	0	0	0	0	0	0	0	0	0	0	0	0	0	0	0	0	0	0	0	0	0	0	0	0	0	0	0	0	0	0	0	0	0	0	0	0	0	1	0	0	0	0	0	0	0	0	0
Candidatus_Methylospira	0	0	0	0	0	0	0	0	0	0	0	0	0	0	0	0	0	0	0	0	0	0	0	0	0	0	0	0	0	0	0	0	0	0	0	0	0	0	0	0	0	0	0	0	0	0	0	0	0
environmental_samples_<g-proteobacteria,family_Methylococcaceae>	0	0	0	0	0	0	0	0	0	0	1	0	2	0	0	0	0	0	1	0	2	0	0	0	0	0	0	0	0	1	0	0	0	0	0	0	0	0	0	0	0	0	0	0	0	0	0	0	0
Methylobacter	0	0	0	0	0	0	0	0	0	0	0	0	3	0	0	0	0	0	0	0	0	0	0	0	0	0	0	0	0	0	0	0	0	0	0	0	0	0	0	0	0	0	0	1	0	0	0	0	0
Methylocaldum	0	0	1	0	0	0	0	0	4	2	1	1	18	0	14	0	11	0	6	1	7	1	1	0	1	2	6	1	0	1	2	0	0	4	0	0	1	0	0	3	0	0	3	7	0	0	0	2	0
Methylococcus	8	6	12	0	0	0	0	6	1	20	6	15	10	0	6	3	15	0	7	9	3	12	8	0	11	32	7	2	7	15	3	0	0	1	0	0	10	0	0	19	0	0	5	2	4	6	0	10	0
Methylocucumis	0	0	0	0	0	0	0	0	0	0	0	0	0	0	0	0	0	0	0	0	0	0	0	0	0	0	0	0	0	0	0	0	0	0	0	0	0	0	0	0	0	0	0	0	0	0	0	0	0
Methyloglobulus	0	0	0	0	0	0	0	0	0	0	0	0	0	0	1	0	0	0	1	0	1	1	0	0	0	0	1	0	0	0	1	0	0	0	0	0	0	0	0	0	0	0	1	1	0	0	0	0	0
Methylomagnum	0	0	0	0	0	0	0	0	0	0	0	0	0	0	0	0	0	0	0	0	0	0	0	0	0	0	0	0	0	0	0	0	0	0	0	0	0	0	0	0	0	0	0	0	0	0	0	0	0
Methylomarinum	0	0	0	0	0	0	0	0	0	0	0	0	1	0	0	0	0	0	0	0	0	0	0	0	0	0	1	0	0	0	0	0	0	0	0	0	0	0	0	0	0	0	1	0	0	0	0	0	0
Methylomicrobium	1	0	1	0	0	0	0	0	1	2	1	1	61	0	1	0	0	0	1	1	1	1	0	0	0	1	1	0	0	1	1	0	0	1	0	0	1	0	0	2	0	0	1	1	0	0	0	1	0
Methylomonas	0	0	3	0	0	0	0	1	6	6	5	5	48	0	4	0	18	0	9	4	5	5	0	0	0	5	13	3	0	4	6	0	0	6	0	0	5	0	0	5	0	0	7	5	0	8	0	5	0
Methyloparacoccus	0	0	0	0	0	0	0	0	0	0	0	0	0	0	1	0	0	0	0	0	0	0	0	0	0	0	0	0	0	1	0	0	0	0	0	0	0	0	0	0	0	0	1	0	0	0	0	0	0
Methylosarcina	0	0	0	0	0	0	0	0	0	0	0	0	0	0	0	0	0	0	0	0	0	0	0	0	0	0	0	0	0	0	0	0	0	0	0	0	0	0	0	1	0	0	0	0	0	0	0	0	0
Methylovulum	0	0	1	0	0	0	0	0	1	1	1	1	3	0	1	0	0	0	4	1	1	1	0	0	0	1	1	10	0	1	4	0	0	1	0	0	1	0	0	1	0	0	1	1	0	0	0	1	0
unclassified_Methylococcaceae	0	0	0	0	0	0	0	0	0	0	0	0	0	0	0	0	0	0	0	0	0	0	0	0	0	0	0	0	0	0	0	0	0	0	0	0	0	0	0	0	0	0	0	0	0	0	0	0	0
Methylohalobius	0	0	0	0	0	0	0	0	0	0	0	0	1	0	1	0	0	0	0	0	0	0	0	0	0	0	0	0	0	0	0	0	0	0	0	0	0	0	0	0	0	0	0	0	0	0	0	0	0
Methylomarinovum	0	0	1	0	0	0	0	0	0	0	0	0	1	0	0	0	0	0	0	0	0	0	0	0	0	0	0	0	0	0	0	0	0	0	0	0	1	0	0	0	0	0	0	0	0	0	0	0	0
environmental_samples_<g-proteobacteria,family_Sinobacteraceae>	0	0	1	0	0	0	0	0	0	1	1	1	1	0	0	0	0	0	0	1	0	1	0	0	0	1	1	0	0	1	1	0	0	1	0	0	1	0	0	1	0	0	0	1	1	0	0	1	0
Nevskia	0	0	2	0	0	0	0	2	1	1	1	1	0	0	2	1	0	0	1	0	1	1	0	0	0	1	0	0	5	2	0	0	0	1	0	0	1	0	0	4	0	0	1	0	0	0	0	1	0
Panacagrimonas	0	0	0	0	0	0	0	0	0	0	0	0	0	0	0	0	0	0	0	0	0	0	0	0	0	0	0	0	1	0	0	0	0	0	0	0	0	0	0	0	0	0	0	0	0	0	0	0	0
Solimonas	0	0	2	0	0	0	0	1	0	1	2	4	1	0	0	0	0	0	3	2	1	2	0	0	1	0	0	0	1	2	1	0	0	3	0	0	3	0	0	4	0	0	3	3	0	0	0	3	0
Steroidobacter	2	2	18	0	0	27	0	5	6	12	2	15	138	0	15	10	175	6	14	3	5	7	4	0	2	4	7	2	16	16	1	0	0	3	0	0	17	0	0	18	0	0	3	7	3	8	0	20	0
Alcanivorax	2	7	11	0	0	8	0	9	8	19	13	15	67	0	9	9	29	14	15	12	9	9	6	0	4	17	9	7	8	18	11	0	0	7	0	0	12	0	0	21	0	0	13	8	2	15	0	11	0
Marinicella	0	0	0	0	0	0	0	0	0	0	0	0	2	0	0	0	0	0	0	0	0	0	0	0	0	0	0	0	0	0	0	0	0	0	0	0	0	0	0	1	0	0	0	0	0	0	0	0	0
Endozoicomonas	0	0	0	0	0	0	0	0	0	1	1	0	1	0	1	0	0	0	0	1	0	1	0	0	0	0	0	0	0	1	2	0	0	1	0	0	0	0	0	0	0	0	1	0	0	0	0	1	0
environmental_samples_<g-proteobacteria,order_Oceanospirillales>	0	0	0	0	0	0	0	0	0	0	0	0	0	0	0	0	0	0	0	0	0	0	0	0	0	0	0	0	0	1	0	0	0	0	0	0	0	0	0	0	0	0	0	0	0	0	0	0	0
Allohahella	0	0	1	0	0	0	0	0	0	1	0	1	0	0	0	0	0	0	0	0	0	0	0	0	1	0	0	0	0	1	1	0	0	0	0	0	1	0	0	1	0	0	0	0	0	0	0	0	0
Hahella	4	4	4	0	0	0	0	2	1	11	3	5	7	0	1	2	0	0	2	3	2	4	1	0	3	12	3	1	1	7	3	0	0	1	0	0	4	0	0	10	0	0	2	1	1	0	0	4	0
unclassified_Hahellaceae	0	0	0	0	0	0	0	0	0	0	0	0	0	0	0	0	0	0	0	0	0	0	0	0	0	0	0	0	0	0	1	0	0	0	0	0	0	0	0	0	0	0	0	0	0	0	0	0	0
Zooshikella	0	0	0	0	0	0	0	0	0	0	0	0	0	0	0	0	0	0	0	0	0	0	0	0	0	0	0	0	0	0	1	0	0	0	0	0	0	0	0	0	0	0	0	0	0	0	0	0	0
Carnimonas	0	0	1	0	0	0	0	0	1	0	0	0	1	0	1	0	0	0	1	1	1	1	0	0	0	1	1	0	0	0	1	0	0	0	0	0	0	0	0	0	0	0	0	1	0	0	0	0	0
Chromohalobacter	7	10	13	0	0	0	0	8	2	31	16	13	23	0	2	8	8	10	3	29	2	21	4	0	10	37	4	2	7	18	2	0	0	1	0	0	9	0	0	20	0	0	5	2	4	0	0	13	0
Cobetia	0	0	1	0	0	0	0	0	1	1	1	2	6	0	1	0	6	0	1	1	2	1	0	0	0	2	1	0	1	1	1	0	0	1	0	0	1	0	0	2	0	0	1	1	0	0	0	1	0
environmental_samples_<g-proteobacteria,family_Halomonadaceae>	0	0	0	0	0	0	0	0	0	0	0	0	0	0	0	0	0	0	0	0	0	0	0	0	0	0	0	0	0	1	0	0	0	0	0	0	1	0	0	0	0	0	0	0	0	0	0	0	0
Halomonas	18	17	45	0	0	24	15	13	33	70	33	54	302	0	39	16	69	79	55	49	45	49	10	0	18	59	44	15	10	59	48	0	0	31	0	0	45	0	0	70	0	0	53	43	15	43	0	45	0
Halotalea	0	0	1	0	0	0	0	0	1	3	1	2	5	0	1	0	9	0	1	1	1	1	0	0	1	2	1	1	0	3	1	0	0	1	0	0	1	0	0	3	0	0	1	1	1	0	0	1	0
Halovibrio	0	0	1	0	0	0	0	0	0	0	1	0	0	0	0	0	0	0	1	1	0	0	0	0	0	0	1	1	0	0	1	0	0	0	0	0	1	0	0	0	0	0	0	1	0	0	0	0	0
Kushneria	0	1	3	0	0	0	0	0	4	8	4	4	10	0	2	3	6	0	6	4	4	5	1	0	2	4	5	0	1	4	4	0	0	3	0	0	4	0	0	5	0	0	6	3	1	0	0	3	0
Larsenimonas	0	0	0	0	0	0	0	0	0	0	0	0	1	0	0	0	0	0	0	1	0	1	0	0	0	0	0	0	0	0	0	0	0	0	0	0	1	0	0	1	0	0	1	0	0	0	0	0	0
Modicisalibacter	0	1	0	0	0	0	0	0	0	1	1	1	1	0	0	0	0	0	1	1	1	1	1	0	1	0	1	0	0	1	0	0	0	0	0	0	1	0	0	1	0	0	0	1	0	0	0	1	0
Pistricoccus	0	0	1	0	0	0	0	0	1	1	1	1	1	0	1	1	0	0	1	1	1	1	0	0	0	1	1	1	0	1	1	0	0	0	0	0	1	0	0	1	0	0	1	1	0	0	0	1	0
Salinicola	1	1	7	0	0	0	0	1	4	9	6	7	5	0	1	1	0	0	8	6	5	8	1	0	1	6	5	1	1	6	4	0	0	1	0	0	7	0	0	11	0	0	3	5	3	0	0	6	0
Candidatus_Carsonella	0	0	1	0	0	0	0	0	0	2	0	0	1	0	0	0	0	0	2	0	1	0	0	0	0	2	1	0	0	1	0	0	0	1	0	0	0	0	0	0	0	0	2	1	0	0	0	0	0
Candidatus_Evansia	0	0	0	0	0	0	0	0	0	0	0	0	0	0	0	0	0	0	0	0	0	0	0	0	0	0	0	0	0	0	0	0	0	1	0	0	0	0	0	0	0	0	0	0	0	0	0	0	0
Candidatus_Portiera	0	0	0	0	0	0	0	0	1	1	0	0	2	0	1	0	0	0	0	0	1	1	0	0	0	1	1	0	0	0	1	0	0	2	0	0	1	0	0	0	0	0	1	1	0	0	0	2	0
Zymobacter	0	0	0	0	0	0	0	0	0	0	0	0	1	0	0	0	0	0	0	0	0	0	0	0	0	0	0	0	0	0	0	0	0	0	0	0	0	0	0	0	0	0	0	1	0	0	0	0	0
Kangiella	0	0	1	0	0	0	0	1	0	0	0	1	7	0	1	0	0	0	1	0	1	2	0	0	0	1	2	0	0	0	2	0	0	3	0	0	1	0	0	1	0	0	2	1	1	0	0	1	0
Bacterioplanes	0	0	1	0	0	0	0	0	1	1	1	1	3	0	1	0	0	0	1	0	1	0	0	0	0	1	1	0	0	1	1	0	0	1	0	0	1	0	0	1	0	0	1	1	0	0	0	0	0
Bermanella	0	0	0	0	0	0	0	0	0	0	0	0	0	0	0	0	0	0	0	0	1	0	0	0	0	0	0	0	0	0	0	0	0	0	0	0	0	0	0	0	0	0	0	1	0	0	0	0	0
environmental_samples_<g-proteobacteria,family_Oceanospirillaceae>	0	0	0	0	0	0	0	0	0	0	0	0	0	0	0	0	0	0	0	0	0	0	0	0	0	0	0	0	0	0	1	0	0	0	0	0	0	0	0	0	0	0	0	0	0	0	0	0	0
Marinobacterium	0	0	1	0	0	0	0	0	3	0	1	1	6	0	2	0	0	0	1	1	1	1	0	0	0	1	3	0	1	1	2	0	0	1	0	0	1	0	0	2	0	0	5	0	0	0	0	2	0
Marinomonas	0	0	9	0	0	0	0	0	1	13	7	49	6	0	1	1	0	0	5	6	3	22	1	0	1	42	4	2	0	7	6	0	0	4	0	0	14	0	0	110	0	0	4	4	0	0	0	2	0
Marinospirillum	0	0	0	0	0	0	0	0	0	0	0	0	1	0	0	0	0	0	0	0	0	0	0	0	0	0	0	0	0	0	1	0	0	0	0	0	0	0	0	0	0	0	0	0	0	0	0	0	0
Neptuniibacter	0	1	1	0	0	0	0	0	1	0	0	0	0	0	1	0	0	0	1	0	2	0	1	0	0	0	3	0	0	0	2	0	0	1	0	0	0	0	0	0	0	0	3	2	0	0	0	0	0
Neptunomonas	0	0	0	0	0	0	0	0	1	0	0	0	0	0	0	0	0	0	1	0	1	0	0	0	0	0	1	0	0	0	1	0	0	0	0	0	0	0	0	0	0	0	1	1	0	0	0	0	0
Nitrincola	0	0	0	0	0	0	0	0	0	0	0	0	0	0	0	0	0	0	0	0	0	1	0	0	0	0	0	0	0	0	0	0	0	0	0	0	0	0	0	0	0	0	0	0	0	0	0	0	0
Oceanobacter	0	0	0	0	0	0	0	0	0	0	0	0	1	0	0	0	0	0	0	0	0	0	0	0	0	0	0	0	0	0	0	0	0	0	0	0	0	0	0	0	0	0	0	0	0	0	0	0	0
Oceanospirillum	0	0	0	0	0	0	0	0	0	0	0	0	0	0	0	0	0	0	0	0	0	0	0	0	0	0	1	0	0	0	0	0	0	0	0	0	0	0	0	0	0	0	0	0	0	0	0	0	0
Oleibacter	0	0	0	0	0	0	0	0	0	0	0	0	0	0	0	0	0	0	0	0	0	0	0	0	0	0	0	0	0	0	0	0	0	0	0	0	0	0	0	0	0	0	1	0	0	0	0	0	0
Oleispira	0	0	0	0	0	0	0	0	1	1	0	0	11	0	0	0	0	0	1	0	1	0	0	0	0	0	1	1	0	0	1	0	0	1	0	0	1	0	0	0	0	0	1	1	0	0	0	0	0
Thalassolituus	0	0	2	0	0	0	0	0	9	0	0	2	22	0	24	0	0	0	16	0	18	0	0	0	0	1	19	2	0	1	4	0	0	3	0	0	0	0	0	1	0	0	7	12	0	0	0	1	0
unclassified_Oceanospirillaceae	0	0	0	0	0	0	0	0	0	0	0	0	0	0	0	0	0	0	0	0	0	0	0	0	0	0	0	0	0	0	0	0	0	0	0	0	0	0	0	0	0	0	0	0	0	0	0	0	0
Oleiphilus	0	0	1	0	0	0	0	0	1	1	0	1	1	0	0	1	0	0	1	0	1	0	0	0	0	0	1	0	0	1	1	0	0	1	0	0	1	0	0	1	0	0	1	0	0	0	0	0	0
Gynuella	1	0	1	0	0	0	0	0	1	1	0	1	2	0	1	0	0	0	1	0	1	0	0	0	0	0	1	0	0	0	1	0	0	1	0	0	1	0	0	1	0	0	1	1	0	0	0	0	0
Reinekea	0	0	0	0	0	0	0	0	0	0	0	0	1	0	0	0	0	0	0	0	0	0	0	0	0	0	0	0	0	0	0	0	0	0	0	0	0	0	0	0	0	0	0	0	0	0	0	0	0
Saccharospirillum	0	0	0	0	0	0	0	0	0	0	0	0	0	0	0	0	0	0	0	0	0	0	0	0	0	0	0	0	0	0	0	0	0	0	0	0	1	0	0	0	0	0	0	0	0	0	0	0	0
unclassified_Oceanospirillales_(miscellaneous)	0	0	0	0	0	0	0	0	0	1	0	0	0	0	0	0	0	0	0	0	0	0	0	0	0	0	0	0	0	0	0	0	0	0	0	0	0	0	0	0	0	0	0	0	0	0	0	0	0
Frischella	0	0	0	31	27	0	0	0	0	0	0	0	1	0	0	0	0	0	0	0	0	0	0	0	0	0	1	0	0	1	1	0	0	1	0	10	0	0	0	0	0	0	1	0	0	0	0	0	0
Gilliamella	0	0	0	0	23	0	0	0	0	0	0	1	1	0	0	0	0	0	0	0	1	0	0	0	0	0	0	1	0	0	1	0	0	1	0	0	1	0	0	0	0	0	1	1	0	0	0	1	0
Actinobacillus	0	0	1	0	0	0	0	0	13	2	1	2	4	0	41	0	0	0	15	3	16	1	0	0	0	2	20	11	0	3	30	0	0	7	0	0	2	0	0	3	0	0	13	12	0	0	0	2	0
Aggregatibacter	1	0	1	8	0	0	0	2	4	2	1	1	4	0	40	1	0	0	7	1	10	1	0	0	0	1	3	3	1	1	10	0	0	3	0	0	0	0	0	3	0	0	6	6	0	0	0	2	0
Avibacterium	0	0	0	0	0	0	0	0	2	0	1	0	0	0	4	0	0	0	4	0	3	0	0	0	0	0	2	0	0	0	4	0	0	1	0	0	0	0	0	0	0	0	2	1	0	0	0	0	0
Basfia	0	1	0	0	0	0	0	1	2	2	1	0	1	0	27	0	0	0	2	1	5	1	0	0	0	1	2	1	1	1	4	0	0	1	0	0	1	0	0	0	0	0	2	1	0	0	0	1	0
Bibersteinia	0	0	0	0	0	0	0	0	2	0	0	0	2	0	3	0	0	0	1	0	2	0	0	0	0	0	2	0	0	0	5	0	0	2	0	0	0	0	0	1	0	0	2	2	0	0	0	0	0
Bisgaard_taxa	0	0	0	0	0	0	0	0	0	1	0	0	0	0	1	0	0	0	1	0	2	0	0	0	0	1	0	0	0	0	1	0	0	0	0	0	0	0	0	2	0	0	1	0	0	0	0	0	0
Bisgaardia	0	0	0	0	0	0	0	0	2	0	0	0	0	0	0	0	0	0	3	0	1	0	0	0	0	0	4	1	0	1	1	0	0	0	0	0	0	0	0	1	0	0	3	2	0	0	0	0	0
Caviibacterium	0	0	0	0	0	0	0	0	0	0	0	0	0	0	1	0	0	0	0	0	1	0	0	0	0	0	0	0	0	0	1	0	0	0	0	0	0	0	0	0	0	0	0	0	0	0	0	0	0
Chelonobacter	0	0	0	0	0	0	0	0	0	0	0	0	0	0	1	0	0	0	1	0	0	0	0	0	0	0	1	1	0	0	0	0	0	0	0	0	0	0	0	0	0	0	1	0	0	0	0	0	0
environmental_samples_<g-proteobacteria,family_Pasteurellaceae>	0	0	0	0	0	0	0	0	0	0	0	0	0	0	0	0	0	0	1	0	0	0	0	0	0	0	1	0	0	0	1	0	0	0	0	0	0	0	0	0	0	0	0	1	0	0	0	0	0
Gallibacterium	0	0	0	0	0	0	0	0	2	0	0	0	1	0	4	0	0	0	3	1	3	1	0	0	0	2	2	1	0	0	4	0	0	2	0	0	1	0	0	2	0	0	4	5	0	0	0	0	0
Glaesserella	0	0	0	0	0	0	0	0	5	0	0	0	1	0	154	1	0	0	4	1	10	1	0	6	0	0	14	1	0	1	7	0	0	3	0	0	2	0	0	0	0	0	4	4	0	0	0	0	0
Haemophilus	4	2	2	216	39	6	7	7	23	1	2	3	17	206	33	0	0	0	32	3	92	3	1	60	1	2	47	45	1	2	24	83	21	16	0	41	1	78	0	2	0	40	117	39	0	0	182	2	0
Histophilus	0	1	2	0	0	0	0	0	3	2	2	2	1	0	8	0	0	0	3	2	3	2	1	0	1	2	3	1	2	2	3	0	0	3	0	0	2	0	0	2	0	0	4	3	1	0	0	2	0
Lonepinella	0	0	0	0	0	0	0	0	0	1	0	1	0	0	1	0	0	0	0	0	1	0	0	0	0	0	0	0	0	0	1	0	0	0	0	0	0	0	0	0	0	0	1	0	0	0	0	0	0
Mannheimia	0	0	0	0	0	0	0	0	5	0	0	0	3	0	19	0	0	0	10	0	11	0	0	0	0	2	9	3	0	1	10	0	0	8	0	0	2	0	0	1	0	0	9	8	0	0	0	0	0
Mesocricetibacter	0	0	0	0	0	0	0	0	1	0	0	0	0	0	0	0	0	0	1	0	1	0	0	0	0	0	1	1	0	0	0	0	0	0	0	0	0	0	0	0	0	0	1	1	0	0	0	0	0
Muribacter	0	0	0	0	0	0	0	0	1	0	0	0	0	0	0	0	0	0	1	0	1	0	0	0	0	0	0	0	0	0	1	0	0	0	0	0	0	0	0	1	0	0	1	1	0	0	0	0	0
Necropsobacter	0	0	0	0	0	0	0	0	0	0	0	0	0	0	1	0	0	0	0	0	1	0	0	0	0	0	0	0	0	0	1	0	0	0	0	0	0	0	0	0	0	0	0	0	0	0	0	0	0
Nicoletella	0	0	0	0	0	0	0	0	0	0	0	0	0	0	0	0	0	0	1	0	1	0	0	0	0	0	0	0	0	0	1	0	0	0	0	0	0	0	0	0	0	0	0	0	0	0	0	0	0
Otariodibacter	0	0	0	0	0	0	0	0	0	0	0	0	0	0	0	0	0	0	0	0	1	0	0	0	0	0	1	0	0	0	1	0	0	0	0	0	1	0	0	0	0	0	1	0	0	0	0	0	0
Pasteurella	0	0	1	0	0	16	21	0	5	2	1	1	6	0	40	1	0	0	10	1	10	1	1	7	0	1	3	3	0	1	11	0	0	5	0	0	1	0	0	1	0	0	10	5	0	0	0	1	0
Rodentibacter	0	0	0	0	0	0	0	0	0	0	0	0	0	0	1	0	0	0	0	0	1	0	0	0	0	0	0	0	0	0	1	0	0	1	0	0	0	0	0	0	0	0	1	0	0	0	0	0	0
Terrahaemophilus	0	0	0	0	0	0	0	0	0	0	0	0	0	0	1	0	0	0	0	0	0	0	0	0	0	0	0	0	0	0	0	0	0	0	0	0	0	0	0	0	0	0	0	0	0	0	0	0	0
Testudinibacter	0	0	0	0	0	0	0	0	0	0	0	0	0	0	0	0	0	0	1	0	1	0	0	0	0	0	1	0	0	1	0	0	0	0	0	0	0	0	0	0	0	0	0	1	0	0	0	0	0
unclassified_Pasteurellaceae	0	0	1	0	0	0	0	0	1	1	2	2	1	0	21	0	0	0	8	0	8	4	0	0	1	0	6	3	0	2	11	0	0	2	0	0	2	0	0	2	0	0	8	3	0	0	0	4	0
Ursidibacter	0	0	0	0	0	0	0	0	0	0	0	0	0	0	0	0	0	0	0	0	0	0	0	0	0	0	0	0	0	0	0	0	0	0	0	0	0	0	0	1	0	0	0	0	0	0	0	0	0
Vespertiliibacter	0	0	0	0	0	0	0	0	1	0	0	0	0	0	0	0	0	0	2	0	0	0	1	0	0	0	0	0	0	0	3	0	0	1	0	0	0	0	0	0	0	0	1	0	0	0	0	0	0
Volucribacter	0	0	0	0	0	0	0	0	1	0	0	0	1	0	0	0	0	0	1	0	0	0	0	0	0	0	0	0	0	0	1	0	0	0	0	0	0	0	0	0	0	0	2	0	0	0	0	0	0
environmental_samples_<g-proteobacteria,order_Pseudomonadales>	0	0	0	0	0	0	0	0	0	0	0	1	0	0	0	0	0	0	1	1	1	1	0	0	0	0	1	1	0	0	1	0	0	0	0	0	0	0	0	0	0	0	1	1	0	0	0	1	0
Acinetobacter	56	19	32	0	0	11	9	32	2274	15	13	15	88	0	1791	17	8	9	6175	11	2224	26	15	18	10	40	1251	8858	20	20	27865	12	0	59	0	0	31	0	0	35	0	0	828	4785	12	109	0	34	0
Alkanindiges	0	0	0	0	0	0	0	0	0	0	0	0	0	0	0	0	0	0	0	0	0	0	0	0	0	0	0	0	0	0	0	0	0	0	0	0	0	0	0	0	0	0	0	0	0	0	0	0	0
environmental_samples_<g-proteobacteria,family_Moraxellaceae>	0	0	0	0	0	0	0	0	0	0	0	0	0	0	0	0	0	0	1	0	0	0	0	0	0	0	0	0	0	0	1	0	0	0	0	0	0	0	0	0	0	0	1	1	0	0	0	0	0
Moraxella	1	0	2	0	0	0	0	1	295	3	4	1	10	0	1075	2	0	0	574	2	886	2	3	0	1	2	145	739	1	2	235	0	0	6	0	0	4	0	0	3	0	0	257	219	0	0	0	1	0
Perlucidibaca	0	0	0	0	0	0	0	0	0	0	0	0	0	0	0	0	0	0	0	0	0	0	0	0	0	0	0	0	0	0	0	0	0	0	0	0	0	0	0	0	0	0	0	0	0	0	0	0	0
Psychrobacter	188	0	2	0	0	242	126	1	55	3	2	4	210	0	91	1	0	79	1918	3	84	8	18	0	3	3	26	47	8	3	218	0	0	70	0	0	3	0	0	8	0	0	44	200	1	0	0	5	0
unclassified_Moraxellaceae	0	0	0	0	0	0	0	0	0	0	0	0	0	0	1	0	0	0	1	0	0	0	0	0	0	0	1	1	0	0	3	0	0	0	0	0	0	0	0	0	0	0	0	1	0	0	0	0	0
Azomonas	0	0	0	0	0	0	0	0	0	0	0	0	0	0	0	0	0	0	0	0	0	0	0	0	0	0	1	0	0	0	0	0	0	0	0	0	0	0	0	0	0	0	0	0	0	0	0	0	0
Azorhizophilus	0	0	0	0	0	0	0	0	0	1	0	0	0	0	0	0	0	0	0	0	0	0	0	0	0	0	0	0	0	1	0	0	0	0	0	0	1	0	0	0	0	0	1	0	1	0	0	1	0
Azotobacter	2	2	12	0	0	7	0	7	7	14	10	21	23	0	8	3	26	8	10	9	9	13	0	0	3	28	15	4	9	32	8	0	0	6	0	0	20	0	0	53	0	0	26	5	1	15	0	11	0
environmental_samples_<g-proteobacteria,family_Pseudomonadaceae>	0	0	0	0	0	0	0	0	0	0	0	0	0	0	0	0	0	0	1	0	0	0	0	0	0	0	0	1	0	0	1	0	0	0	0	0	0	0	0	1	0	0	1	0	0	0	0	0	0
Oblitimonas	0	0	1	0	0	0	0	0	1	0	0	1	79	0	2	0	0	0	3	0	3	1	0	0	0	0	1	1	1	0	1	0	0	5	0	0	1	0	0	1	0	0	3	2	0	0	0	0	0
Pseudomonas	162	87	893	15	19	306	163	615	1423	669	518	7334	825	14	1173	2701	681	652	1413	690	1349	1407	392	25	339	1072	1454	4512	534	1278	16214	21	15	328	8	19	1522	0	0	1856	0	13	1207	1536	137	1030	13	477	0
unclassified_Pseudomonadaceae	0	0	0	0	0	0	0	0	0	0	0	0	0	0	0	0	0	0	0	0	0	0	0	0	0	0	0	0	0	0	4	0	0	0	0	0	0	0	0	0	0	0	0	0	0	0	0	0	0
unclassified_Pseudomonadales	0	0	0	0	0	0	0	0	1	0	1	1	0	0	0	0	0	0	1	0	0	0	0	0	0	0	1	1	0	0	3	0	0	0	0	0	0	0	0	1	0	0	1	0	0	0	0	0	0
Salinisphaera	0	0	0	0	0	0	0	0	0	0	0	0	2	0	0	0	0	0	0	0	0	0	0	0	0	0	0	0	0	0	1	0	0	0	0	0	0	0	0	0	0	0	1	0	0	0	0	0	0
environmental_samples_<g-proteobacteria,order_Thiotrichales>	0	0	0	0	0	0	0	0	0	0	0	0	0	0	0	0	0	0	0	0	0	0	0	0	0	0	0	0	0	0	0	0	0	0	0	0	0	0	0	0	0	0	0	0	0	0	0	0	0
Caedibacter	0	0	1	0	0	0	0	0	0	0	0	1	0	0	1	0	0	0	1	0	0	0	0	0	0	0	0	0	0	0	0	0	0	0	0	0	1	0	0	0	0	0	1	0	0	0	0	0	0
Allofrancisella	0	0	0	0	0	0	0	0	0	0	0	0	1	0	0	0	0	0	1	0	0	0	0	0	0	0	0	0	0	0	1	0	0	1	0	0	0	0	0	0	0	0	1	1	0	0	0	0	0
Francisella	1	5	8	0	0	6	0	3	7	6	5	11	17	0	7	1	0	0	12	4	10	7	3	10	2	8	10	7	5	7	10	7	0	20	0	0	11	0	0	10	0	0	14	13	4	0	0	5	0
unclassified_Francisellaceae	0	0	0	0	0	0	0	0	1	0	1	0	0	0	0	0	0	0	0	0	0	0	0	0	0	0	0	0	0	0	1	0	0	0	0	0	0	0	0	1	0	0	0	0	0	0	0	0	0
Cycloclasticus	0	0	1	0	0	0	0	0	2	1	0	1	5	0	1	0	0	0	3	0	1	1	0	0	0	2	2	0	0	1	3	0	0	4	0	0	0	0	0	1	0	0	2	2	0	0	0	0	0
environmental_samples_<g-proteobacteria,family_Piscirickettsiaceae>	0	0	0	0	0	0	0	0	0	0	0	0	0	0	0	0	0	0	0	0	0	0	0	0	0	0	1	0	0	0	0	0	0	0	0	0	1	0	0	0	0	0	0	1	0	0	0	0	0
Hydrogenovibrio	0	0	0	0	0	0	0	0	1	1	0	0	1	0	1	0	0	0	1	0	1	0	0	0	0	0	0	0	0	0	1	0	0	1	0	0	0	0	0	0	0	0	0	0	0	0	0	0	0
Methylophaga	0	1	2	0	0	0	0	0	3	0	1	1	52	0	3	0	0	0	4	1	4	1	0	0	0	0	4	2	0	2	2	0	0	5	0	0	2	0	0	1	0	0	3	3	1	0	0	1	0
Piscirickettsia	0	0	0	0	0	0	0	0	1	1	0	1	1	0	1	0	0	0	2	1	1	2	0	0	0	0	1	1	0	1	1	0	0	1	0	0	2	0	0	1	0	0	2	1	0	0	0	1	0
Thiomicrospira	0	0	1	0	0	0	0	0	0	2	0	0	3	0	0	0	0	0	2	0	2	0	0	0	0	0	3	0	0	2	2	0	0	2	0	0	1	0	0	2	0	0	2	0	0	0	0	1	0
Thiofilum	0	0	0	0	0	0	0	0	0	0	0	0	0	0	0	0	0	0	1	0	0	0	0	0	0	0	0	0	0	0	0	0	0	0	0	0	0	0	0	0	0	0	0	0	0	0	0	0	0
Achromatium	0	0	0	0	0	0	0	0	0	0	0	0	0	0	0	0	0	0	0	0	0	0	0	0	0	0	0	0	0	0	0	0	0	0	0	0	0	0	0	0	0	0	0	0	0	0	0	1	0
Beggiatoa	0	0	0	0	0	0	0	0	0	0	0	0	0	0	0	0	0	0	0	0	0	0	0	0	0	0	2	0	0	0	0	0	0	0	0	0	0	0	0	0	0	0	0	0	0	0	0	0	0
Candidatus_Marithioploca	0	0	0	0	0	0	0	0	0	0	0	0	0	0	0	0	0	0	0	0	0	0	0	0	0	0	0	0	0	0	0	0	0	0	0	0	0	0	0	0	0	0	1	0	0	0	0	0	0
environmental_samples_<g-proteobacteria,family_Thiotrichaceae>	0	0	0	0	0	0	0	0	1	0	0	1	0	0	0	0	0	0	1	0	1	0	0	0	0	0	1	0	0	0	1	0	0	0	0	0	0	0	0	0	0	0	1	1	0	0	0	0	0
Leucothrix	0	0	1	0	0	0	0	0	1	0	0	0	2	0	0	0	0	0	1	0	1	0	0	0	0	1	1	0	0	0	1	0	0	0	0	0	0	0	0	0	0	0	1	0	0	0	0	0	0
Thiomargarita	0	0	0	0	0	0	0	0	0	0	0	0	1	0	0	0	0	0	0	0	1	0	0	0	0	0	1	0	0	0	2	0	0	2	0	0	0	0	0	1	0	0	1	1	0	0	0	0	0
Thioploca	0	0	1	0	0	0	0	0	1	1	0	1	2	0	1	0	0	0	2	1	1	0	0	0	0	0	1	0	0	1	2	0	0	1	0	0	1	0	0	1	0	0	0	1	0	0	0	1	0
Thiothrix	0	0	1	0	0	0	0	1	3	1	2	2	1	0	2	0	0	0	10	1	6	1	0	0	0	1	5	1	0	1	4	0	0	2	0	0	1	0	0	3	0	0	4	6	1	0	0	1	0
Candidatus_Endoecteinascidia	0	0	1	0	0	0	0	0	0	0	0	0	0	0	0	0	0	0	0	0	0	0	0	0	0	0	0	0	0	0	0	0	0	0	0	0	1	0	0	0	0	0	0	0	0	0	0	0	0
Alkalimonas	0	0	0	0	0	0	0	0	0	0	0	0	1	0	0	0	0	0	0	0	0	0	0	0	0	0	0	0	0	0	0	0	0	0	0	0	0	0	0	0	0	0	0	0	0	0	0	0	0
Candidatus_Baumannia	0	0	0	0	0	0	0	0	0	0	0	0	1	0	0	0	0	0	1	0	1	0	0	0	0	1	1	0	0	0	1	0	0	2	0	0	1	0	0	0	0	0	0	1	0	0	0	0	0
Candidatus_Competibacter	1	0	1	0	0	0	0	0	1	1	1	1	1	0	1	1	0	0	11	0	1	1	0	0	0	1	3	1	0	1	1	0	0	0	0	0	1	0	0	1	0	0	1	1	0	0	0	1	0
Candidatus_Ecksteinia	0	0	0	0	0	0	0	0	0	0	0	0	0	0	0	0	0	0	0	0	0	0	0	0	0	0	0	0	0	0	1	0	0	0	0	0	0	0	0	0	0	0	0	0	0	0	0	0	0
Candidatus_Ovatusbacter	0	0	0	0	0	0	0	0	0	0	0	0	0	0	0	0	0	0	0	0	0	0	0	0	0	0	0	0	0	0	0	0	0	0	0	0	0	0	0	0	0	0	0	0	0	0	0	0	0
Candidatus_Steffania	0	0	0	0	0	0	0	0	0	0	0	0	1	0	0	0	0	0	0	0	0	0	0	0	0	0	0	0	0	0	0	0	0	0	0	0	0	0	0	0	0	0	1	0	0	0	0	0	0
Candidatus_Thioglobus	0	0	0	0	0	0	0	0	0	0	0	0	3	0	0	0	0	0	0	0	0	0	0	0	0	0	0	0	0	1	0	0	0	2	0	0	1	0	0	0	0	0	1	0	0	0	0	0	0
Gallaecimonas	0	0	0	0	0	0	0	0	0	0	0	1	0	0	1	0	0	0	1	0	0	0	0	0	0	0	0	0	0	0	0	0	0	0	0	0	0	0	0	0	0	0	0	0	0	0	0	0	0
Haererehalobacter	0	0	0	0	0	0	0	0	0	0	0	0	0	0	0	0	0	0	0	1	0	0	0	0	0	0	0	0	0	0	0	0	0	0	0	0	0	0	0	0	0	0	0	0	0	0	0	0	0
Ignatzschineria	0	0	0	0	0	0	0	0	0	1	1	1	3	0	1	0	0	0	1	0	3	0	0	0	0	0	1	0	0	0	7	0	0	4	0	0	1	0	0	0	0	0	1	1	0	0	0	0	0
Methylohalomonas	0	0	0	0	0	0	0	0	0	0	0	0	2	0	0	0	0	0	0	0	0	0	0	0	0	0	0	0	0	0	0	0	0	0	0	0	0	0	0	0	0	0	0	0	0	0	0	0	0
Methylonatrum	0	0	0	0	0	0	0	0	0	0	0	0	0	0	0	0	0	0	0	0	0	0	0	0	0	0	1	0	0	0	0	0	0	0	0	0	0	0	0	0	0	0	0	1	0	0	0	0	0
Pseudohongiella	0	0	1	0	0	0	0	0	0	1	1	1	5	0	1	1	0	0	1	1	0	1	0	0	0	1	1	0	0	1	0	0	0	1	0	0	1	0	0	1	0	0	1	0	0	0	0	1	0
SAR86_cluster	0	0	1	0	0	0	0	0	0	0	0	1	0	0	0	0	0	0	1	0	0	1	0	0	0	2	0	0	0	0	0	0	0	1	0	0	2	0	0	0	0	0	0	1	0	0	0	0	0
Sedimenticola	0	0	1	0	0	0	0	0	1	1	1	1	29	0	1	0	0	0	1	1	1	1	0	0	0	1	1	0	0	1	1	0	0	1	0	0	1	0	0	1	0	0	1	1	0	0	0	1	0
Adipicola_sp._JDF2008_gill_symbiont	0	0	1	0	0	0	0	0	1	0	0	0	0	0	0	0	0	0	0	0	0	0	0	0	0	0	1	0	0	0	0	0	0	0	0	0	0	0	0	0	0	0	0	0	0	0	0	0	0
Bathymodiolus_aff._brevior_thioautotrophic_gill_symbiont	0	0	0	0	0	0	0	0	0	0	1	0	0	0	1	0	0	0	1	0	1	0	0	0	0	0	1	0	0	0	0	0	0	0	0	0	0	0	0	0	0	0	0	0	0	0	0	0	0
Bathymodiolus_aff._thermophilus_thioautotrophic_gill_symbiont	0	0	0	0	0	0	0	0	0	0	0	0	0	0	1	0	0	0	1	0	1	0	0	0	0	0	1	0	0	0	0	0	0	0	0	0	0	0	0	0	0	0	0	1	0	0	0	0	0
Bathymodiolus_brevior_thioautotrophic_gill_symbiont	0	0	0	0	0	0	0	0	0	0	0	0	0	0	0	0	0	0	1	0	0	0	0	0	0	0	1	0	0	0	0	0	0	0	0	0	0	0	0	0	0	0	1	1	0	0	0	0	0
Bathymodiolus_marisindicus_thioautotrophic_gill_symbiont	0	0	1	0	0	0	0	0	0	0	0	0	0	0	0	0	0	0	0	0	0	0	0	0	0	0	0	0	0	0	1	0	0	0	0	0	0	0	0	0	0	0	0	1	0	0	0	0	0
Bathymodiolus_septemdierum_thioautotrophic_gill_symbiont	0	0	0	0	0	0	0	0	0	0	0	0	0	0	1	0	0	0	0	0	1	0	0	0	0	0	0	0	0	0	1	0	0	1	0	0	1	0	0	1	0	0	0	0	0	0	0	0	0
Bathymodiolus_thermophilus_thioautotrophic_gill_symbiont	0	0	0	0	0	0	0	0	0	0	1	0	0	0	0	0	0	0	1	0	0	0	0	0	0	0	0	0	0	0	0	0	0	0	0	0	0	0	0	0	0	0	1	0	0	0	0	0	0
Calyptogena_okutanii_thioautotrophic_gill_symbiont	1	0	1	0	0	0	0	1	1	1	1	1	1	0	1	0	0	0	1	1	1	1	0	0	1	0	1	0	0	1	1	0	0	1	0	0	1	0	0	1	0	0	1	1	1	0	0	1	0
Candidatus_Endoriftia	2	2	5	0	0	0	0	2	2	5	3	5	1	0	3	1	0	0	3	3	1	4	1	0	2	5	3	1	0	5	1	0	0	1	0	0	4	0	0	5	0	0	1	2	1	0	0	4	0
Candidatus_Ruthia	0	1	1	0	0	0	0	2	1	3	1	1	1	0	1	0	0	0	1	1	1	1	1	0	1	6	1	1	0	1	1	0	0	1	0	0	1	0	0	1	0	0	1	1	1	0	0	1	0
Codakia_orbicularis_gill_symbiont	0	0	0	0	0	0	0	0	0	0	0	0	0	0	0	0	0	0	1	0	0	0	0	0	0	0	0	0	0	0	0	0	0	0	0	0	0	0	0	0	0	0	0	0	0	0	0	0	0
deep-sea_mussel_NZ3_thioautotrophic_gill_symbiont	0	0	0	0	0	0	0	0	0	0	0	0	0	0	0	0	0	0	1	0	0	0	0	0	0	0	1	0	0	0	1	0	0	0	0	0	0	0	0	0	0	0	1	0	0	0	0	0	0
Ectenagena_extenta_gill_symbiont	0	0	0	0	0	0	0	0	1	0	0	0	0	0	0	0	0	0	0	0	0	0	0	0	0	0	0	0	0	0	1	0	0	0	0	0	0	0	0	0	0	0	0	0	0	0	0	0	0
endosymbiont_ATPs-1_of_Lamellibrachia_sp.	0	0	0	0	0	0	0	0	0	0	0	0	0	0	0	0	0	0	0	0	0	0	0	0	0	0	0	0	0	0	1	0	0	0	0	0	0	0	0	0	0	0	0	0	0	0	0	0	0
endosymbiont_of_Inanidrilus_leukodermatus	0	0	0	0	0	0	0	0	0	0	0	0	0	0	0	0	0	0	1	0	0	0	0	0	0	0	0	0	0	0	0	0	0	0	0	0	0	0	0	0	0	0	0	0	0	0	0	0	0
endosymbiont_of_Inanidrilus_makropetalos	0	0	0	0	0	0	0	0	0	0	0	0	0	0	0	0	0	0	1	0	0	0	0	0	0	0	0	0	0	0	0	0	0	0	0	0	0	0	0	0	0	0	0	0	0	0	0	0	0
endosymbiont_Suiyo-Bathy-1_of_Myrina_sp._HEE-2004	0	0	0	0	0	0	0	0	0	0	0	1	0	0	0	0	0	0	0	0	0	0	0	0	0	0	0	0	0	0	0	0	0	0	0	0	0	0	0	1	0	0	0	0	0	0	0	0	0
sulfur-oxidizing_bacterium_DIII5	0	0	0	0	0	0	0	0	0	0	0	1	0	0	0	0	0	0	0	0	0	0	0	0	0	0	0	0	0	0	0	0	0	0	0	0	0	0	0	0	0	0	0	0	0	0	0	0	0
Vesicomya_gigas_gill_symbiont	0	0	0	0	0	0	0	0	0	0	0	0	0	0	0	0	0	0	0	0	0	0	0	0	0	0	1	0	0	0	0	0	0	0	0	0	0	0	0	0	0	0	0	0	0	0	0	1	0
Vesicomya_sp._'Mid-Atlantic_Ridge'_endosymbiont	0	0	0	0	0	0	0	0	0	0	0	0	0	0	0	0	0	0	0	0	0	0	0	0	0	0	1	0	0	0	0	0	0	0	0	0	0	0	0	0	0	0	0	1	0	0	0	0	0
Vesicomya_sp._endosymbiont	0	1	1	0	0	0	0	0	0	0	0	1	1	0	0	0	0	0	1	1	0	0	0	0	0	1	1	0	0	0	1	0	0	0	0	0	0	0	0	0	0	0	1	0	0	0	0	0	0
Vesicomya_sp._mt-II_symbiont	0	0	0	0	0	0	0	0	0	0	0	0	0	0	0	0	0	0	1	0	1	1	0	0	0	0	1	0	0	1	0	0	0	0	0	0	0	0	0	1	0	0	1	0	0	0	0	0	0
Vesicomya_sp._mt-III_symbiont	0	0	0	0	0	0	0	0	0	0	0	1	0	0	0	0	0	0	0	0	0	0	0	0	0	0	1	0	0	0	0	0	0	0	0	0	1	0	0	1	0	0	1	0	0	0	0	0	0
Thiohalorhabdus	0	0	0	0	0	0	0	0	0	0	0	0	0	0	0	0	0	0	1	0	0	0	0	0	0	0	1	0	0	0	0	0	0	0	0	0	1	0	0	1	0	0	0	0	1	0	0	0	0
Thiolapillus	0	0	1	0	0	0	0	0	1	1	1	1	3	0	1	0	0	0	1	0	1	1	0	0	0	1	1	0	0	1	1	0	0	1	0	0	1	0	0	1	0	0	1	1	0	0	0	0	0
unclassified_Gammaproteobacteria_(miscellaneous)	2	1	4	0	0	0	0	0	12	5	6	9	28	0	25	3	18	0	28	6	17	8	1	0	2	9	14	6	3	14	30	0	0	4	0	0	8	0	0	13	0	0	17	13	2	10	0	7	0
Wohlfahrtiimonas	0	0	0	0	0	0	0	0	0	0	0	0	1	0	1	0	0	0	1	1	2	1	0	0	0	0	2	0	0	2	3	0	0	1	0	0	1	0	0	1	0	0	3	1	0	0	0	0	0
environmental_samples_<g-proteobacteria,order_Vibrionales>	0	0	0	0	0	0	0	0	0	0	0	1	0	0	0	0	0	0	0	0	1	1	0	0	0	1	1	0	0	1	0	0	0	0	0	0	0	0	0	1	0	0	1	0	0	0	0	1	0
Aliivibrio	0	0	1	0	0	0	0	0	5	2	1	2	6	0	3	0	0	0	5	1	9	3	0	7	0	1	5	4	0	2	7	0	0	6	0	0	2	0	0	1	0	0	9	5	0	0	0	2	0
Candidatus_Photodesmus	0	0	0	0	0	0	0	0	0	0	0	0	0	0	0	0	0	0	0	0	1	0	0	0	0	0	0	0	0	0	1	0	0	0	0	0	0	0	0	0	0	0	1	0	0	0	0	0	0
Enterovibrio	0	0	0	0	0	0	0	0	2	0	1	1	0	0	0	0	0	0	0	0	1	2	1	0	0	0	2	0	0	0	0	0	0	1	0	0	0	0	0	0	0	0	4	0	0	0	0	1	0
environmental_samples_<g-proteobacteria,family_Vibrionaceae>	0	0	0	0	0	0	0	0	0	0	0	0	0	0	0	0	0	0	1	0	0	0	0	0	0	0	0	0	0	0	0	0	0	0	0	0	0	0	0	0	0	0	0	0	0	0	0	0	0
Grimontia	0	0	0	0	0	0	0	0	1	0	1	1	1	0	1	0	0	0	1	0	1	1	0	0	0	0	1	0	0	1	1	0	0	1	0	0	1	0	0	1	0	0	1	0	0	0	0	1	0
Paraphotobacterium	0	0	0	0	0	0	0	0	0	0	0	0	0	0	0	0	0	0	1	0	1	0	0	0	0	0	0	0	0	0	0	0	0	0	0	0	0	0	0	0	0	0	0	0	0	0	0	0	0
Photobacterium	1	1	3	0	0	0	0	3	6	6	2	4	10	0	5	2	0	0	12	1	15	2	2	9	1	5	14	4	3	3	16	0	0	7	0	0	5	0	0	3	0	0	16	11	1	0	0	6	0
Salinivibrio	0	0	1	0	0	0	0	0	2	0	0	0	0	0	1	0	0	0	3	0	2	0	0	0	0	0	1	0	0	0	1	0	0	0	0	0	1	0	0	0	0	0	2	2	0	0	0	0	0
Vibrio	0	7	20	11	0	11	8	3	86	23	20	38	155	7	53	2	13	9	89	14	82	24	1	44	7	22	72	28	4	21	106	24	0	49	0	0	28	0	0	46	0	0	136	60	3	8	0	24	0
environmental_samples_<g-proteobacteria,order_Xanthomonadales>	0	0	1	0	0	0	0	0	0	0	1	0	0	0	0	0	0	0	0	1	0	1	0	0	0	0	0	0	0	1	0	0	0	0	0	0	0	0	0	0	0	0	0	0	0	0	0	1	0
Aquimonas	0	0	0	0	0	0	0	0	0	0	0	0	0	0	0	0	0	0	2	0	2	1	0	0	0	0	1	1	0	0	0	0	0	0	0	0	0	0	0	0	0	0	2	0	0	0	0	0	0
Dokdonella	1	3	46	0	0	13	7	14	4	52	67	24	64	0	9	19	37	17	9	84	5	115	3	0	1	28	12	2	29	60	2	0	0	10	0	0	44	0	0	36	0	0	5	6	4	22	0	34	0
Dyella	6	6	103	0	0	47	36	15	20	70	110	45	162	0	20	23	89	34	32	256	22	209	6	0	3	40	61	8	17	373	19	0	0	119	0	0	72	0	0	47	0	0	28	19	5	128	0	134	0
Frateuria	1	0	4	0	0	0	0	1	2	2	2	4	16	0	2	0	10	0	3	3	3	4	0	0	0	3	2	1	1	8	2	0	0	6	0	0	2	0	0	2	0	0	3	1	0	14	0	4	0
Luteibacter	0	1	86	0	0	9	0	0	1	15	48	4	20	0	1	37	20	7	1	20	1	136	0	0	1	5	1	1	2	13	1	0	0	9	0	0	13	0	0	5	0	0	1	1	0	19	0	39	0
Pseudofulvimonas	0	0	0	0	0	0	0	0	0	0	0	0	1	0	0	0	0	0	0	0	0	0	0	0	0	0	0	0	0	0	0	0	0	0	0	0	0	0	0	0	0	0	0	0	0	0	0	0	0
Rhodanobacter	1	5	92	0	0	56	47	9	9	55	48	40	124	0	11	12	66	43	13	79	9	140	3	0	6	24	14	6	13	3211	10	0	0	823	0	0	34	0	0	108	0	0	10	10	3	178	0	252	0
unclassified_Xanthomonadales	0	0	0	0	0	0	0	0	0	0	0	0	1	0	0	0	0	0	0	0	0	0	0	0	0	0	0	0	0	0	0	0	0	0	0	0	0	0	0	0	0	0	0	0	0	0	0	0	0
Arenimonas	0	0	2	0	0	0	0	1	2	2	3	0	0	0	1	0	0	0	2	2	2	2	0	0	0	0	1	0	0	2	2	0	0	1	0	0	1	0	0	0	0	0	2	2	0	0	0	1	0
environmental_samples_<g-proteobacteria,family_Xanthomonadaceae>	0	0	1	0	0	0	0	0	1	1	1	1	1	0	1	1	0	0	1	1	1	1	0	0	0	1	1	0	0	1	1	0	0	1	0	0	1	0	0	1	0	0	1	1	0	0	0	1	0
Luteimonas	8	11	80	0	0	27	16	10	27	80	37	19	220	0	56	14	63	49	34	129	38	54	10	0	5	17	61	2	14	110	10	0	0	16	0	0	117	0	0	25	0	0	15	21	5	40	0	63	0
Lysobacter	15	73	334	0	0	141	93	312	82	146	167	107	884	0	164	199	312	318	152	214	74	376	18	0	54	59	191	19	1076	595	15	0	0	74	0	0	439	0	0	105	0	0	44	88	23	303	0	344	0
Pseudoxanthomonas	3	15	197	0	0	38	29	17	476	47	50	38	352	0	854	60	98	73	292	66	211	96	6	0	7	22	297	23	39	263	75	0	0	36	0	0	254	0	0	44	0	0	130	457	6	89	0	137	0
Stenotrophomonas	49	16	196	0	0	80	60	133	243	265	135	68	407	0	529	275	161	134	435	240	352	284	27	0	12	341	412	106	68	224	84	0	0	54	0	0	709	0	0	140	0	0	217	376	17	137	0	179	0
Thermomonas	0	0	0	0	0	0	0	0	3	0	0	0	0	0	1	0	0	0	2	0	2	0	0	0	0	0	2	1	0	0	2	0	0	0	0	0	0	0	0	0	0	0	3	1	0	0	0	0	0
unclassified_Xanthomonadaceae	0	0	0	0	0	0	0	0	0	0	0	0	0	0	1	0	0	0	1	0	1	0	0	0	0	0	1	0	0	0	1	0	0	0	0	0	0	0	0	0	0	0	2	0	0	0	0	0	0
Xanthomonas	30	30	261	0	0	118	81	70	168	232	208	132	619	0	312	200	299	201	255	246	192	271	37	6	46	144	279	57	72	397	99	0	0	92	0	0	366	0	0	177	0	0	137	228	31	203	0	251	0
Xylella	2	4	10	0	0	0	0	8	13	19	8	11	10	0	16	8	0	0	18	10	12	12	3	0	6	32	16	4	12	15	9	0	0	6	0	0	12	0	0	10	0	0	8	9	2	0	0	10	0
Hydrogenophilus	0	0	0	0	0	0	0	0	0	0	0	0	0	0	0	0	0	0	0	0	1	0	0	0	0	0	0	0	0	0	0	0	0	0	0	0	1	0	0	1	0	0	0	1	0	0	0	0	0
Tepidiphilus	0	0	0	0	0	0	0	0	0	0	0	0	0	0	0	0	0	0	0	0	1	0	0	0	0	0	1	0	0	0	1	0	0	0	0	0	0	0	0	0	0	0	0	0	0	0	0	0	0
Bacteriovorax	0	0	0	0	0	0	0	0	2	0	1	1	2	0	0	0	0	0	4	0	2	0	0	0	0	0	4	0	0	1	5	0	0	1	0	0	0	0	0	1	0	0	5	3	0	0	0	0	0
environmental_samples_<proteobacteria,family_Bacteriovoracaceae>	0	0	0	0	0	0	0	0	0	0	0	0	0	0	0	0	0	0	0	0	0	1	0	0	0	0	0	0	0	0	0	0	0	0	0	0	0	0	0	0	0	0	0	0	0	0	0	0	0
Peredibacter	0	0	1	0	0	0	0	0	0	0	0	0	0	0	0	0	0	0	1	0	2	0	0	0	0	0	0	2	0	1	0	0	0	0	0	0	1	0	0	0	0	0	0	1	0	0	0	0	0
Halobacteriovorax	0	0	1	0	0	0	0	0	2	1	0	2	3	0	1	0	0	0	2	0	1	1	0	0	0	1	2	1	0	1	0	0	0	1	0	0	1	0	0	2	0	0	2	2	0	0	0	1	0
Bdellovibrio	2	3	4	0	0	0	0	1	8	2	5	7	7	0	7	3	6	0	7	4	7	6	2	0	2	3	6	6	0	7	7	0	0	4	0	0	6	0	0	7	0	0	6	6	2	0	0	5	0
Spirobacillus	0	0	0	0	0	0	0	0	0	0	0	0	0	0	0	0	0	0	0	0	0	0	0	0	0	0	1	0	0	0	0	0	0	0	0	0	0	0	0	0	0	0	0	0	0	0	0	0	0
unclassified_Silvanigrellales_(miscellaneous)	0	0	0	0	0	0	0	0	0	0	0	0	0	0	0	0	0	0	0	0	0	0	0	0	0	0	1	0	0	0	0	0	0	0	0	0	0	0	0	0	0	0	0	0	0	0	0	0	0
unclassified_Proteobacteria	0	0	1	0	0	0	0	0	5	0	2	2	2	0	2	0	0	0	7	1	7	2	0	0	0	0	6	3	0	2	10	0	0	1	0	0	5	0	0	1	0	0	9	8	0	0	0	3	0
environmental_samples_<proteobacteria,class_Zetaproteobacteria>	0	0	1	0	0	0	0	0	0	0	0	1	0	0	1	1	0	0	0	1	1	1	0	0	0	1	1	0	0	0	0	0	0	0	0	0	1	0	0	1	0	0	1	1	0	0	0	1	0
Mariprofundus	0	0	0	0	0	0	0	0	0	0	0	0	0	0	0	0	0	0	1	0	0	0	0	0	1	0	1	0	0	0	0	0	0	1	0	0	0	0	0	0	0	0	0	1	0	0	0	0	0
environmental_samples_<bacteria,phylum_Candidatus_Omnitrophica>	0	0	0	0	0	0	0	0	0	0	0	1	1	0	0	0	0	0	1	0	0	0	0	0	0	1	1	0	0	0	0	0	0	0	0	0	1	0	0	1	0	0	1	0	0	0	0	0	0
Candidatus_Clavichlamydia	0	0	0	0	0	0	0	0	1	0	0	0	0	0	0	0	0	0	0	0	0	0	0	0	0	0	0	0	0	0	1	0	0	0	0	0	0	0	0	1	0	0	0	0	0	0	0	0	0
Candidatus_Rubidus	0	0	0	0	0	0	0	0	0	0	0	1	0	0	0	0	0	0	0	0	0	0	0	0	0	0	0	0	0	1	0	0	0	0	0	0	0	0	0	1	0	0	0	0	0	0	0	0	0
Chlamydia	4	3	6	0	0	0	0	2	7	12	6	21	7	0	5	4	0	0	7	5	8	6	2	0	3	15	8	3	4	10	8	0	0	13	0	0	8	0	0	28	0	0	8	7	6	0	0	5	0
environmental_samples_<chlamydias,family_Chlamydiaceae>	0	0	0	0	0	0	0	0	0	0	0	0	0	0	0	0	0	0	0	0	0	0	0	0	0	0	0	0	0	1	0	0	0	0	0	0	0	0	0	0	0	0	1	0	0	0	0	0	0
environmental_samples_<chlamydias,order_Chlamydiales>	0	0	0	0	0	0	0	0	1	1	0	3	1	0	0	0	0	0	0	1	1	1	1	0	1	3	1	1	0	1	3	0	0	1	0	0	1	0	0	5	0	0	2	0	0	0	0	1	0
unclassified_Chlamydiales	0	0	1	0	0	0	0	0	0	0	0	2	1	0	0	0	0	0	0	0	0	0	0	0	0	1	0	0	0	0	0	0	0	0	0	0	0	0	0	3	0	0	3	0	0	0	0	1	0
environmental_samples_<bacteria,class_Chlamydiia>	0	0	1	0	0	0	0	0	1	1	0	1	0	0	0	0	0	0	0	0	0	0	0	0	0	0	0	0	0	1	0	0	0	1	0	0	1	0	0	1	0	0	0	0	0	0	0	0	0
Criblamydia	0	0	1	0	0	0	0	0	1	0	0	2	1	0	1	0	0	0	1	0	1	1	0	0	0	1	1	1	0	2	1	0	0	1	0	0	1	0	0	3	0	0	1	1	0	0	0	0	0
Estrella	0	0	0	0	0	0	0	0	1	1	1	1	1	0	0	0	0	0	1	0	1	0	0	0	0	1	1	0	0	1	1	0	0	1	0	0	1	0	0	2	0	0	1	0	0	0	0	1	0
Candidatus_Metachlamydia	0	0	0	0	0	0	0	0	0	0	0	0	0	0	0	0	0	0	0	0	0	0	0	0	0	0	0	0	0	0	0	0	0	0	0	0	0	0	0	0	0	0	0	0	0	0	0	0	0
Candidatus_Protochlamydia	0	0	2	0	0	0	0	0	4	1	1	5	5	0	4	0	0	0	4	1	3	0	0	0	0	3	2	1	0	4	4	0	0	2	0	0	5	0	0	5	0	0	3	4	0	0	0	4	0
environmental_samples_<bacteria,family_Parachlamydiaceae>	0	0	0	0	0	0	0	0	0	0	0	1	0	0	0	0	0	0	1	0	0	0	0	0	0	0	1	0	0	0	0	0	0	0	0	0	0	0	0	1	0	0	0	1	0	0	0	0	0
Neochlamydia	0	0	1	0	0	0	0	0	1	1	0	1	1	0	1	0	0	0	2	0	0	0	0	0	0	1	1	2	0	0	2	0	0	0	0	0	0	0	0	1	0	0	1	0	0	0	0	1	0
Parachlamydia	0	0	1	0	0	0	0	0	2	4	1	4	3	0	2	0	0	0	2	1	2	2	0	0	0	3	1	1	0	3	2	0	0	2	0	0	2	0	0	4	0	0	2	2	0	0	0	2	0
unclassified_Parachlamydiaceae	0	0	0	0	0	0	0	0	0	0	0	1	1	0	0	0	0	0	1	0	0	0	0	0	0	0	0	0	0	0	0	0	0	0	0	0	0	0	0	1	0	0	0	0	0	0	0	0	0
Candidatus_Renichlamydia	0	0	0	0	0	0	0	0	0	0	0	0	0	0	0	0	0	0	0	0	0	0	0	0	0	0	0	0	0	1	0	0	0	0	0	0	0	0	0	0	0	0	0	0	0	0	0	0	0
Candidatus_Rhabdochlamydia	0	0	0	0	0	0	0	0	0	1	0	0	0	0	1	0	0	0	0	0	0	0	0	0	0	0	2	0	0	0	0	0	0	0	0	0	1	0	0	0	0	0	1	1	0	0	0	0	0
unclassified_Rhabdochlamydiaceae	0	0	0	0	0	0	0	0	0	0	0	0	0	0	0	0	0	0	0	0	0	0	0	0	0	0	0	0	0	0	0	0	0	0	0	0	0	0	0	1	0	0	0	0	0	0	0	0	0
Candidatus_Fritschea	0	0	0	0	0	0	0	1	1	0	1	2	1	0	0	0	0	0	1	1	0	1	0	0	0	1	1	0	0	1	0	0	0	1	0	0	2	0	0	2	0	0	1	0	0	0	0	1	0
Simkania	0	1	0	0	0	0	0	0	2	2	1	3	5	0	1	0	0	0	1	1	1	1	0	0	0	2	3	0	0	2	0	0	0	2	0	0	3	0	0	4	0	0	3	1	0	0	0	2	0
unclassified_Simkaniaceae	0	0	0	0	0	0	0	0	1	0	0	1	1	0	0	0	0	0	0	0	0	0	0	0	0	0	1	0	0	0	1	0	0	0	0	0	1	0	0	1	0	0	0	0	0	0	0	0	0
unclassified_Waddliaceae	0	0	0	0	0	0	0	0	0	0	0	0	0	0	0	0	0	0	0	0	0	0	0	0	0	0	1	0	0	1	0	0	0	0	0	0	0	0	0	0	0	0	0	0	0	0	0	0	0
Waddlia	0	0	1	0	0	0	0	0	2	0	0	3	34	0	1	0	0	0	3	0	2	1	0	0	0	1	3	0	0	2	2	0	0	4	0	0	2	0	0	2	0	0	2	2	0	0	0	2	0
environmental_samples_<bacteria,phylum_Kiritimatiellaeota>	0	0	0	0	0	0	0	0	1	0	0	0	0	0	0	0	0	0	0	0	2	0	0	0	0	0	1	0	0	0	0	0	0	0	0	0	0	0	0	0	0	0	3	1	0	0	0	0	0
Kiritimatiella	0	0	1	0	0	0	0	0	6	2	1	1	6	0	14	0	11	0	1	1	2	1	0	0	0	3	4	1	0	2	1	0	0	2	0	0	1	0	0	2	0	0	1	1	1	0	0	1	0
environmental_samples_<bacteria,phylum_Lentisphaerae>	0	0	0	0	0	0	0	0	0	0	0	0	0	0	0	0	0	0	0	0	0	0	0	0	0	0	1	0	0	0	0	0	0	1	0	0	0	0	0	0	0	0	1	1	0	0	0	0	0
environmental_samples_<bacteria,class_Lentisphaeria>	0	0	0	0	0	0	0	0	0	0	0	0	0	0	0	0	0	0	0	0	0	0	0	0	0	0	1	0	0	0	0	0	0	0	0	0	0	0	0	0	0	0	0	0	0	0	0	0	0
Lentisphaera	0	0	0	0	0	0	0	0	0	0	0	1	0	0	0	0	0	0	0	0	0	0	0	0	0	1	0	0	0	0	0	0	0	0	0	0	0	0	0	1	0	0	0	0	0	0	0	1	0
environmental_samples_<bacteria,family_Victivallaceae>	0	0	0	0	0	0	0	0	1	0	0	0	0	0	0	0	0	0	0	0	0	0	0	0	0	0	1	0	0	0	0	0	0	1	0	0	0	0	0	0	0	0	0	0	0	0	0	0	0
Victivallis	0	0	0	0	0	0	0	0	0	0	0	1	0	0	0	0	0	0	0	0	0	0	0	0	0	0	2	0	0	1	0	0	0	0	0	0	1	0	0	1	0	0	1	0	0	0	0	0	0
Candidatus_Brocadia	0	0	0	0	0	0	0	0	1	0	0	0	1	0	0	0	0	0	0	0	0	0	0	0	0	0	0	0	0	0	0	0	0	1	0	0	0	0	0	1	0	0	0	0	0	0	0	0	0
Candidatus_Kuenenia	0	0	2	0	0	0	0	0	1	1	1	2	2	0	1	0	0	0	1	0	1	1	0	0	0	0	1	0	0	1	1	0	0	1	0	0	2	0	0	1	0	0	2	1	1	0	0	1	0
Candidatus_Scalindua	0	0	0	0	0	0	0	0	0	0	0	0	0	0	0	0	0	0	0	0	0	0	0	0	0	0	1	0	0	0	0	0	0	1	0	0	0	0	0	0	0	0	2	0	0	0	0	0	0
environmental_samples_<bacteria,class_Phycisphaerae>	0	0	0	0	0	0	0	0	0	0	1	1	0	0	0	0	0	0	0	0	0	0	0	0	0	0	0	0	0	0	0	0	0	0	0	0	0	0	0	0	0	0	0	0	0	0	0	1	0
environmental_samples_<bacteria,family_Phycisphaeraceae>	0	0	0	0	0	0	0	0	0	0	0	0	0	0	0	0	0	0	0	0	0	0	0	0	0	0	0	0	0	0	0	0	0	0	0	0	0	0	0	0	0	0	0	0	0	0	0	0	0
Phycisphaera	9	9	10	0	0	0	0	5	0	13	8	7	9	0	1	3	25	0	1	11	0	10	6	0	5	14	2	0	2	9	1	0	0	1	0	0	7	0	0	11	0	0	1	1	3	7	0	8	0
Sedimentisphaera	0	0	0	0	0	0	0	0	0	1	0	1	2	0	0	0	0	0	0	0	1	1	0	0	0	1	0	0	0	0	0	0	0	2	0	0	0	0	0	0	0	0	0	1	0	0	0	0	0
Tepidisphaera	0	0	0	0	0	0	0	0	0	0	0	0	0	0	0	0	0	0	0	0	0	0	0	0	0	0	0	0	0	0	0	0	0	0	0	0	1	0	0	0	0	0	0	0	0	0	0	0	0
unclassified_Phycisphaerae	0	0	2	0	0	0	0	0	1	2	3	3	3	0	0	0	0	0	1	1	1	3	1	0	1	3	1	0	1	3	1	0	0	3	0	0	3	0	0	3	0	0	1	1	1	0	0	3	0
environmental_samples_<bacteria,class_Planctomycetia>	0	0	1	0	0	0	0	0	0	0	1	1	0	0	0	0	0	0	0	1	0	0	1	0	0	0	0	0	0	1	0	0	0	0	0	0	1	0	0	1	0	0	0	0	0	0	0	1	0
environmental_samples_<planctomycetes,order_Planctomycetales>	5	5	8	0	0	0	0	5	1	8	4	12	7	0	2	1	0	0	3	6	1	6	5	0	5	5	2	1	2	9	2	0	0	4	0	0	11	0	0	12	0	0	2	1	5	0	0	12	0
Gemmata	8	18	136	0	0	0	0	31	3	86	64	58	7	0	2	28	31	0	3	85	3	82	11	0	21	61	5	0	29	74	2	0	0	2	0	0	119	0	0	73	0	0	1	2	27	20	0	103	0
Zavarzinella	0	0	1	0	0	0	0	0	0	0	0	1	0	0	0	0	0	0	0	0	0	0	1	0	0	0	0	0	0	0	0	0	0	0	0	0	1	0	0	0	0	0	0	0	1	0	0	0	0
Aquisphaera	0	0	0	0	0	0	0	0	0	0	0	0	0	0	0	0	0	0	0	0	1	0	0	0	0	0	0	0	0	0	0	0	0	0	0	0	0	0	0	0	0	0	0	0	0	0	0	0	0
Isosphaera	1	1	2	0	0	0	0	0	1	4	2	2	2	0	0	1	10	0	1	4	1	4	1	0	0	3	1	1	0	1	1	0	0	5	0	0	3	0	0	1	0	0	1	0	1	0	0	4	0
Paludisphaera	2	8	49	0	0	8	0	8	1	56	41	29	35	0	1	11	44	18	1	89	1	77	7	0	12	58	1	1	10	39	1	0	0	314	0	0	30	0	0	42	0	0	1	1	12	17	0	38	0
Singulisphaera	15	15	35	0	0	0	0	9	1	50	37	17	5	0	1	21	31	6	1	79	1	69	3	0	15	67	1	0	14	29	1	0	0	15	0	0	23	0	0	21	0	0	1	1	16	11	0	31	0
Blastopirellula	0	0	1	0	0	0	0	2	1	1	1	1	2	0	1	1	0	0	1	1	0	2	0	0	0	0	1	0	0	1	1	0	0	1	0	0	1	0	0	1	0	0	1	0	0	0	0	1	0
environmental_samples_<planctomycetes,family_Planctomycetaceae>	2	0	1	0	0	0	0	0	1	1	1	1	1	0	0	0	0	0	0	1	0	1	3	0	1	1	1	0	1	1	0	0	0	0	0	0	1	0	0	1	0	0	1	0	1	0	0	1	0
Fuerstia_<planctomycetes>	0	0	1	0	0	0	0	0	0	1	1	1	4	0	1	0	7	0	1	1	0	1	0	0	0	2	0	0	0	1	0	0	0	1	0	0	1	0	0	2	0	0	0	0	0	0	0	1	0
Gimesia	0	0	1	0	0	0	0	2	1	1	1	1	1	0	1	1	0	0	1	1	1	1	0	0	0	0	1	1	1	1	1	0	0	1	0	0	1	0	0	1	0	0	1	1	1	0	0	1	0
Pirellula	0	2	11	0	0	0	0	3	8	13	7	15	14	0	5	3	22	7	11	5	2	7	1	0	3	8	4	1	2	10	3	0	0	3	0	0	11	0	0	16	0	0	3	2	4	14	0	7	0
Planctomyces	12	16	60	0	0	14	0	17	4	59	51	33	31	0	3	15	78	18	3	100	2	89	15	0	12	51	4	2	13	42	2	0	0	38	0	0	46	0	0	38	0	0	2	2	20	28	0	45	0
Planctopirus	0	0	2	0	0	0	0	0	2	2	1	2	3	0	1	0	0	0	1	2	2	2	0	0	0	3	1	0	0	2	1	0	0	2	0	0	2	0	0	2	0	0	2	1	0	0	0	2	0
Rhodopirellula	1	1	7	0	0	0	0	0	1	6	3	3	11	0	1	1	7	0	4	4	1	7	1	0	0	3	3	0	1	4	2	0	0	10	0	0	9	0	0	4	0	0	1	1	1	0	0	7	0
Rubinisphaera	1	0	1	0	0	0	0	0	2	1	1	1	5	0	1	0	10	0	0	1	1	1	0	0	0	1	1	0	0	1	1	0	0	1	0	0	1	0	0	2	0	0	0	0	1	0	0	1	0
Schlesneria	0	0	0	0	0	0	0	0	0	0	0	0	0	0	0	0	0	0	0	0	0	0	0	0	0	0	0	0	0	0	0	0	0	0	0	0	0	0	0	0	0	0	0	0	0	0	0	0	0
Thermogutta	1	0	1	0	0	0	0	1	1	1	1	2	1	0	1	0	0	0	0	1	0	1	0	0	0	1	1	0	0	2	1	0	0	1	0	0	1	0	0	2	0	0	1	0	1	0	0	1	0
unclassified_Planctomycetaceae	2	4	5	0	0	0	0	3	2	4	2	7	5	0	3	0	0	0	3	4	1	5	2	0	3	2	2	0	0	6	2	0	0	5	0	0	9	0	0	7	0	0	2	0	3	0	0	6	0
unclassified_Planctomycetales	0	0	0	0	0	0	0	0	0	0	0	0	0	0	0	0	0	0	1	1	0	0	0	0	0	0	0	0	0	0	0	0	0	0	0	0	0	0	0	0	0	0	0	0	0	0	0	0	0
unclassified_Planctomycetes	0	0	0	0	0	0	0	0	0	0	0	0	0	0	0	0	0	0	1	0	0	1	0	0	0	0	0	0	0	0	0	0	0	0	0	0	0	0	0	0	0	0	0	0	0	0	0	0	0
environmental_samples_<verrucomicrobia,phylum_Verrucomicrobia>	12	22	4	0	0	0	0	16	3	28	8	6	1	0	2	12	0	0	5	6	1	9	17	0	14	72	5	1	11	6	3	0	0	2	0	0	5	0	0	6	0	0	4	2	15	0	0	4	0
Methylacidiphilum	0	1	3	0	0	0	0	0	1	6	4	2	2	0	1	3	0	0	5	4	2	4	1	0	2	7	3	1	1	3	1	0	0	3	0	0	4	0	0	3	0	0	4	1	2	0	0	4	0
environmental_samples_<verrucomicrobia,class_Opitutae>	0	0	1	0	0	0	0	0	0	0	0	0	0	0	0	0	0	0	0	0	0	0	0	0	0	0	0	0	0	0	0	0	0	0	0	0	1	0	0	0	0	0	0	0	0	0	0	0	0
environmental_samples_<verrucomicrobia,order_Opitutales>	0	0	0	0	0	0	0	0	1	0	0	0	0	0	0	0	0	0	0	0	0	0	0	0	0	0	0	0	0	0	0	0	0	0	0	0	0	0	0	0	0	0	0	0	0	0	0	0	0
environmental_samples_<verrucomicrobia,family_Opitutaceae>	0	0	1	0	0	0	0	0	0	0	0	0	0	0	0	1	0	0	0	1	0	1	0	0	1	0	0	0	0	0	0	0	0	0	0	0	0	0	0	0	0	0	0	0	0	0	0	0	0
Lacunisphaera	2	13	24	0	0	7	0	15	3	20	39	31	6	0	1	41	97	0	3	7	1	33	6	0	8	20	4	1	24	77	1	0	0	1	0	0	43	0	0	52	0	0	1	1	5	11	0	17	0
Opitutus	30	59	70	0	0	18	6	108	8	126	120	77	15	0	4	127	213	24	8	45	5	112	23	0	45	154	12	3	124	94	3	0	0	4	0	0	93	0	0	137	0	0	5	4	37	43	0	57	0
unclassified_Opitutaceae	4	6	8	0	0	0	0	2	3	12	6	5	4	0	1	9	32	0	1	5	1	7	3	0	6	14	4	1	6	9	1	0	0	1	0	0	6	0	0	11	0	0	1	1	3	9	0	7	0
Coraliomargarita	0	0	0	0	0	0	0	0	0	1	1	1	1	0	0	0	0	0	0	0	2	1	0	0	0	0	0	0	0	0	0	0	0	1	0	0	1	0	0	1	0	0	0	0	0	0	0	1	0
environmental_samples_<verrucomicrobia,family_Puniceicoccaceae>	0	0	0	0	0	0	0	0	0	0	0	0	0	0	0	0	0	0	0	0	0	0	0	0	0	0	0	0	0	0	0	0	0	0	0	0	0	0	0	0	0	0	0	0	0	0	0	0	0
Pelagicoccus	0	0	0	0	0	0	0	0	0	0	0	0	0	0	0	0	0	0	0	0	0	0	0	0	0	0	1	0	0	0	0	0	0	0	0	0	0	0	0	0	0	0	0	0	0	0	0	0	0
Candidatus_Xiphinematobacter	4	1	1	0	0	0	0	2	0	8	1	1	1	0	1	0	0	0	1	1	1	1	2	0	3	30	1	1	0	1	1	0	0	1	0	0	1	0	0	1	0	0	1	1	4	0	0	1	0
Chthoniobacter	1	11	1	0	0	0	0	5	0	23	3	3	1	0	1	4	0	0	1	3	0	5	8	0	9	71	1	1	3	2	1	0	0	0	0	0	1	0	0	3	0	0	1	1	13	0	0	1	0
environmental_samples_<verrucomicrobia,family_Chthoniobacteraceae>	0	0	0	0	0	0	0	0	0	0	0	0	0	0	0	0	0	0	0	0	0	0	0	0	0	0	0	0	0	0	0	0	0	0	0	0	0	0	0	0	0	0	0	0	0	0	0	1	0
environmental_samples_<verrucomicrobia,class_Spartobacteria>	0	2	2	0	0	0	0	1	0	1	2	0	0	0	0	1	0	0	2	0	0	2	0	0	1	5	1	0	0	1	0	0	0	0	0	0	1	0	0	1	0	0	0	0	3	0	0	1	0
unclassified_Spartobacteria	0	0	0	0	0	0	0	0	0	0	0	0	0	0	0	1	0	0	0	0	0	0	0	0	0	1	0	0	0	0	0	0	0	0	0	0	0	0	0	0	0	0	0	0	0	0	0	0	0
Candidatus_Epixenosoma_ejectans	0	0	0	0	0	0	0	0	0	0	0	1	0	0	0	0	0	0	0	0	0	0	0	0	0	0	0	0	0	0	0	0	0	0	0	0	0	0	0	0	0	0	0	0	0	0	0	1	0
Methylacidimicrobium	0	0	0	0	0	0	0	0	0	0	0	1	0	0	0	0	0	0	0	1	0	0	0	0	0	2	2	0	0	1	0	0	0	0	0	0	1	0	0	0	0	0	2	0	0	0	0	0	0
unclassified_Verrucomicrobia_(miscellaneous)	0	2	5	0	0	0	0	2	2	6	5	1	3	0	1	2	17	0	1	2	1	4	1	0	4	7	1	1	1	8	1	0	0	1	0	0	6	0	0	3	0	0	1	1	3	0	0	3	0
environmental_samples_<verrucomicrobia,class_Verrucomicrobiae>	0	0	1	0	0	0	0	0	0	1	0	0	0	0	0	0	0	0	0	1	0	0	0	0	0	1	0	0	0	1	0	0	0	0	0	0	0	0	0	0	0	0	0	0	1	0	0	0	0
Akkermansia	0	0	4	0	0	0	0	0	4739	4	2	3	5	0	944	0	6	0	1055	2	573	1	0	35	0	6	407	570	0	3	46	147	0	4	3170	6	3	32	10	4	255	0	289	608	0	0	6	3	732
environmental_samples_<verrucomicrobia,order_Verrucomicrobiales>	0	1	3	0	0	0	0	0	2	1	1	4	1	0	0	0	0	0	1	2	1	2	0	0	0	2	2	1	1	2	1	0	0	0	0	0	2	0	0	1	0	0	3	2	0	0	0	1	0
environmental_samples_<verrucomicrobia,family_Verrucomicrobia_subdivision_3>	0	0	0	0	0	0	0	0	0	0	0	1	0	0	0	0	0	0	0	0	0	0	0	0	0	1	0	0	0	0	0	0	0	0	0	0	0	0	0	1	0	0	0	0	0	0	0	1	0
Pedosphaera	5	16	4	0	0	0	0	14	1	30	7	12	1	0	0	11	0	0	1	7	1	14	8	0	11	33	1	0	16	6	1	0	0	1	0	0	5	0	0	16	0	0	1	1	6	0	0	2	0
unclassified_Verrucomicrobia_subdivision_3	0	0	0	0	0	0	0	0	0	0	0	0	0	0	0	0	0	0	0	0	0	0	0	0	0	0	0	0	1	0	0	0	0	0	0	0	0	0	0	0	0	0	0	0	0	0	0	0	0
environmental_samples_<verrucomicrobia,family_Verrucomicrobiaceae>	0	0	0	0	0	0	0	0	0	0	0	0	0	0	0	0	0	0	0	1	0	0	0	0	0	0	0	0	0	0	0	0	0	0	0	0	1	0	0	0	0	0	0	0	0	0	0	0	0
Haloferula	0	0	0	0	0	0	0	0	0	0	0	0	0	0	0	0	0	0	0	0	0	0	0	0	0	0	1	0	0	0	0	0	0	0	0	0	0	0	0	0	0	0	0	0	0	0	0	0	0
Luteolibacter	0	0	0	0	0	0	0	0	1	0	0	1	0	0	0	0	0	0	0	0	0	0	0	0	0	0	0	0	0	0	0	0	0	0	0	0	1	0	0	0	0	0	0	0	0	0	0	0	0
Prosthecobacter	0	0	2	0	0	0	0	0	4	3	4	2	2	0	4	2	0	0	5	2	4	4	0	0	2	3	4	2	0	2	2	0	0	1	0	0	3	0	0	3	0	0	3	3	2	0	0	2	0
Verrucomicrobium	2	3	7	0	0	0	0	2	3	17	8	6	4	0	2	6	22	0	3	8	1	9	1	0	3	33	2	2	5	9	1	0	0	1	0	0	6	0	0	12	0	0	2	2	5	9	0	8	0
environmental_samples_<bacteria,phylum_Spirochaetes>	0	0	0	0	0	0	0	0	0	0	0	0	1	0	0	0	0	0	0	0	0	0	0	0	1	0	1	0	0	0	1	0	0	3	0	0	0	0	0	0	0	0	1	1	0	0	0	0	0
Brachyspira	0	1	2	89	37	12	11	0	11	4	2	3	10	77	4	0	0	0	9	4	9	4	0	0	1	4	16	3	0	4	10	0	230	14	0	9	4	0	0	6	0	0	12	9	1	0	130	2	0
environmental_samples_<bacteria,family_Leptospiraceae>	0	0	0	0	0	0	0	0	0	0	0	0	0	0	0	0	0	0	1	0	0	0	0	0	0	0	1	1	0	0	1	0	0	0	0	0	0	0	0	0	0	0	0	0	0	0	0	0	0
Leptonema	0	0	0	0	0	0	0	0	0	0	0	0	0	0	0	0	0	0	1	0	0	0	0	0	0	0	1	0	0	0	0	0	0	0	0	0	0	0	0	0	0	0	1	0	0	0	0	0	0
Leptospira	1	0	9	0	0	0	0	0	5	4	7	7	6	0	3	2	8	0	75	5	7	8	1	0	2	11	11	4	0	7	5	0	0	12	0	0	11	0	0	13	0	0	14	12	0	0	0	6	0
Turneriella	0	0	1	0	0	0	0	0	1	1	1	1	1	0	1	0	0	0	41	1	1	1	0	0	0	1	1	1	0	1	0	0	0	1	0	0	1	0	0	1	0	0	1	1	1	0	0	1	0
unclassified_Leptospiraceae	0	0	0	0	0	0	0	0	0	0	0	0	0	0	0	0	0	0	0	0	0	0	0	0	0	0	1	0	0	0	0	0	0	0	0	0	0	0	0	0	0	0	0	0	0	0	0	0	0
Borrelia	0	0	1	0	0	0	0	0	4	1	0	0	4	0	2	0	0	0	4	2	5	1	0	0	0	3	5	0	0	1	6	0	0	7	0	0	0	0	0	2	0	0	5	5	0	0	0	2	0
Borreliella	0	0	1	0	0	0	0	0	3	0	0	0	1	0	3	0	0	0	8	0	3	2	0	0	0	1	7	3	0	2	4	0	0	8	0	0	2	0	0	1	0	0	10	4	0	0	0	0	0
environmental_samples_<spirochetes,order_Spirochaetales>	0	0	0	0	0	0	0	0	2	0	0	0	1	0	0	0	0	0	0	0	2	0	0	0	0	0	2	1	0	0	0	0	0	1	0	0	0	0	0	1	0	0	3	0	0	0	0	0	0
environmental_samples_<spirochetes,family_Spirochaetaceae>	0	0	0	0	0	0	0	0	0	0	0	0	0	0	0	0	0	0	0	0	0	0	0	0	0	0	1	0	0	0	1	0	0	1	0	0	0	0	0	0	0	0	1	0	0	0	0	0	0
Salinispira	0	0	0	0	0	0	0	0	1	1	1	1	1	0	0	0	0	0	1	0	1	1	0	0	0	1	1	0	0	1	0	0	0	2	0	0	0	0	0	1	0	0	1	0	0	0	0	1	0
Sediminispirochaeta	0	0	0	0	0	0	0	0	0	1	0	1	1	0	0	0	0	0	0	0	0	1	0	0	0	0	1	0	0	1	0	0	0	1	0	0	1	0	0	1	0	0	1	0	0	0	0	1	0
Sphaerochaeta	0	0	2	6	7	0	0	0	2	4	2	2	9	0	2	0	0	0	6	3	3	1	0	0	0	4	8	5	0	3	3	0	0	26	0	0	4	0	0	4	0	0	7	3	0	0	0	5	0
Spirochaeta	0	0	4	0	0	0	0	1	2	4	3	5	4	0	0	0	7	0	2	4	1	5	0	0	1	5	4	1	1	4	1	0	0	6	0	0	5	0	0	7	0	0	6	2	2	0	0	6	0
Spironema	0	0	0	0	0	0	0	0	0	0	0	0	0	0	0	0	0	0	0	0	0	0	0	0	0	0	0	0	0	0	0	0	0	0	0	0	0	0	0	0	0	0	1	0	0	0	0	0	0
Treponema	6	1	8	923	468	0	0	2	50	9	8	10	40	3684	18	2	6	0	14	7	63	9	4	17	1	11	429	13	7	12	21	12	613	205	6	2501	10	0	0	15	7	2340	90	16	4	0	2308	8	8
unclassified_Spirochaetaceae	0	0	0	0	0	0	0	0	1	1	1	0	0	0	0	0	0	0	1	0	1	1	0	0	0	0	3	0	0	0	1	0	0	1	0	0	1	0	0	0	0	0	1	1	0	0	0	0	0
environmental_samples_<bacteria,phylum_Synergistetes>	0	0	0	0	0	0	0	0	1	0	0	0	0	0	1	0	0	0	1	0	1	0	0	0	0	0	1	1	0	0	1	0	0	0	0	0	0	0	0	0	0	0	2	1	0	0	0	0	0
Acetomicrobium	0	0	0	0	0	0	0	0	1	1	0	0	0	0	1	0	0	0	2	0	1	0	0	0	0	1	1	0	0	1	1	0	0	1	0	0	0	0	0	1	0	0	1	1	0	0	0	1	0
Aminiphilus	0	0	0	0	0	0	0	0	0	0	0	0	0	0	0	0	0	0	0	0	0	0	0	0	0	0	0	0	0	0	0	0	0	0	0	0	0	0	0	0	0	0	0	0	0	0	0	0	0
Aminobacterium	0	0	0	0	0	0	0	0	1	0	0	0	1	0	2	0	0	0	2	0	1	1	0	0	0	0	2	5	0	1	1	0	0	1	0	0	0	0	0	0	0	0	1	2	0	0	0	0	0
Aminomonas	0	0	0	0	0	0	0	0	1	0	0	0	0	0	0	0	0	0	0	0	1	0	0	0	0	0	2	0	0	0	0	0	0	0	0	0	0	0	0	0	0	0	2	0	0	0	0	0	0
Candidatus_Tammella	0	0	0	0	0	0	0	0	0	0	0	0	0	0	1	0	0	0	0	0	0	0	0	0	0	0	0	0	0	0	0	0	0	0	0	0	0	0	0	0	0	0	0	0	0	0	0	0	0
Cloacibacillus	0	0	1	0	7	0	0	0	8	1	1	1	2	6	32	0	0	0	16	0	11	1	0	0	0	2	24	1	0	1	3	0	0	5	0	0	1	0	30	1	0	0	9	5	0	0	0	1	0
environmental_samples_<bacteria,family_Synergistaceae>	0	0	0	0	0	0	0	0	1	0	0	0	0	0	0	0	0	0	1	0	1	0	0	0	0	0	1	1	0	0	1	0	0	0	0	0	0	0	0	0	0	0	0	1	0	0	0	0	0
Fretibacterium	0	0	1	7	8	0	0	0	1	1	1	1	1	6	4	0	0	0	1	1	1	1	0	9	0	2	1	1	0	1	1	9	0	1	6	9	1	0	0	1	0	0	1	1	0	0	0	1	0
Jonquetella	0	0	0	0	0	0	0	0	0	0	0	0	0	0	0	0	0	0	1	0	0	0	0	0	0	0	1	0	0	0	1	0	0	0	0	0	0	0	0	1	0	0	1	1	0	0	0	0	0
Pyramidobacter	0	0	0	0	0	0	0	0	1	0	0	0	1	0	1	0	0	0	1	1	1	0	1	0	0	0	1	0	0	0	1	0	0	0	0	0	0	0	0	0	0	0	1	1	0	0	0	0	0
Synergistes	0	0	0	0	0	0	0	0	2	0	0	1	0	0	1	0	0	0	3	0	1	0	0	0	0	0	3	1	0	0	3	0	0	1	0	0	0	0	0	0	0	0	1	1	0	0	0	0	0
Thermanaerovibrio	0	0	1	0	0	0	0	0	3	1	1	1	3	0	4	0	0	0	3	1	4	2	0	0	0	1	8	2	0	2	3	0	0	2	0	0	1	0	0	2	0	0	4	3	0	0	0	2	0
Thermovirga	0	0	1	0	0	0	0	0	1	0	0	1	2	0	1	0	0	0	1	0	1	1	0	0	0	1	1	1	0	1	1	0	0	1	0	0	0	0	0	1	0	0	1	1	0	0	0	1	0
unclassified_Synergistales	0	0	0	0	0	0	0	0	0	0	0	0	0	0	1	0	0	0	1	0	2	0	0	0	0	0	1	0	0	0	2	0	0	0	0	0	0	0	0	0	0	0	0	1	0	0	0	0	0
unclassified_Synergistetes	0	0	0	0	0	0	0	0	1	0	0	0	0	0	0	0	0	0	0	0	0	0	0	0	0	0	1	0	0	0	0	0	0	0	0	0	0	0	0	0	0	0	0	0	0	0	0	0	0
Acidimicrobium	30	11	7	0	0	0	0	8	1	10	6	7	8	0	1	5	20	0	2	5	1	6	9	0	11	15	1	0	4	8	1	0	0	1	0	0	7	0	0	9	0	0	2	1	14	9	0	7	0
Aciditerrimonas	0	0	1	0	0	0	0	0	0	0	1	0	0	0	0	0	0	0	0	0	0	0	0	0	0	1	0	0	0	0	0	0	0	0	0	0	1	0	0	0	0	0	0	0	0	0	0	0	0
Acidithiomicrobium	4	2	2	0	0	0	0	0	0	3	2	3	3	0	0	0	0	0	0	2	0	2	3	0	3	2	2	0	0	3	0	0	0	1	0	0	3	0	0	3	0	0	0	0	1	0	0	3	0
environmental_samples_<actinobacteria,family_Acidimicrobiaceae>	0	0	1	0	0	0	0	0	0	1	0	1	0	0	1	0	0	0	0	1	0	1	0	0	0	0	0	0	0	0	0	0	0	0	0	0	1	0	0	0	0	0	0	0	0	0	0	1	0
environmental_samples_<actinobacteria,order_Acidimicrobiales>	6	3	1	0	0	0	0	4	0	2	1	2	1	0	1	1	0	0	1	2	0	1	2	0	1	1	1	0	4	1	0	0	0	1	0	0	1	0	0	2	0	0	1	1	5	0	0	1	0
environmental_samples_<actinobacteria,family_Iamiaceae>	0	0	0	0	0	0	0	0	0	0	0	0	0	0	0	0	0	0	0	0	0	0	0	0	0	0	0	0	0	0	0	0	0	0	0	0	0	0	0	0	0	0	0	0	0	0	0	0	0
Iamia	0	0	0	0	0	0	0	0	0	0	1	0	0	0	0	0	0	0	0	1	0	0	0	0	0	0	0	0	0	0	0	0	0	0	0	0	0	0	0	0	0	0	0	0	1	0	0	1	0
Ilumatobacter	20	25	55	0	0	15	9	22	1	28	16	31	199	0	1	13	63	26	1	23	1	18	9	0	16	20	2	1	20	42	1	0	0	21	0	0	59	0	0	38	0	0	1	1	17	26	0	58	0
Candidatus_Microthrix	0	0	0	0	0	0	0	0	0	0	0	0	0	0	0	0	0	0	0	0	0	0	0	0	0	0	0	0	0	0	0	0	0	1	0	0	0	0	0	0	0	0	0	0	0	0	0	0	0
environmental_samples_<actinobacteria,class_Acidimicrobiia>	0	0	0	0	0	0	0	0	0	0	0	1	0	0	0	1	0	0	1	0	0	0	1	0	0	1	0	0	1	1	0	0	0	0	0	0	1	0	0	1	0	0	1	0	0	0	0	0	0
unclassified_Acidimicrobiia	0	0	1	0	0	0	0	0	0	0	0	0	0	0	0	0	0	0	0	1	0	0	0	0	0	1	0	0	0	0	0	0	0	0	0	0	0	0	0	0	0	0	0	0	0	0	0	0	0
Acidothermus	61	30	22	0	0	0	0	18	1	75	30	21	6	0	2	17	20	10	5	77	2	54	33	0	24	123	2	2	20	28	3	0	0	2	0	0	17	0	0	28	0	0	3	3	31	9	0	26	0
environmental_samples_<high_GC_Gram+,family_Acidothermaceae>	1	0	1	0	0	0	0	0	0	0	1	0	0	0	0	0	0	0	0	0	0	0	0	0	0	0	0	0	0	1	0	0	0	0	0	0	1	0	0	1	0	0	0	0	0	0	0	1	0
Thermobispora	16	7	19	0	0	14	6	8	1	49	17	11	11	0	1	7	44	25	2	42	2	30	6	0	7	83	1	1	4	17	1	0	0	3	0	0	12	0	0	10	0	0	2	2	8	38	0	20	0
Actinobaculum	0	0	0	0	0	0	0	0	0	0	0	0	0	0	0	0	0	0	0	0	2	0	0	0	0	0	0	0	0	0	0	0	0	0	0	0	0	0	0	0	0	0	0	0	0	0	0	0	0
Actinomyces	15	5	15	15	20	65	35	9	74	22	11	10	68	0	20	2	51	92	14	20	36	18	4	8	5	31	18	10	7	14	17	9	6	34	7	17	17	0	9	14	15	14	22	13	8	55	0	18	38
Actinotignum	0	0	1	0	0	0	0	0	1	0	0	0	1	0	1	0	0	0	1	0	1	0	0	0	0	0	1	1	0	1	1	0	0	1	0	0	1	0	0	0	0	0	1	1	0	0	0	1	0
Arcanobacterium	1	1	3	0	0	7	0	1	6	2	4	0	15	0	2	1	0	0	8	2	3	3	1	0	1	3	5	3	1	2	7	0	0	5	0	0	3	0	0	5	0	0	5	8	0	0	0	3	0
environmental_samples_<high_GC_Gram+,family_Actinomycetaceae>	0	0	0	0	0	0	0	0	1	0	0	0	0	0	1	0	0	0	0	0	1	0	0	0	0	0	0	0	0	0	1	0	0	0	0	0	0	0	0	0	0	0	0	0	0	0	0	0	0
Flaviflexus	0	0	0	0	0	0	0	0	1	0	0	0	1	0	0	0	0	0	0	0	0	0	0	0	0	0	0	0	0	0	1	0	0	0	0	0	0	0	0	0	0	0	0	0	0	0	0	0	0
Mobiluncus	0	0	1	0	0	0	0	0	2	0	0	0	3	0	2	0	0	0	2	1	2	2	0	0	0	1	1	1	0	1	3	0	0	2	0	0	1	0	0	1	0	0	2	4	1	0	0	2	0
Schaalia	2	0	2	0	0	0	0	0	8	2	4	5	11	0	4	0	0	0	4	4	6	3	1	0	0	3	3	2	1	2	5	0	0	20	0	0	2	0	0	4	0	0	5	3	0	0	0	4	0
Trueperella	2	1	3	0	0	18	0	1	6	2	5	2	16	0	4	0	0	7	6	3	5	4	1	0	3	3	4	3	1	3	7	0	0	5	0	0	5	0	0	3	0	0	5	4	2	0	0	3	0
unclassified_Actinomycetaceae	0	0	0	0	0	0	0	0	1	0	0	0	0	0	0	0	0	0	0	0	0	0	0	0	0	0	1	0	0	0	2	0	0	0	0	0	0	0	0	0	0	0	0	0	0	0	0	0	0
Varibaculum	0	0	1	0	0	0	0	0	2	0	0	0	0	0	0	0	0	0	0	0	0	0	0	0	0	0	0	0	0	0	2	0	0	0	0	0	0	0	0	0	0	0	1	1	0	0	0	0	0
environmental_samples_<high_GC_Gram+,order_Actinomycetales>	15	1	3	0	0	0	0	4	2	10	3	4	2	0	0	4	0	0	1	5	1	4	8	0	8	19	2	1	3	5	1	0	0	1	0	0	3	0	0	9	0	0	2	1	6	0	0	4	0
unclassified_Actinomycetales	0	0	4	0	0	0	0	1	0	2	4	3	3	0	0	0	0	0	0	4	1	4	3	0	2	0	2	1	0	4	0	0	0	2	0	0	11	0	0	3	0	0	3	2	1	0	0	5	0
Actinopolyspora	5	1	5	0	0	6	0	2	1	5	2	1	5	0	0	2	14	15	1	4	1	4	0	0	1	12	1	0	4	3	1	0	0	1	0	0	2	0	0	2	0	0	1	1	3	26	0	4	0
Aeriscardovia	0	0	0	0	0	0	0	0	0	0	0	0	0	0	0	0	0	0	0	0	0	1	0	0	0	0	0	0	0	0	0	0	0	0	0	0	0	0	0	0	0	0	0	0	0	0	0	0	0
Alloscardovia	0	0	1	0	0	0	0	0	2	1	1	0	0	0	0	0	0	0	3	1	1	1	0	0	1	0	1	1	0	1	1	0	0	0	0	0	2	0	0	0	0	0	3	1	0	0	0	2	0
Bifidobacterium	32	23	54	42	63	33	21	14	1565	58	46	48	1380	33	2210	20	45	57	761	53	835	51	10	53	24	66	919	367	10	54	469	5404	57	16636	346	88	59	4015	3020	56	5610	56	4708	708	18	43	48	45	758
Bombiscardovia	0	0	0	0	0	0	0	0	1	0	0	0	0	0	0	0	0	0	1	0	0	0	0	0	0	0	0	0	0	0	0	0	0	0	0	0	0	0	0	0	0	0	1	1	0	0	0	0	0
environmental_samples_<high_GC_Gram+,family_Bifidobacteriaceae>	0	0	0	0	0	0	0	0	0	0	0	0	0	0	0	0	0	0	0	0	0	0	0	0	0	0	0	0	0	0	0	0	0	1	0	0	0	0	0	0	0	0	0	0	0	0	0	0	0
Galliscardovia	0	0	0	0	0	0	0	0	0	0	0	0	0	0	1	0	0	0	0	0	0	0	0	0	0	0	0	0	0	0	0	0	0	0	0	0	0	0	0	0	0	0	0	0	0	0	0	0	0
Gardnerella	0	0	1	0	0	0	0	0	36	0	0	0	5	0	36	0	0	0	9	0	18	0	1	0	0	1	5	4	0	0	6	0	0	4	0	0	0	0	0	0	0	0	5	7	0	0	0	0	0
Parascardovia	0	0	0	0	0	0	0	0	1	0	1	0	1	0	1	0	0	0	1	2	1	1	0	0	0	1	1	1	0	1	1	0	0	2	0	0	1	0	0	0	0	0	1	1	0	0	0	1	0
Pseudoscardovia	1	1	2	0	0	0	0	0	0	2	2	2	0	0	2	0	0	0	2	2	1	2	0	0	0	2	1	0	0	2	1	0	0	2	0	0	2	0	0	2	0	0	2	1	0	0	0	2	0
Scardovia	0	0	1	0	0	0	0	0	2	1	0	0	1	0	1	1	0	0	2	1	1	1	0	0	0	0	1	0	0	0	1	0	0	1	0	0	0	0	0	0	0	0	1	1	0	0	0	0	0
environmental_samples_<high_GC_Gram+,order_Bifidobacteriales>	0	0	0	0	0	0	0	0	0	0	0	0	0	0	0	0	0	0	1	0	0	0	0	0	0	0	0	0	0	0	0	0	0	0	0	0	0	0	0	0	0	0	0	0	0	0	0	0	0
Candidatus_Actinomarina	0	0	0	0	0	0	0	0	1	0	0	1	1	0	0	0	0	0	0	0	0	0	0	0	0	1	0	0	0	1	0	0	0	1	0	0	1	0	0	0	0	0	0	1	0	0	0	1	0
Candidatus_Planktophila	0	0	1	0	0	0	0	0	1	0	1	0	1	0	0	0	0	0	2	1	2	1	0	0	0	11	1	1	0	1	1	0	0	1	0	0	1	0	0	3	0	0	2	1	0	0	0	1	0
Actinocrinis	0	0	0	0	0	0	0	0	0	0	0	0	0	0	0	0	0	0	0	0	0	1	0	0	0	0	0	0	0	0	0	0	0	0	0	0	0	0	0	0	0	0	0	0	0	0	0	0	0
Actinospica	0	0	2	0	0	0	0	0	0	0	1	0	0	0	0	0	0	0	0	1	0	1	0	0	0	0	0	0	0	0	0	0	0	0	0	0	1	0	0	1	0	0	0	0	0	0	0	0	0
Catenulispora	17	10	30	0	0	15	7	8	1	58	44	8	12	0	3	13	53	32	4	116	2	140	8	0	4	71	2	2	9	19	2	0	0	5	0	0	22	0	0	12	0	0	3	2	12	44	0	30	0
Corynebacterium	33	22	71	11	13	195	154	18	92	72	59	45	388	8	71	15	126	258	80	67	98	63	14	14	26	78	73	47	21	61	89	13	10	274	0	15	75	0	0	67	0	10	80	70	24	177	9	72	343
Dietzia	3	1	5	0	0	31	16	1	8	2	4	3	28	0	6	1	9	15	5	7	7	5	1	0	2	8	10	4	0	4	8	0	0	14	0	0	6	0	0	4	0	0	3	7	1	12	0	7	0
environmental_samples_<high_GC_Gram+,order_Corynebacteriales>	0	0	0	0	0	0	0	0	1	0	1	0	0	0	0	0	0	0	0	0	0	0	0	0	0	0	0	1	0	0	1	0	0	0	0	0	0	0	0	0	0	0	0	0	0	0	0	0	0
Gordonia	13	9	47	0	0	65	39	7	48	30	26	12	121	0	35	9	94	115	26	39	13	35	2	0	7	28	25	29	9	26	17	0	0	48	0	0	34	0	0	20	0	0	20	12	6	140	0	53	0
Skermania	0	0	1	0	0	0	0	0	0	1	1	0	1	0	0	0	0	0	1	0	0	0	0	0	0	1	0	0	0	0	0	0	0	1	0	0	1	0	0	1	0	0	0	0	0	0	0	0	0
environmental_samples_<high_GC_Gram+,family_Mycobacteriaceae>	0	0	0	0	0	0	0	0	0	0	0	0	0	0	0	0	0	0	0	0	0	0	0	0	0	0	0	0	0	0	0	0	0	0	0	0	0	0	0	0	0	0	0	0	0	0	0	0	0
Hoyosella	0	1	1	0	0	0	0	0	2	2	1	1	3	0	0	2	0	0	2	2	2	1	0	0	0	3	2	0	0	2	1	0	0	2	0	0	2	0	0	1	0	0	1	2	0	10	0	2	0
Mycobacterium	212	206	606	8	8	236	183	311	509	706	602	264	2609	0	187	505	595	805	341	859	96	823	139	7	159	518	197	65	306	683	112	7	7	3819	0	11	590	0	0	437	0	0	151	74	254	572	0	586	0
Mycobacteroides	12	10	15	0	0	22	13	9	19	20	14	9	77	0	13	8	42	49	53	20	9	20	9	0	7	22	15	9	6	12	12	0	0	63	0	0	18	0	0	14	0	0	11	12	5	54	0	15	0
Mycolicibacillus	0	1	1	0	0	0	0	0	1	1	1	2	2	0	1	2	0	0	2	2	1	3	1	0	0	2	1	0	1	2	2	0	0	1	0	0	2	0	0	2	0	0	0	1	0	0	0	2	0
Mycolicibacter	4	4	11	0	0	23	18	3	27	15	10	19	2738	0	18	6	24	112	18	15	7	12	2	0	5	21	12	2	7	34	8	0	0	10063	0	0	12	0	0	19	0	0	9	7	4	29	0	14	0
Mycolicibacterium	82	130	339	0	0	91	15	198	124	195	156	75	860	0	126	339	300	364	157	219	49	238	79	0	99	167	97	29	180	159	63	0	0	943	0	0	321	0	0	109	0	0	70	36	136	262	0	323	0
unclassified_Mycobacteriaceae	0	0	0	0	0	0	0	0	0	0	0	0	0	0	0	0	0	0	0	1	0	1	0	0	0	0	0	0	0	0	0	0	0	0	0	0	0	0	0	0	0	0	0	0	0	0	0	0	0
Nocardia	101	72	89	0	0	67	38	176	31	119	73	47	165	0	16	133	136	153	52	120	30	126	59	0	58	149	33	23	179	79	36	0	0	74	0	0	88	0	0	65	0	0	35	26	41	292	0	104	0
Rhodococcus	129	112	174	0	0	345	163	104	53	212	95	63	443	0	36	87	274	631	70	144	48	171	51	0	70	327	55	6433	84	110	56	0	0	140	0	0	197	0	0	91	0	0	47	51	74	657	0	186	0
unclassified_Nocardiaceae	0	0	0	0	0	0	0	0	0	0	0	0	0	0	0	0	0	0	0	0	0	0	0	0	0	0	0	0	0	0	0	0	0	0	0	0	0	0	0	0	0	0	0	1	0	0	0	0	0
Williamsia	0	0	0	0	0	0	0	0	0	0	2	0	2	0	0	0	0	0	0	2	0	2	0	0	0	2	0	2	1	2	0	0	0	1	0	0	2	0	0	0	0	0	0	0	0	0	0	1	0
Segniliparus	0	0	1	0	0	0	0	0	1	3	1	1	3	0	0	0	0	0	2	1	1	2	1	0	0	3	1	0	0	1	1	0	0	2	0	0	1	0	0	1	0	0	1	1	0	7	0	3	0
Tsukamurella	7	1	13	0	0	10	0	6	12	14	8	10	13	0	7	7	12	15	9	14	6	13	3	0	6	13	8	10	4	11	6	0	0	8	0	0	13	0	0	11	0	0	7	5	4	22	0	13	0
Lawsonella	0	1	1	0	0	0	0	0	1	0	1	1	1	0	1	1	0	0	1	0	1	1	1	0	0	1	1	1	0	1	1	0	0	1	0	0	0	0	0	1	0	0	1	1	0	0	0	1	0
Tomitella	0	0	2	0	0	0	0	0	1	1	1	1	1	0	0	0	0	0	1	1	1	0	0	0	0	1	1	1	0	2	1	0	0	2	0	0	2	0	0	1	0	0	0	0	0	0	0	2	0
Cryptosporangium	0	0	0	0	0	0	0	0	0	0	1	0	0	0	0	0	0	0	1	0	0	1	0	0	0	0	0	0	0	0	0	0	0	0	0	0	1	0	0	0	0	0	0	0	0	0	0	1	0
Fodinicola	0	0	1	0	0	0	0	0	0	0	0	0	0	0	0	0	0	0	0	0	0	1	0	0	0	0	0	0	0	0	0	0	0	0	0	0	0	0	0	0	0	0	0	0	0	0	0	0	0
environmental_samples_<high_GC_Gram+,class_Actinobacteria>	32	15	13	0	0	0	0	8	2	21	16	11	5	0	1	7	0	0	1	28	1	22	10	0	14	37	2	1	10	14	1	0	0	2	0	0	10	0	0	15	0	0	1	2	15	0	0	13	0
environmental_samples_<high_GC_Gram+,order_Frankiales>	2	0	1	0	0	0	0	0	0	1	0	1	0	0	0	0	0	0	1	1	0	1	1	0	1	2	0	0	0	0	0	0	0	0	0	0	0	0	0	1	0	0	0	0	1	0	0	1	0
environmental_samples_<high_GC_Gram+,family_Frankiaceae>	0	0	0	0	0	0	0	0	0	1	1	1	0	0	0	0	0	0	0	1	1	0	0	0	0	1	0	0	0	1	0	0	0	0	0	0	1	0	0	1	0	0	1	0	0	0	0	0	0
Frankia	236	104	153	0	0	51	26	125	11	394	183	94	64	0	15	99	275	114	45	441	13	307	103	0	102	593	18	7	111	152	15	0	0	17	0	0	132	0	0	118	0	0	15	11	138	185	0	179	0
Jatrophihabitans	5	1	6	0	0	7	0	3	1	18	17	1	6	0	1	2	24	16	1	44	1	28	4	0	1	24	1	1	2	3	1	0	0	2	0	0	4	0	0	3	0	0	1	1	3	21	0	7	0
unclassified_Frankiales_(miscellaneous)	2	3	7	0	0	8	0	2	1	20	21	2	5	0	0	5	28	15	1	48	1	32	1	0	2	36	1	1	3	4	1	0	0	2	0	0	5	0	0	3	0	0	1	1	1	22	0	7	0
Blastococcus	403	451	388	0	0	42	24	314	2	69	97	16	17	0	3	313	70	70	3	181	2	165	327	0	246	42	2	1	289	36	3	0	0	4	0	0	181	0	0	13	0	0	2	12	414	76	0	376	0
environmental_samples_<high_GC_Gram+,family_Geodermatophilaceae>	0	0	0	0	0	0	0	0	0	0	0	0	0	0	0	0	0	0	0	0	0	0	0	0	0	0	1	0	1	0	0	0	0	0	0	0	1	0	0	0	0	0	0	0	0	0	0	0	0
Geodermatophilus	582	688	443	0	0	30	18	520	2	97	121	19	19	0	1	464	67	63	4	224	4	200	407	0	520	85	4	2	666	43	1	0	0	6	0	0	209	0	0	20	0	0	3	7	723	80	0	447	0
Modestobacter	252	273	343	0	0	30	16	191	4	70	94	16	18	0	2	281	67	59	3	183	2	153	180	0	162	57	2	1	200	39	2	0	0	6	0	0	166	0	0	16	0	0	4	10	281	82	0	335	0
unclassified_Geodermatophilaceae	0	0	0	0	0	0	0	0	0	0	0	1	0	0	0	0	0	0	0	0	0	0	0	0	0	0	0	0	0	0	0	0	0	0	0	0	0	0	0	0	0	0	0	0	0	0	0	0	0
Glycomyces	6	5	1	0	0	0	0	0	2	0	0	1	1	0	0	0	0	0	1	1	0	1	1	0	0	0	0	0	0	2	2	0	0	1	0	0	1	0	0	1	0	0	0	0	1	0	0	2	0
Stackebrandtia	6	1	7	0	0	11	0	4	1	18	5	3	10	0	1	2	29	23	1	13	2	9	3	0	1	20	1	1	4	5	2	0	0	6	0	0	6	0	0	4	0	0	2	1	1	37	0	9	0
Jiangella	59	36	139	0	0	48	26	45	3	120	56	19	56	0	3	36	155	130	7	134	3	85	27	0	28	154	3	2	48	54	3	0	0	10	0	0	84	0	0	29	0	0	3	3	49	157	0	152	0
Angustibacter	0	0	1	0	0	0	0	0	0	0	0	0	0	0	0	0	0	0	0	0	0	0	0	0	0	0	0	0	0	1	0	0	0	0	0	0	1	0	0	0	0	0	0	0	0	0	0	1	0
environmental_samples_<high_GC_Gram+,family_Kineosporiaceae>	1	0	1	0	0	0	0	0	0	0	1	0	1	0	0	0	0	0	1	1	0	0	0	0	0	0	0	1	0	0	0	0	0	0	0	0	1	0	0	0	0	0	0	0	0	0	0	1	0
Kineococcus	54	32	55	0	0	23	14	25	1	37	24	12	21	0	3	28	33	40	15	50	3	37	18	0	23	49	3	1	17	31	2	0	0	6	0	0	43	0	0	17	0	0	2	3	27	39	0	55	0
Kineosporia	0	0	1	0	0	0	0	0	0	0	0	0	0	0	0	0	0	0	0	0	0	1	0	0	0	0	0	1	0	0	0	0	0	0	0	0	0	0	0	0	0	0	0	0	0	0	0	0	0
Quadrisphaera	0	0	0	0	0	0	0	0	0	0	0	0	0	0	0	0	0	0	0	0	0	0	0	0	0	0	0	0	0	0	0	0	0	0	0	0	0	0	0	0	0	0	0	0	0	0	0	0	0
unclassified_Kineosporiaceae	0	0	1	0	0	0	0	0	0	0	1	0	0	0	1	0	0	0	2	0	0	0	1	0	0	0	0	0	0	0	0	0	0	0	0	0	0	0	0	0	0	0	0	0	0	0	0	0	0
Beutenbergia	5	8	16	0	0	24	14	7	2	17	10	6	26	0	2	10	30	51	2	19	3	17	3	0	4	27	2	2	11	11	2	0	0	5	0	0	15	0	0	11	0	0	2	2	5	34	0	18	0
Miniimonas	0	0	0	0	0	0	0	0	0	0	0	0	0	0	0	0	0	0	0	0	0	0	0	0	0	0	0	0	0	0	0	0	0	0	0	0	0	0	0	0	0	0	1	1	0	0	0	0	0
Salana	0	0	0	0	0	0	0	0	1	0	0	0	0	0	0	0	0	0	0	0	1	0	0	0	0	0	0	0	0	0	1	0	0	0	0	0	0	0	0	0	0	0	0	0	0	0	0	0	0
Serinibacter	0	0	0	0	0	0	0	0	0	0	0	0	0	0	0	0	0	0	0	0	0	0	0	0	0	0	0	0	0	0	0	0	0	0	0	0	0	0	0	0	0	0	0	0	0	0	0	0	0
Bogoriella	0	0	0	0	0	0	0	1	0	0	0	0	0	0	0	0	0	0	0	1	0	0	0	0	0	0	0	0	0	0	0	0	0	0	0	0	0	0	0	0	0	0	0	0	0	0	0	0	0
Georgenia	0	0	0	0	0	0	0	0	0	0	0	0	0	0	0	0	0	0	0	0	0	0	0	0	0	0	0	0	0	0	0	0	0	0	0	0	0	0	0	0	0	0	0	0	0	0	0	1	0
Brevibacterium	1	2	4	0	0	2306	1243	0	6	6	4	4	93	0	5	1	24	2457	7	4	7	7	1	0	1	7	8	6	1	5	7	0	0	309	0	0	5	0	0	6	0	0	7	7	2	34	0	7	0
Actinotalea	0	0	1	0	0	0	0	0	0	0	0	0	0	0	0	0	0	0	0	0	0	0	0	0	0	0	0	0	0	0	1	0	0	0	0	0	0	0	0	0	0	0	0	0	0	0	0	0	0
Cellulomonas	43	54	120	0	0	76	44	33	11	56	60	18	125	0	8	50	108	193	24	92	9	124	19	0	29	54	10	8	26	52	9	0	0	27	0	0	79	0	0	32	0	0	9	7	58	116	0	125	0
environmental_samples_<high_GC_Gram+,family_Cellulomonadaceae>	0	0	1	0	0	0	0	0	0	0	0	0	0	0	0	0	0	0	0	0	0	0	0	0	0	0	0	0	0	0	1	0	0	0	0	0	0	0	0	0	0	0	0	1	0	0	0	1	0
Oerskovia	1	0	2	0	0	0	0	2	1	1	1	1	1	0	1	0	0	0	1	1	1	1	1	0	1	1	1	1	0	1	0	0	0	1	0	0	1	0	0	1	0	0	0	1	2	0	0	1	0
Paraoerskovia	1	3	5	0	0	15	9	2	1	4	3	2	110	0	1	2	14	34	1	7	1	5	0	0	2	4	1	1	1	4	1	0	0	4	0	0	5	0	0	3	0	0	1	1	2	16	0	6	0
Pseudactinotalea	0	0	1	0	0	0	0	0	0	0	0	0	0	0	0	0	0	0	0	0	0	0	0	0	0	0	0	0	0	0	0	0	0	0	0	0	0	0	0	0	0	0	0	0	0	0	0	1	0
Tropicihabitans	0	0	0	0	0	0	0	0	0	0	0	0	0	0	0	0	0	0	0	0	0	0	0	0	0	0	0	0	0	0	0	0	0	0	0	0	0	0	0	0	0	0	0	0	0	0	0	0	0
unclassified_Cellulomonadaceae	0	0	0	0	0	0	0	0	0	0	0	0	1	0	0	0	0	0	0	0	0	0	0	0	0	0	0	0	0	0	0	0	0	0	0	0	0	0	0	0	0	0	0	0	0	0	0	0	0
Demequina	0	0	0	0	0	0	0	0	0	0	0	0	1	0	0	0	0	0	0	0	0	0	0	0	0	0	0	1	0	0	0	0	0	0	0	0	0	0	0	0	0	0	0	0	0	0	0	1	0
Lysinimicrobium	0	0	0	0	0	0	0	0	0	0	0	0	0	0	0	0	0	0	0	0	1	0	0	0	0	0	0	0	0	0	0	0	0	0	0	0	0	0	0	0	0	0	0	0	0	0	0	0	0
Brachybacterium	7	7	18	0	0	2731	1248	4	5	16	8	7	692	0	5	4	49	2908	5	17	4	14	6	0	6	22	5	4	2	10	6	0	0	168	0	0	28	0	0	7	0	0	4	4	1	63	0	22	0
Dermabacter	0	0	1	0	0	6	0	0	1	1	1	1	4	0	1	0	0	7	1	1	1	1	0	0	0	1	1	1	0	1	1	0	0	1	0	0	1	0	0	1	0	0	1	1	0	0	0	1	0
Devriesea	0	0	1	0	0	0	0	0	1	1	1	1	3	0	0	0	0	7	1	1	1	1	0	0	0	1	1	1	0	1	1	0	0	1	0	0	1	0	0	1	0	0	1	1	1	0	0	1	0
Dermacoccus	3	0	12	0	0	28	17	1	2	5	5	2	17	0	1	3	17	24	4	11	2	7	1	0	1	3	5	5	0	7	1	0	0	4	0	0	8	0	0	4	0	0	1	1	2	30	0	12	0
Kytococcus	2	2	8	0	0	31	19	2	4	5	4	1	37	0	2	2	14	27	4	6	2	6	1	0	1	8	2	2	2	4	2	0	0	5	0	0	9	0	0	2	0	0	1	1	3	20	0	8	0
Luteipulveratus	9	10	30	0	0	43	25	7	1	12	11	3	19	0	1	6	34	50	3	22	1	16	5	0	5	10	1	1	4	14	1	0	0	6	0	0	24	0	0	5	0	0	1	1	6	59	0	33	0
Dermatophilus	0	0	1	0	0	0	0	0	2	1	1	0	3	0	1	0	0	0	1	1	1	1	0	0	0	1	1	1	0	1	2	0	0	1	0	0	1	0	0	0	0	0	2	1	0	0	0	1	0
Kineosphaera	0	0	0	0	0	0	0	0	0	0	0	0	0	0	0	0	0	0	0	0	0	0	0	0	0	0	0	0	0	0	0	0	0	0	0	0	0	0	0	0	0	0	0	0	0	0	0	0	0
Mobilicoccus	0	0	0	0	0	0	0	0	0	0	0	0	0	0	0	0	0	0	0	0	0	0	0	0	0	0	0	0	0	0	1	0	0	0	0	0	0	0	0	0	0	0	0	0	0	0	0	0	0
Piscicoccus	0	0	0	0	0	0	0	0	0	0	0	0	0	0	0	0	0	0	0	0	1	0	0	0	0	0	0	0	0	0	1	0	0	0	0	0	0	0	0	0	0	0	0	0	0	0	0	0	0
environmental_samples_<high_GC_Gram+,order_Micrococcales>	0	0	0	0	0	0	0	0	0	0	0	0	0	0	0	0	0	0	1	0	1	1	0	0	0	0	1	0	0	0	0	0	0	1	0	0	0	0	0	0	0	0	1	1	0	0	0	0	0
Aquipuribacter	0	0	0	0	0	0	0	0	0	0	0	0	0	0	0	0	0	0	1	0	0	0	0	0	0	0	0	0	0	0	0	0	0	0	0	0	0	0	0	0	0	0	0	0	0	0	0	0	0
Arsenicicoccus	12	10	33	0	0	49	28	5	2	15	14	6	26	0	1	9	32	41	10	26	1	26	10	0	8	15	2	4	7	20	1	0	0	9	0	0	29	0	0	9	0	0	1	3	10	38	0	41	0
environmental_samples_<high_GC_Gram+,family_Intrasporangiaceae>	0	0	1	0	0	0	0	0	0	0	0	0	0	0	0	1	0	0	0	0	0	0	0	0	0	0	0	0	0	0	0	0	0	0	0	0	0	0	0	0	0	0	0	0	0	0	0	0	0
Intrasporangium	8	10	50	0	0	54	34	5	1	26	26	8	29	0	3	12	44	55	11	46	3	41	7	0	7	15	3	5	10	23	3	0	0	12	0	0	45	0	0	15	0	0	2	2	9	56	0	55	0
Janibacter	7	12	46	0	0	1269	781	3	9	11	16	8	248	0	7	14	38	310	16	29	7	22	5	0	12	14	26	6	9	19	3	0	0	30	0	0	42	0	0	10	0	0	4	4	10	192	0	53	0
Knoellia	0	0	0	0	0	0	0	0	1	0	0	0	0	0	0	0	0	0	0	0	0	0	0	0	0	0	0	0	0	0	0	0	0	0	0	0	0	0	0	0	0	0	0	0	0	0	0	0	0
Kribbia	0	0	0	0	0	0	0	0	1	0	0	0	0	0	0	0	0	0	0	0	0	0	0	0	0	0	0	0	0	0	0	0	0	0	0	0	0	0	0	0	0	0	0	0	0	0	0	0	0
Nostocoida_type_II	0	0	0	0	0	0	0	0	0	0	0	0	0	0	0	0	0	0	0	0	0	0	0	0	0	0	0	0	0	0	0	0	0	0	0	0	0	0	0	0	0	0	0	0	0	0	0	0	0
Ornithinibacter	0	0	0	0	0	0	0	0	0	0	0	0	0	0	0	0	0	0	0	0	0	0	0	0	0	0	0	0	0	0	0	0	0	0	0	0	0	0	0	0	0	0	0	0	0	0	0	0	0
Ornithinicoccus	0	0	0	0	0	0	0	0	0	0	0	0	1	0	0	0	0	0	1	0	0	0	0	0	0	0	0	0	0	0	1	0	0	0	0	0	0	0	0	0	0	0	0	1	0	0	0	0	0
Ornithinimicrobium	0	0	0	0	0	0	0	0	0	0	0	0	1	0	0	0	0	0	1	0	1	0	0	0	0	0	0	0	0	0	0	0	0	2	0	0	0	0	0	0	0	0	1	2	0	0	0	0	0
Oryzihumus	0	0	0	0	0	0	0	0	0	0	0	0	0	0	0	0	0	0	0	0	0	1	0	0	0	0	0	0	0	0	0	0	0	0	0	0	0	0	0	0	0	0	0	0	0	0	0	0	0
Phycicoccus	28	49	1055	0	0	74	45	29	1	96	139	86	38	0	1	68	53	70	20	174	1	207	25	0	24	23	4	10	21	473	2	0	0	12	0	0	1077	0	0	114	0	0	1	3	44	73	0	1042	0
Serinicoccus	9	8	28	0	0	85	46	4	1	14	13	6	74	0	1	8	31	53	6	25	1	19	5	0	4	18	1	1	5	15	1	0	0	21	0	0	23	0	0	6	0	0	1	1	12	38	0	32	0
Terrabacter	0	1	5	0	0	0	0	1	4	2	3	2	12	0	2	1	0	0	8	4	5	5	1	0	1	0	5	3	0	3	4	0	0	4	0	0	7	0	0	3	0	0	4	4	1	0	0	4	0
Terracoccus	1	0	1	0	0	0	0	0	0	0	1	0	1	0	0	0	0	0	1	1	0	1	0	0	1	1	0	1	0	1	0	0	0	0	0	0	1	0	0	1	0	0	1	0	1	0	0	1	0
Tetrasphaera	4	0	7	0	0	0	0	0	5	7	5	5	2	0	2	2	0	0	8	8	5	6	3	0	4	9	3	3	2	5	1	0	0	1	0	0	8	0	0	6	0	0	3	4	3	0	0	7	0
unclassified_Intrasporangiaceae	0	0	1	0	0	0	0	0	0	0	0	0	0	0	0	0	0	0	1	0	0	0	0	0	0	0	0	0	0	1	0	0	0	0	0	0	1	0	0	0	0	0	0	0	0	0	0	1	0
Jonesia	0	1	2	0	0	0	0	1	3	1	1	0	25	0	2	2	0	7	2	2	3	2	1	0	1	2	3	1	1	1	2	0	0	5	0	0	2	0	0	2	0	0	2	2	1	0	0	2	0
Agreia	1	1	1	0	0	0	0	1	2	1	0	1	1	0	1	0	0	0	1	1	1	2	0	0	1	1	1	2	0	1	1	0	0	1	0	0	1	0	0	1	0	0	1	0	1	0	0	1	0
Agrococcus	9	20	102	0	0	36	26	7	4	32	21	7	88	0	2	13	42	120	10	38	3	22	9	0	7	15	4	3	6	20	3	0	0	24	0	0	52	0	0	13	0	0	4	3	24	39	0	91	0
Agromyces	12	51	64	0	0	36	25	89	7	33	20	16	149	0	3	163	54	152	9	28	7	36	14	0	22	22	7	8	121	41	7	0	0	33	0	0	110	0	0	25	0	0	8	6	50	55	0	71	0
Amnibacterium	0	0	0	0	0	0	0	0	0	0	1	0	0	0	0	0	0	0	0	0	0	0	0	0	0	0	0	0	0	0	0	0	0	0	0	0	0	0	0	0	0	0	0	0	0	0	0	0	0
Aurantimicrobium	0	0	1	0	0	0	0	0	1	0	1	1	2	0	0	1	0	8	1	1	1	1	0	0	0	1	2	1	0	0	1	0	0	1	0	0	1	0	0	1	0	0	1	1	1	0	0	1	0
Clavibacter	29	26	51	0	0	56	36	26	11	39	34	22	89	0	11	31	59	208	18	45	12	52	18	0	19	49	13	13	23	39	13	0	0	31	0	0	48	0	0	34	0	0	13	11	23	86	0	40	0
Cnuibacter	5	6	8	0	0	15	9	4	1	6	6	3	31	0	1	9	19	63	1	9	1	13	0	0	3	7	1	1	3	7	1	0	0	8	0	0	10	0	0	8	0	0	1	1	2	24	0	8	0
Cryobacterium	13	7	16	0	0	48	39	4	2	13	12	6	43	0	3	10	38	219	5	16	6	44	10	0	5	18	4	3	2	14	4	0	0	30	0	0	19	0	0	11	0	0	5	4	10	60	0	14	0
Cryocola	0	0	0	0	0	0	0	0	0	0	0	0	0	0	0	0	0	0	0	0	0	0	0	0	0	0	0	0	0	0	0	0	0	0	0	0	0	0	0	0	0	0	1	0	0	0	0	0	0
Curtobacterium	14	11	81	0	0	39	22	12	10	31	21	14	69	0	9	44	52	138	14	52	13	76	7	0	9	18	14	13	4	37	11	0	0	23	0	0	35	0	0	21	0	0	14	9	15	64	0	55	0
environmental_samples_<high_GC_Gram+,family_Microbacteriaceae>	0	0	0	0	0	0	0	0	1	0	0	1	0	0	0	0	0	0	0	1	1	1	0	0	0	0	1	0	0	0	1	0	0	1	0	0	1	0	0	1	0	0	1	1	0	0	0	0	0
Frigoribacterium	0	0	1	0	0	0	0	0	0	1	1	1	2	0	0	0	0	0	1	1	0	1	0	0	0	0	1	1	1	2	0	0	0	4	0	0	2	0	0	2	0	0	0	0	0	0	0	1	0
Frondihabitans	1	0	6	0	0	14	9	2	1	4	4	2	23	0	1	3	19	66	1	5	1	8	0	0	0	4	1	1	1	4	1	0	0	9	0	0	5	0	0	3	0	0	1	1	1	28	0	5	0
Glaciibacter	0	0	1	0	0	0	0	0	0	0	0	0	0	0	0	0	0	0	1	0	0	1	1	0	0	0	0	0	0	1	0	0	0	1	0	0	1	0	0	1	0	0	0	1	0	0	0	1	0
Gryllotalpicola	0	0	0	0	0	0	0	0	0	0	0	0	1	0	0	0	0	0	0	0	0	0	0	0	0	0	0	0	0	0	0	0	0	0	0	0	0	0	0	0	0	0	0	0	0	0	0	0	0
Herbiconiux	0	0	0	0	0	0	0	0	0	0	0	0	0	0	0	0	0	0	0	0	0	0	0	0	0	0	0	0	0	0	0	0	0	0	0	0	0	0	0	0	0	0	0	0	0	0	0	1	0
Humibacter	0	0	0	0	0	0	0	0	0	0	0	0	0	0	0	0	0	0	1	0	0	0	0	0	0	0	0	0	0	0	0	0	0	0	0	0	0	0	0	0	0	0	0	0	0	0	0	0	0
Leifsonia	9	8	121	0	0	74	45	10	10	48	54	19	141	0	6	17	92	333	10	120	9	169	4	0	8	34	9	8	11	84	9	0	0	43	0	0	101	0	0	34	0	0	8	8	15	122	0	97	0
Leucobacter	0	0	0	0	0	0	0	0	2	0	0	1	5	0	0	0	0	0	3	0	0	0	0	0	0	0	0	1	0	0	4	0	0	7	0	0	0	0	0	0	0	0	3	3	0	0	0	0	0
Candidatus_Aquiluna	0	0	0	0	0	0	0	0	0	0	0	1	1	0	1	0	0	0	1	0	1	0	0	0	0	1	0	0	0	0	1	0	0	1	0	0	1	0	0	0	0	0	1	0	0	0	0	0	0
Candidatus_Planktoluna	0	0	0	0	0	0	0	0	0	0	0	1	0	0	0	0	0	0	0	0	0	0	0	0	0	0	0	0	0	0	0	0	0	0	0	0	0	0	0	0	0	0	0	1	0	0	0	0	0
Rhodoluna	0	0	1	0	0	0	0	0	0	1	1	0	3	0	0	0	0	7	2	2	1	1	0	0	0	2	0	0	0	0	0	0	0	3	0	0	3	0	0	0	0	0	2	1	0	0	0	2	0
Microbacterium	30	69	376	0	0	233	149	56	110	197	114	74	2865	0	98	208	176	1083	108	157	77	188	15	0	28	80	123	106	99	153	51	0	0	264	0	0	560	0	0	70	0	0	92	120	51	220	0	314	0
Microcella	4	0	4	0	0	12	7	5	2	3	3	2	37	0	1	3	15	56	9	5	1	7	1	0	1	2	2	1	5	4	1	0	0	9	0	0	5	0	0	4	0	0	1	1	2	20	0	4	0
Microterricola	13	4	14	0	0	41	28	8	1	9	6	3	88	0	1	15	41	230	2	8	1	14	4	0	4	14	1	3	8	13	1	0	0	29	0	0	18	0	0	10	0	0	1	1	8	55	0	12	0
Mycetocola	0	0	0	0	0	0	0	0	1	0	1	0	1	0	0	0	0	0	1	0	2	1	0	0	0	1	0	0	0	0	1	0	0	1	0	0	0	0	0	0	0	0	2	0	0	0	0	1	0
Okibacterium	0	0	1	0	0	0	0	0	0	0	0	0	0	0	0	0	0	0	0	0	0	0	0	0	0	0	0	0	0	0	0	0	0	1	0	0	1	0	0	0	0	0	0	0	0	0	0	0	0
Plantibacter	0	2	8	0	0	18	13	0	1	6	4	2	24	0	1	20	15	76	1	6	1	20	0	0	1	2	1	2	4	4	1	0	0	12	0	0	9	0	0	3	0	0	1	1	4	20	0	6	0
Pseudoclavibacter	5	5	9	0	0	0	0	1	7	10	10	9	7	0	3	3	0	0	13	11	6	12	5	0	5	13	8	4	5	9	7	0	0	8	0	0	10	0	0	11	0	0	5	7	8	0	0	13	0
Rathayibacter	0	2	12	0	0	14	9	3	3	7	9	4	22	0	3	6	14	59	7	5	4	10	0	0	3	3	4	5	1	7	6	0	0	10	0	0	9	0	0	7	0	0	5	6	5	23	0	9	0
Salinibacterium	0	0	0	0	0	0	0	0	1	0	0	0	0	0	0	0	0	0	0	0	0	0	0	0	0	0	0	0	0	0	0	0	0	1	0	0	0	0	0	0	0	0	0	0	0	0	0	0	0
Subtercola	0	0	0	0	0	0	0	0	0	0	2	2	0	0	0	0	0	0	3	1	1	1	0	0	1	1	1	0	1	2	0	0	0	1	0	0	1	0	0	0	0	0	0	1	1	0	0	1	0
unclassified_Microbacteriaceae	4	1	7	0	0	0	0	3	1	5	9	6	0	0	0	4	0	0	6	9	3	8	4	0	2	5	5	3	2	9	4	0	0	1	0	0	11	0	0	5	0	0	6	4	1	0	0	7	0
Arthrobacter	124	86	318	0	0	712	537	54	29	95	92	362	146	0	20	108	147	1720	39	100	30	114	105	0	82	57	35	22	32	1010	36	0	0	272	0	0	537	0	0	597	0	0	31	39	116	230	0	330	0
Citricoccus	0	0	0	0	0	0	0	0	0	0	0	0	1	0	0	0	0	0	0	0	0	0	0	0	0	0	1	0	0	0	0	0	0	1	0	0	0	0	0	0	0	0	0	0	0	0	0	0	0
Glutamicibacter	0	1	3	0	0	42	28	0	2	2	2	3	151	0	1	1	0	72	6	2	3	4	0	0	0	4	2	3	0	3	3	0	0	87	0	0	3	0	0	3	0	0	2	3	1	0	0	4	0
Kocuria	40	22	22	0	0	90	50	10	16	25	12	8	627	0	13	9	53	170	9	27	28	21	22	0	12	37	11	6	15	18	15	0	0	33	0	0	19	0	0	14	0	0	9	7	21	63	0	29	0
Micrococcus	8	2	9	0	0	35	22	10	25	8	3	4	436	0	67	5	13	56	13	9	25	6	3	0	8	18	11	4	6	5	14	0	0	12	0	0	8	0	0	4	0	0	13	9	4	18	0	8	0
Neomicrococcus	0	0	1	0	0	12	8	0	1	1	0	1	5	0	1	0	0	17	1	1	1	1	0	0	0	0	1	1	0	1	1	0	0	2	0	0	1	0	0	1	0	0	1	1	0	0	0	1	0
Nesterenkonia	0	0	0	0	0	0	0	0	0	0	0	0	0	0	0	0	0	0	0	0	0	0	0	0	0	0	0	0	0	0	0	0	0	1	0	0	0	0	0	0	0	0	0	0	0	0	0	0	0
Paenarthrobacter	14	9	14	0	0	0	0	4	1	9	5	5	7	0	3	5	8	16	3	10	2	8	4	0	5	10	1	2	3	18	3	0	0	3	0	0	23	0	0	8	0	0	3	3	5	0	0	12	0
Paeniglutamicibacter	0	0	0	0	0	0	0	0	0	1	0	0	2	0	0	0	0	0	2	0	0	1	1	0	0	1	0	1	0	2	2	0	0	3	0	0	2	0	0	2	0	0	1	2	0	0	0	1	0
Pseudarthrobacter	79	91	137	0	0	67	40	64	7	38	58	62	23	0	5	83	60	187	27	58	5	78	75	0	72	11	7	4	78	174	5	0	0	10	0	0	270	0	0	95	0	0	5	6	113	42	0	131	0
Psychromicrobium	0	0	1	0	0	8	0	0	1	0	1	1	2	0	1	0	0	22	1	1	1	1	0	0	0	1	1	1	0	1	1	0	0	1	0	0	1	0	0	0	0	0	1	1	0	0	0	1	0
Renibacterium	3	5	5	0	0	6	0	4	2	4	3	3	5	0	2	7	0	16	2	5	2	5	3	0	4	3	2	2	8	4	4	0	0	3	0	0	6	0	0	5	0	0	2	2	4	0	0	6	0
Rothia	1	0	3	8	24	14	8	1	94	2	2	2	10	144	18	1	0	23	9	2	16	2	0	14	1	8	10	7	1	3	7	10	27	10	0	25	4	0	9	4	0	0	9	6	0	6	6	4	0
Sinomonas	7	8	14	0	0	42	26	6	2	12	9	5	32	0	2	4	34	96	2	19	2	13	4	0	2	15	2	2	2	15	2	0	0	11	0	0	12	0	0	9	0	0	2	2	4	42	0	18	0
unclassified_Micrococcaceae	0	0	0	0	0	0	0	0	0	0	0	0	2	0	0	0	0	0	0	0	0	0	0	0	0	0	0	0	0	0	0	0	0	0	0	0	0	0	0	0	0	0	0	0	0	0	0	0	0
Yaniella	0	0	0	0	0	0	0	0	0	0	0	0	0	0	0	0	0	0	0	0	0	0	0	0	0	0	0	0	0	0	1	0	0	1	0	0	0	0	0	0	0	0	0	0	0	0	0	0	0
Cellulosimicrobium	25	17	88	0	0	41	25	17	3	34	24	11	317	0	3	34	51	132	6	57	3	57	11	0	8	24	8	4	10	35	3	0	0	17	0	0	82	0	0	16	0	0	3	3	14	54	0	144	0
environmental_samples_<high_GC_Gram+,family_Promicromonosporaceae>	0	0	0	0	0	0	0	0	0	0	0	0	0	0	0	0	0	0	0	0	0	0	0	0	0	0	0	0	0	0	0	0	0	0	0	0	0	0	0	0	0	0	0	0	0	0	0	0	0
Isoptericola	29	27	38	0	0	45	25	30	2	24	18	6	243	0	2	57	48	142	4	39	3	28	9	0	9	21	2	2	15	21	4	0	0	13	0	0	33	0	0	10	0	0	3	4	22	63	0	41	0
Promicromonospora	0	0	2	0	0	0	0	0	0	0	0	0	0	0	0	2	0	0	1	0	1	0	0	0	0	0	0	0	0	1	1	0	0	0	0	0	1	0	0	0	0	0	1	0	1	0	0	0	0
Xylanimicrobium	0	0	0	0	0	0	0	0	0	0	0	0	1	0	1	0	0	0	1	1	0	0	0	0	1	0	0	0	0	1	1	0	0	0	0	0	1	0	0	0	0	0	1	0	0	0	0	0	0
Xylanimonas	12	7	15	0	0	18	12	5	2	9	7	4	45	0	3	15	21	57	4	14	3	10	2	0	3	8	3	3	5	7	3	0	0	6	0	0	12	0	0	4	0	0	2	3	7	27	0	15	0
Rarobacter	0	0	0	0	0	0	0	0	1	0	0	0	0	0	0	0	0	0	0	0	0	0	0	0	0	0	0	0	0	0	0	0	0	0	0	0	0	0	0	0	0	0	0	0	0	0	0	0	0
Sanguibacter	5	15	21	0	0	32	20	6	3	18	12	3	35	0	2	11	20	82	5	18	3	13	4	0	4	8	2	3	3	7	1	0	0	10	0	0	17	0	0	5	0	0	3	3	7	27	0	19	0
Timonella	0	0	0	0	0	0	0	0	0	0	0	0	0	0	0	0	0	0	1	0	0	0	0	0	0	0	0	0	0	0	0	0	0	0	0	0	0	0	0	0	0	0	0	0	0	0	0	0	0
Tropheryma	7	8	4	0	0	0	0	6	3	7	3	3	7	0	2	4	0	0	3	7	3	8	5	0	6	11	2	1	5	6	3	0	0	2	0	0	4	0	0	5	0	0	3	2	5	0	0	5	0
unclassified_Micrococcales_(miscellaneous)	0	0	0	0	0	0	0	0	0	0	0	0	0	0	0	0	0	0	0	0	0	0	0	0	0	0	0	0	0	1	0	0	0	0	0	0	0	0	0	0	0	0	0	0	0	0	0	0	0
environmental_samples_<high_GC_Gram+,order_Micromonosporales>	0	0	0	0	0	0	0	0	0	0	0	0	0	0	0	0	0	0	0	0	0	0	0	0	0	0	0	0	0	0	0	0	0	0	0	0	0	0	0	0	0	0	0	0	0	0	0	0	0
Actinoplanes	223	208	338	0	0	64	33	210	8	458	273	55	56	0	7	331	182	148	8	455	8	521	340	0	160	327	8	6	255	89	10	0	0	17	0	0	234	0	0	59	0	0	7	11	178	194	0	356	0
Allocatelliglobosispora	0	0	0	0	0	0	0	0	0	0	0	0	0	0	0	0	0	0	0	0	0	0	0	0	0	0	0	0	0	0	0	0	0	0	0	0	0	0	0	0	0	0	0	0	0	0	0	0	0
Asanoa	0	0	0	0	0	0	0	0	0	0	0	0	0	0	0	0	0	0	0	1	0	1	0	0	0	0	0	0	0	0	0	0	0	0	0	0	0	0	0	0	0	0	0	0	0	0	0	0	0
Catellatospora	0	0	0	0	0	0	0	0	0	0	0	0	0	0	0	0	0	0	0	0	0	0	0	0	0	0	0	0	0	0	0	0	0	1	0	0	0	0	0	0	0	0	1	0	0	0	0	1	0
Catenuloplanes	0	0	0	0	0	0	0	0	0	0	0	0	0	0	0	0	0	0	0	0	0	1	0	0	0	0	0	0	0	0	0	0	0	0	0	0	0	0	0	0	0	0	0	0	0	0	0	0	0
Couchioplanes	0	0	1	0	0	0	0	0	0	1	1	1	0	0	0	0	0	0	0	1	0	1	0	0	0	1	0	0	0	1	0	0	0	0	0	0	1	0	0	0	0	0	0	0	0	0	0	1	0
Dactylosporangium	0	0	6	0	0	0	0	3	1	7	7	3	2	0	1	1	0	0	1	4	0	5	0	0	2	7	0	0	1	4	0	0	0	1	0	0	6	0	0	6	0	0	2	0	1	0	0	5	0
environmental_samples_<high_GC_Gram+,family_Micromonosporaceae>	1	0	0	0	0	0	0	0	0	0	0	0	1	0	0	1	0	0	0	0	0	0	0	0	0	0	0	0	0	0	0	0	0	0	0	0	0	0	0	0	0	0	0	0	0	0	0	1	0
Krasilnikovia	0	0	0	0	0	0	0	0	0	0	0	0	0	0	0	0	0	0	0	0	0	0	0	0	0	0	0	0	0	0	0	0	0	0	0	0	0	0	0	0	0	0	0	0	0	0	0	1	0
Luedemannella	0	0	0	0	0	0	0	0	0	0	0	0	0	0	0	0	0	0	0	0	0	0	0	0	0	0	0	0	0	0	0	0	0	0	0	0	0	0	0	0	0	0	0	0	0	0	0	0	0
Micromonospora	536	390	529	0	0	139	75	473	27	1566	347	208	246	0	21	881	485	343	48	658	28	642	319	0	244	1680	38	18	686	385	29	0	0	48	0	0	375	0	0	242	0	0	29	27	340	462	0	578	0
Phytohabitans	0	0	0	0	0	0	0	0	0	0	0	0	0	0	0	0	0	0	0	0	0	0	0	0	0	0	0	0	0	0	0	0	0	0	0	0	0	0	0	0	0	0	0	0	0	0	0	0	0
Phytomonospora	0	1	0	0	0	0	0	0	0	0	0	0	0	0	0	0	0	0	0	0	0	0	0	0	0	0	0	0	0	0	0	0	0	0	0	0	0	0	0	0	0	0	0	0	0	0	0	0	0
Plantactinospora	18	8	26	0	0	7	0	19	1	95	27	11	13	0	1	12	31	19	1	60	1	45	15	0	8	76	1	1	23	20	1	0	0	2	0	0	16	0	0	11	0	0	1	1	15	26	0	29	0
Polymorphospora	1	1	1	0	0	0	0	0	0	2	1	1	1	0	1	1	0	0	1	1	1	1	0	0	0	1	1	0	1	1	1	0	0	0	0	0	1	0	0	1	0	0	0	1	0	0	0	1	0
Rugosimonospora	0	0	0	0	0	0	0	0	0	1	0	0	0	0	0	0	0	0	0	0	0	0	0	0	0	0	0	0	0	0	0	0	0	0	0	0	0	0	0	0	0	0	0	0	0	0	0	0	0
Salinispora	13	8	14	0	0	8	0	7	4	46	14	10	11	0	4	9	29	18	6	25	5	22	7	0	8	51	7	1	10	12	4	0	0	5	0	0	9	0	0	15	0	0	6	4	7	21	0	16	0
unclassified_Micromonosporaceae	0	0	0	0	0	0	0	0	0	0	1	0	0	0	0	0	0	0	0	0	0	1	0	0	0	0	0	0	0	1	0	0	0	0	0	0	0	0	0	0	0	0	0	0	0	0	0	0	0
Verrucosispora	8	5	19	0	0	8	0	13	1	43	16	5	12	0	4	11	19	17	4	22	3	29	8	0	7	33	4	1	10	13	1	0	0	2	0	0	16	0	0	9	0	0	3	2	7	18	0	20	0
Virgisporangium	0	0	0	0	0	0	0	0	0	0	0	0	0	0	0	0	0	0	0	0	0	0	0	0	0	0	0	0	0	0	0	0	0	0	0	0	1	0	0	0	0	0	0	0	0	0	0	0	0
Nakamurella	11	5	74	0	0	28	15	11	14	34	27	13	27	0	6	8	59	59	14	46	6	39	5	0	4	45	11	20	8	42	3	0	0	19	0	0	68	0	0	28	0	0	14	10	10	76	0	74	0
Actinopolymorpha	15	14	130	0	0	18	11	13	1	67	22	11	14	0	1	13	64	54	2	55	1	34	5	0	8	65	1	1	14	34	1	0	0	3	0	0	171	0	0	15	0	0	1	1	10	62	0	565	0
Aeromicrobium	37	45	280	0	0	86	57	44	3	56	36	18	110	0	2	91	117	212	6	77	3	66	21	0	33	34	4	5	50	65	3	0	0	33	0	0	308	0	0	33	0	0	3	3	43	300	0	350	0
environmental_samples_<high_GC_Gram+,family_Nocardioidaceae>	0	0	0	0	0	0	0	0	0	0	0	0	0	0	0	0	0	0	0	1	0	1	0	0	0	0	0	0	0	0	0	0	0	0	0	0	0	0	0	0	0	0	0	0	0	0	0	0	0
Friedmanniella	145	97	127	0	0	49	32	60	3	48	29	12	29	0	2	52	72	128	7	59	3	55	52	0	54	36	5	3	74	31	3	0	0	13	0	0	89	0	0	20	0	0	3	7	100	115	0	121	0
Kribbella	683	304	978	0	0	46	24	192	18	238	83	39	33	0	16	824	451	110	26	172	19	124	180	0	91	165	23	5	178	145	17	0	0	15	0	0	287	0	0	49	0	0	20	13	163	623	0	1766	0
Marmoricola	120	143	380	0	0	76	48	77	2	89	117	19	49	0	1	140	146	289	3	205	1	194	60	0	78	26	3	1	54	115	1	0	0	13	0	0	366	0	0	26	0	0	1	11	135	384	0	445	0
Micropruina	0	0	0	0	0	0	0	0	1	1	0	0	1	0	0	0	0	0	1	0	1	0	0	0	0	1	1	0	0	0	0	0	0	1	0	0	1	0	0	0	0	0	1	1	0	0	0	0	0
Nocardioides	583	480	1074	0	0	204	125	300	7	256	304	73	172	0	8	526	494	771	26	579	8	513	249	0	280	137	20	8	223	294	9	0	0	55	0	0	1002	0	0	85	0	0	10	12	471	1090	0	1290	0
Pimelobacter	218	184	334	0	0	77	46	122	2	85	91	32	108	0	3	193	391	264	3	174	1	158	80	0	136	35	6	1	83	119	1	0	0	16	0	0	362	0	0	31	0	0	1	3	194	866	0	428	0
Propionicicella	0	0	0	0	0	0	0	0	1	0	1	0	0	0	0	0	0	0	1	1	0	0	0	0	0	0	0	0	0	1	0	0	0	0	0	0	0	0	0	0	0	0	0	0	0	0	0	0	0
Propionicimonas	0	0	1	0	0	0	0	0	0	0	0	0	0	0	0	0	0	0	1	1	0	0	1	0	0	0	1	0	0	0	0	0	0	0	0	0	0	0	0	0	0	0	1	1	0	0	0	1	0
unclassified_Nocardioidaceae	0	0	0	0	0	0	0	0	0	0	0	0	0	0	0	0	0	0	0	0	0	0	0	0	0	0	0	0	0	0	0	0	0	0	0	0	1	0	0	0	0	0	0	0	0	0	0	0	0
Acidipropionibacterium	5	1	10	0	0	15	9	1	7	10	9	3	19	0	7	1	17	26	10	12	9	7	4	0	5	12	6	4	4	8	4	0	0	7	0	0	10	0	0	7	0	0	6	6	3	23	0	10	0
Auraticoccus	19	5	25	0	0	20	13	4	1	11	8	3	12	0	1	7	27	47	2	14	1	11	5	0	7	14	2	1	10	8	1	0	0	6	0	0	19	0	0	5	0	0	1	1	10	44	0	26	0
Cutibacterium	242	49	13	0	0	17	9	242	22	22	9	11	22	0	10	54	16	23	14	17	17	14	109	0	50	98	14	6	146	15	15	8	0	9	0	0	21	0	0	20	0	0	9	7	64	21	0	17	0
environmental_samples_<high_GC_Gram+,family_Propionibacteriaceae>	0	0	1	0	0	0	0	0	1	0	0	0	0	0	0	0	0	0	1	0	0	0	0	0	0	0	1	1	1	0	1	0	0	0	0	0	0	0	0	0	0	0	1	0	0	0	0	0	0
Luteococcus	0	0	0	0	0	0	0	0	0	0	0	0	0	0	0	0	0	0	0	0	0	0	0	0	0	0	0	0	0	0	1	0	0	0	0	0	0	0	0	0	0	0	0	0	0	0	0	0	0
Microlunatus	28	12	54	0	0	35	23	28	38	31	13	4	40	0	6	31	49	97	14	23	10	17	14	0	19	18	10	8	19	16	4	0	0	11	0	0	34	0	0	9	0	0	5	6	22	72	0	336	0
Naumannella	0	0	0	0	0	0	0	0	0	0	0	0	0	0	0	0	0	0	1	1	0	0	0	0	0	0	0	0	0	0	0	0	0	0	0	0	0	0	0	0	0	0	0	0	0	0	0	1	0
Nigerium	0	0	0	0	0	0	0	0	0	0	0	0	0	0	0	0	0	0	0	0	0	0	0	0	0	0	0	0	0	0	0	0	0	0	0	0	0	0	0	0	0	0	0	1	0	0	0	0	0
Ponticoccus	0	0	0	0	0	0	0	0	0	0	0	0	1	0	0	0	0	0	0	0	0	0	0	0	0	0	0	0	0	0	0	0	0	0	0	0	0	0	0	0	0	0	0	0	0	0	0	0	0
Propionibacterium	4	4	12	0	0	32	19	7	31	14	9	10	97	0	14	3	40	59	50	18	79	13	4	0	3	15	21	14	2	13	10	0	0	19	0	0	10	0	0	8	0	0	13	15	3	52	0	14	0
Propioniciclava	0	0	0	0	0	0	0	0	0	0	0	0	0	0	0	0	0	0	0	0	1	0	0	0	0	0	0	1	0	0	0	0	0	0	0	0	0	0	0	0	0	0	0	0	0	0	0	0	0
Propioniferax	0	0	0	0	0	0	0	0	0	0	0	0	0	0	1	0	0	0	1	1	0	0	0	0	0	0	0	0	0	0	1	0	0	0	0	0	0	0	0	0	0	0	0	0	0	0	0	0	0
Propionimicrobium	0	0	1	0	0	0	0	0	1	1	0	1	1	0	1	0	0	0	1	0	1	1	0	0	0	1	1	1	0	1	2	0	0	1	0	0	0	0	0	1	0	0	1	1	0	0	0	0	0
Pseudopropionibacterium	2	3	3	0	0	0	0	2	7	2	2	2	14	0	2	1	8	10	3	2	2	3	2	0	1	7	2	2	0	2	2	0	0	5	0	0	2	0	0	2	0	0	2	2	1	8	0	2	0
Tessaracoccus	7	6	22	0	0	45	25	7	219	23	13	8	202	0	55	5	56	86	121	21	34	19	8	0	6	24	71	29	4	14	11	0	0	40	0	0	21	0	0	13	0	0	19	50	7	81	0	21	0
unclassified_Propionibacteriaceae	0	0	0	0	0	0	0	0	0	0	0	0	0	0	0	0	0	0	0	0	1	0	0	0	0	0	1	1	0	0	0	0	0	0	0	0	0	0	0	0	0	0	0	0	0	0	0	0	0
Actinoalloteichus	18	6	22	0	0	21	9	9	3	18	10	7	14	0	3	6	47	45	5	20	3	14	8	0	4	21	3	1	9	8	4	0	0	7	0	0	10	0	0	8	0	0	3	3	6	93	0	21	0
Actinokineospora	3	1	2	0	0	0	0	0	1	2	1	2	1	0	1	0	0	0	2	1	1	2	1	0	1	1	1	2	1	1	1	0	0	1	0	0	2	0	0	1	0	0	1	1	1	0	0	2	0
Actinophytocola	0	1	0	0	0	0	0	1	0	0	0	0	0	0	0	0	0	0	0	0	0	0	0	0	0	0	0	0	0	0	0	0	0	0	0	0	0	0	0	0	0	0	0	0	0	0	0	1	0
Actinorectispora	0	0	0	0	0	0	0	0	0	0	0	0	0	0	0	0	0	0	1	0	0	0	0	0	0	0	0	0	0	0	0	0	0	0	0	0	0	0	0	0	0	0	0	0	0	0	0	0	0
Actinosynnema	314	202	58	0	0	14	7	67	4	383	21	8	14	0	4	41	45	33	5	48	4	36	58	0	16	38	5	4	57	18	4	0	0	5	0	0	22	0	0	9	0	0	5	3	46	88	0	47	0
Alloactinosynnema	112	120	64	0	0	13	7	133	1	26	15	6	15	0	1	39	44	39	1	34	1	23	64	0	9	36	1	1	75	11	1	0	0	3	0	0	20	0	0	6	0	0	1	1	22	114	0	44	0
Allokutzneria	55	34	49	0	0	11	6	95	1	31	14	4	11	0	1	161	39	26	2	30	1	23	43	0	8	35	1	1	48	21	1	0	0	5	0	0	20	0	0	6	0	0	1	1	20	82	0	34	0
Amycolatopsis	1612	1936	728	0	0	71	41	394	15	395	331	46	77	0	9	1628	1030	201	17	735	14	555	634	0	809	238	17	7	427	98	15	0	0	28	0	0	213	0	0	52	0	0	14	9	189	440	0	1035	0
Crossiella	1	0	0	0	0	0	0	0	0	0	0	0	0	0	0	0	0	0	0	0	0	0	0	0	0	0	0	0	0	0	0	0	0	0	0	0	0	0	0	0	0	0	0	0	0	0	0	0	0
environmental_samples_<high_GC_Gram+,family_Pseudonocardiaceae>	0	0	1	0	0	0	0	0	0	0	1	0	0	0	0	1	0	0	0	0	1	1	0	0	1	0	0	0	0	0	1	0	0	0	0	0	1	0	0	0	0	0	0	0	0	0	0	1	0
Goodfellowiella	0	0	0	0	0	0	0	0	0	0	0	0	0	0	0	0	0	0	0	0	0	0	0	0	0	0	0	0	0	0	0	0	0	0	0	0	0	0	0	0	0	0	0	0	0	0	0	0	0
Kibdelosporangium	142	66	89	0	0	19	10	129	3	67	22	9	16	0	2	67	81	50	3	49	2	36	45	0	17	94	3	3	77	18	4	0	0	7	0	0	27	0	0	11	0	0	3	2	64	103	0	72	0
Kutzneria	40	26	50	0	0	12	0	29	1	66	22	9	9	0	1	28	44	32	3	49	2	37	16	0	8	92	1	1	39	18	2	0	0	5	0	0	18	0	0	9	0	0	2	1	18	76	0	39	0
Lechevalieria	4	7	3	0	0	0	0	2	0	0	0	1	0	0	0	3	0	0	0	0	0	1	0	0	0	0	0	0	3	2	0	0	0	0	0	0	2	0	0	0	0	0	0	0	0	0	0	2	0
Lentzea	326	910	451	0	0	12	9	716	1	43	15	21	12	0	1	607	39	77	2	35	1	27	216	0	74	25	2	1	609	129	1	0	0	5	0	0	133	0	0	20	0	0	1	1	303	72	0	400	0
Prauserella	3	1	9	0	0	8	0	2	2	7	3	2	6	0	1	1	17	21	2	7	2	6	2	0	0	7	1	1	1	3	2	0	0	2	0	0	4	0	0	3	0	0	2	1	2	29	0	6	0
Pseudonocardia	291	129	459	0	0	76	41	120	28	239	161	89	82	0	33	165	295	212	62	271	40	234	96	0	91	283	51	15	112	151	37	0	0	43	0	0	325	0	0	136	0	0	47	32	112	2131	0	622	0
Saccharomonospora	6	6	10	0	0	9	0	3	7	10	6	2	16	0	4	3	12	18	7	9	3	7	3	0	2	11	3	2	2	6	2	0	0	6	0	0	5	0	0	2	0	0	3	3	5	23	0	9	0
Saccharopolyspora	73	34	55	0	0	19	12	29	4	55	26	15	19	0	2	37	50	41	11	62	2	41	19	0	17	76	2	3	31	25	3	0	0	9	0	0	29	0	0	17	0	0	2	1	29	98	0	56	0
Saccharothrix	1030	666	63	0	0	10	9	175	2	47	21	9	12	0	1	122	40	29	4	41	4	29	115	0	25	43	2	1	567	19	1	0	0	5	0	0	28	0	0	15	0	0	3	1	84	79	0	56	0
Streptoalloteichus	0	0	3	0	0	0	0	0	0	1	1	2	1	0	0	0	0	0	1	2	0	2	0	0	0	3	1	1	0	2	1	0	0	0	0	0	1	0	0	1	0	0	0	0	0	0	0	3	0
Thermocrispum	0	0	0	0	0	0	0	0	0	0	0	0	0	0	0	0	0	0	0	1	0	0	0	0	0	0	0	0	0	0	0	0	0	0	0	0	0	0	0	0	0	0	0	0	0	0	0	0	0
Umezawaea	0	1	0	0	0	0	0	0	0	0	0	0	0	0	0	1	0	0	0	0	0	0	0	0	0	0	0	0	0	0	0	0	0	0	0	0	0	0	0	0	0	0	0	0	0	0	0	0	0
Sporichthya	0	0	0	0	0	0	0	0	0	0	0	1	0	0	0	0	0	0	1	0	0	0	0	0	0	0	0	0	0	0	0	0	0	0	0	0	0	0	0	0	0	0	1	0	0	0	0	0	0
environmental_samples_<high_GC_Gram+,family_Streptomycetaceae>	0	0	0	0	0	0	0	0	0	0	0	0	0	0	0	0	0	0	0	0	0	0	0	0	0	0	0	0	0	0	0	0	0	0	0	0	1	0	0	0	0	0	0	0	0	0	0	0	0
Kitasatospora	37	22	57	0	0	21	7	27	4	84	41	116	28	0	5	30	69	52	18	78	5	74	23	0	28	105	10	3	22	57	8	0	0	10	0	0	50	0	0	33	0	0	8	5	24	73	0	59	0
Streptacidiphilus	6	2	8	0	0	0	0	2	3	5	6	7	4	0	2	4	0	0	6	9	2	8	3	0	2	7	3	2	1	8	3	0	0	3	0	0	8	0	0	7	0	0	3	1	1	0	0	8	0
Streptomyces	1094	1995	2648	12	16	645	369	1683	160	2228	1003	1693	832	9	142	2673	2174	1598	335	2091	179	1788	560	17	2473	2207	209	110	1313	3424	183	14	10	447	9	18	4125	0	0	1738	0	10	191	166	1789	2123	9	4305	0
Trichotomospora	0	1	1	0	0	0	0	0	0	1	1	0	0	0	0	0	0	0	1	1	0	1	0	0	1	1	1	0	0	0	0	0	0	0	0	0	1	0	0	1	0	0	1	0	1	0	0	1	0
unclassified_Streptomycetaceae	0	0	0	0	0	0	0	0	0	0	0	0	0	0	0	0	0	0	0	0	0	0	0	0	0	0	0	0	0	0	0	0	0	0	0	0	0	0	0	0	0	0	0	0	0	0	0	0	0
Marinactinospora	0	0	1	0	0	0	0	0	0	1	1	0	0	0	0	0	0	0	0	0	0	1	0	0	0	0	0	0	0	0	0	0	0	0	0	0	0	0	0	0	0	0	0	0	0	0	0	1	0
Nocardiopsis	43	21	48	0	0	40	25	19	6	90	33	19	49	0	5	16	87	95	10	71	8	54	21	0	16	156	8	5	19	33	6	0	0	15	0	0	60	0	0	25	0	0	7	5	16	99	0	59	0
Streptomonospora	0	1	1	0	0	0	0	2	0	3	0	1	0	0	0	0	0	0	0	1	0	0	0	0	1	4	0	0	3	1	1	0	0	0	0	0	3	0	0	2	0	0	1	1	1	0	0	1	0
Thermobifida	26	11	15	0	0	7	0	14	2	39	13	11	9	0	1	9	15	14	4	24	2	23	7	0	9	66	3	1	11	18	1	0	0	5	0	0	17	0	0	18	0	0	1	1	10	13	0	17	0
Acrocarpospora	0	0	2	0	0	0	0	0	0	2	0	1	0	0	0	0	0	0	0	2	0	3	0	0	1	1	1	0	0	4	0	0	0	1	0	0	3	0	0	2	0	0	1	0	1	0	0	3	0
environmental_samples_<high_GC_Gram+,family_Streptosporangiaceae>	0	0	0	0	0	0	0	0	0	0	0	0	0	0	0	0	0	0	0	0	0	0	0	0	0	1	0	0	0	0	0	0	0	0	0	0	0	0	0	0	0	0	0	0	0	0	0	0	0
Herbidospora	0	0	1	0	0	0	0	0	1	3	1	0	2	0	0	0	0	0	0	3	0	2	0	0	0	1	0	0	1	0	0	0	0	2	0	0	1	0	0	1	0	0	1	0	0	0	0	3	0
Microbispora	4	4	10	0	0	0	0	2	4	14	9	10	4	0	1	3	0	0	9	11	5	14	3	0	3	19	6	3	3	9	4	0	0	3	0	0	12	0	0	8	0	0	6	5	3	0	0	14	0
Microtetraspora	0	1	2	0	0	0	0	1	0	3	3	1	2	0	1	1	0	0	3	4	0	5	1	0	1	1	1	0	0	1	0	0	0	1	0	0	3	0	0	3	0	0	1	1	0	0	0	2	0
Nonomuraea	92	79	153	0	0	33	18	63	7	159	63	39	41	0	5	53	128	80	11	157	4	106	31	0	27	234	10	4	95	78	7	0	0	16	0	0	99	0	0	42	0	0	8	5	37	122	0	240	0
Planobispora	0	1	3	0	0	0	0	1	1	3	2	1	1	0	0	1	0	0	1	5	1	3	0	0	1	5	1	1	0	2	1	0	0	1	0	0	3	0	0	3	0	0	1	1	1	0	0	2	0
Planomonospora	0	0	4	0	0	0	0	1	0	3	1	0	0	0	0	2	0	0	1	3	1	2	0	0	0	1	0	0	0	2	1	0	0	0	0	0	5	0	0	0	0	0	0	1	0	0	0	5	0
Planotetraspora	0	0	1	0	0	0	0	0	0	1	2	0	0	0	0	0	0	0	2	3	0	3	0	0	0	2	0	0	0	1	0	0	0	2	0	0	2	0	0	0	0	0	0	0	0	0	0	0	0
Sphaerimonospora	1	0	3	0	0	0	0	0	1	5	3	3	2	0	2	1	0	0	5	6	0	5	0	0	1	5	3	1	0	4	1	0	0	0	0	0	4	0	0	2	0	0	2	1	1	0	0	5	0
Sphaerisporangium	4	0	2	0	0	0	0	0	1	0	3	2	6	0	1	0	0	0	2	6	0	5	1	0	0	3	1	0	0	5	0	0	0	1	0	0	5	0	0	4	0	0	0	0	1	0	0	3	0
Streptosporangium	78	50	56	0	0	18	11	59	4	142	32	27	21	0	4	141	59	45	7	65	4	56	31	0	36	242	4	1	83	39	1	0	0	6	0	0	47	0	0	23	0	0	5	3	55	56	0	64	0
Thermoactinospora	0	0	1	0	0	0	0	0	0	0	1	0	0	0	0	0	0	0	1	1	1	0	0	0	0	1	0	0	0	0	0	0	0	1	0	0	1	0	0	1	0	0	0	0	0	0	0	1	0
Thermocatellispora	0	0	1	0	0	0	0	0	0	1	1	0	0	0	0	1	0	0	1	1	0	1	0	0	0	1	1	0	0	0	0	0	0	0	0	0	1	0	0	0	0	0	0	0	0	0	0	1	0
Thermopolyspora	0	0	1	0	0	0	0	0	0	0	1	1	1	0	0	0	0	0	0	0	0	1	0	0	0	0	0	0	2	0	0	0	0	0	0	0	1	0	0	1	0	0	0	0	0	0	0	1	0
Actinoallomurus	0	0	2	0	0	0	0	0	0	2	2	2	1	0	0	1	0	0	0	3	0	4	0	0	0	6	0	0	0	2	1	0	0	1	0	0	2	0	0	2	0	0	0	1	0	0	0	4	0
Actinocorallia	1	0	5	0	0	0	0	1	0	3	1	2	1	0	1	2	0	0	3	4	0	5	0	0	0	2	0	0	1	2	0	0	0	1	0	0	2	0	0	3	0	0	0	0	0	0	0	3	0
Actinomadura	4	3	16	0	0	0	0	3	3	14	17	11	7	0	3	4	0	0	6	18	6	22	1	0	2	23	5	1	4	13	5	0	0	5	0	0	15	0	0	14	0	0	5	3	4	0	0	19	0
environmental_samples_<high_GC_Gram+,family_Thermomonosporaceae>	0	0	0	0	0	0	0	0	0	1	0	0	0	0	0	0	0	0	0	0	0	0	0	0	0	3	0	0	0	0	0	0	0	0	0	0	0	0	0	0	0	0	0	0	0	0	0	0	0
Spirillospora	2	0	0	0	0	0	0	0	0	2	2	0	0	0	0	0	0	0	0	2	0	2	0	0	0	2	0	0	1	1	0	0	0	0	0	0	2	0	0	2	0	0	0	1	1	0	0	1	0
Thermomonospora	14	9	33	0	0	16	8	16	2	92	31	16	18	0	2	9	54	36	5	78	3	62	8	0	9	181	2	1	19	26	2	0	0	4	0	0	18	0	0	15	0	0	1	1	20	42	0	42	0
Thermostaphylospora	1	0	1	0	0	0	0	0	0	3	1	0	1	0	0	0	0	0	0	1	0	1	0	0	0	11	0	0	0	1	0	0	0	0	0	0	0	0	0	1	0	0	0	0	1	0	0	1	0
marine_Actinobacteria_clade	11	7	14	0	0	0	0	4	0	87	9	14	5	0	0	4	10	0	1	13	0	9	5	0	6	163	2	1	7	21	0	0	0	1	0	0	14	0	0	36	0	0	1	0	4	0	0	12	0
unclassified_Actinobacteria_(class)_(miscellaneous)	15	5	5	0	0	0	0	3	2	9	5	13	6	0	1	3	8	0	3	3	0	5	9	0	3	20	2	0	5	10	4	0	0	1	0	0	6	0	0	17	0	0	3	2	6	0	0	6	0
Atopobium	0	1	1	0	0	0	0	0	5	0	1	0	4	0	4	0	0	0	3	0	5	0	0	0	0	2	4	3	0	1	4	0	0	10	0	6	0	0	0	1	0	0	6	3	0	0	0	1	0
Libanicoccus	0	0	1	45	66	8	6	1	16	2	1	1	38	38	19	0	0	0	5	1	8	1	0	27	0	3	17	9	0	1	6	69	26	170	21	212	1	0	35	1	101	38	17	3	0	0	57	1	7
Olsenella	1	2	7	67	99	19	13	1	27	10	7	5	35	42	18	0	18	11	8	6	11	9	2	41	0	10	21	5	2	8	12	87	41	97	35	195	6	0	25	7	32	41	54	6	1	7	58	7	7
Collinsella	0	0	0	10	10	0	0	0	13	0	0	0	6	0	12	0	0	0	4	0	5	0	0	9	0	0	4	4	0	0	7	20	0	26	0	60	0	0	18	0	12	10	15	4	0	0	22	0	0
Coriobacterium	0	0	1	7	9	0	0	0	2	1	0	1	3	0	2	0	0	0	2	1	2	1	0	8	0	1	2	3	0	1	3	13	0	11	8	39	1	0	8	1	8	8	2	2	0	0	13	1	0
Enorma	0	0	0	0	0	0	0	0	0	0	0	0	0	0	0	0	0	0	1	0	0	0	0	0	0	0	0	0	0	0	0	0	0	0	0	0	0	0	0	0	0	0	0	0	0	0	0	0	0
environmental_samples_<actinobacteria,family_Coriobacteriaceae>	0	0	0	0	0	0	0	0	1	0	0	1	0	0	1	0	0	0	1	0	0	0	0	0	0	0	1	0	0	1	1	0	0	1	0	0	1	0	0	0	0	0	1	0	0	0	0	0	0
Parvibacter	0	0	0	0	0	0	0	0	0	0	0	0	0	0	0	0	0	0	0	0	0	0	0	0	0	0	0	0	0	0	0	0	0	0	0	0	0	0	0	0	0	0	1	0	0	0	0	0	0
Senegalimassilia	0	0	0	0	0	0	0	0	1	0	0	0	0	0	0	0	0	0	0	0	0	0	0	0	0	0	0	0	0	0	1	0	0	0	0	0	0	0	0	0	0	0	0	0	0	0	0	0	0
unclassified_Coriobacteriaceae	1	0	1	0	11	0	0	0	1	2	1	1	3	0	1	1	0	0	1	1	2	1	1	7	0	5	1	1	0	1	1	0	0	8	0	16	1	0	0	1	0	8	2	1	0	0	0	1	0
Adlercreutzia	1	0	1	8	14	0	0	0	20	2	1	1	4	7	17	0	0	0	27	1	10	1	1	12	1	1	5	32	0	1	3	9	0	11	47	18	1	12	45	1	132	13	12	13	0	0	8	1	34
Cryptobacterium	0	0	1	0	0	0	0	0	2	0	1	0	2	0	0	0	0	0	2	0	3	0	0	0	0	0	1	2	0	1	3	0	0	2	0	0	0	0	0	0	0	0	3	2	0	0	0	0	0
Denitrobacterium	0	0	1	0	7	0	0	0	1	1	1	1	1	0	1	0	0	0	1	1	1	1	0	0	0	1	1	1	0	1	1	0	0	6	0	10	1	0	0	1	0	0	1	1	0	0	0	1	0
Eggerthella	1	1	3	13	21	9	6	0	45	6	3	4	6	10	37	1	7	6	18	3	21	4	0	24	2	7	24	17	0	4	11	14	9	30	11	34	4	37	18	4	41	30	38	17	0	0	13	3	70
Enterorhabdus	0	0	0	0	0	0	0	0	0	0	0	1	0	0	0	0	0	0	2	1	0	0	0	0	0	0	0	0	0	0	1	0	0	0	0	0	0	0	0	0	0	0	0	0	0	0	0	0	0
Gordonibacter	3	2	5	24	48	11	8	1	34	7	4	4	15	21	29	1	17	9	17	6	17	5	1	47	0	10	15	13	2	5	9	36	17	61	23	78	4	17	53	4	34	69	22	12	2	9	37	5	23
Paraeggerthella	0	0	0	0	0	0	0	0	0	0	0	0	0	0	0	0	0	0	0	0	0	0	0	0	0	0	0	0	0	0	2	0	0	0	0	0	0	0	0	0	0	0	0	0	0	0	0	0	0
Phoenicibacter	0	0	0	0	9	0	0	0	4	0	0	0	1	0	12	0	0	0	2	0	6	0	0	158	0	1	2	2	0	1	1	61	12	20	0	9	0	0	0	0	19	86	4	1	0	0	31	1	27
Raoultibacter	0	0	0	0	0	0	0	0	0	0	0	0	0	0	0	0	0	0	0	0	0	0	0	0	0	0	0	0	0	0	0	0	0	0	0	0	0	0	0	0	0	0	0	0	0	0	0	0	0
Slackia	1	0	2	13	16	0	0	0	6	2	2	2	3	9	4	1	0	0	2	1	5	1	1	13	0	2	3	4	0	2	4	10	9	10	0	24	3	0	0	2	12	12	3	3	0	0	10	1	0
Euzebya	0	0	0	0	0	0	0	0	0	0	0	0	0	0	0	0	0	0	0	0	0	0	0	0	0	0	0	0	0	1	0	0	0	0	0	0	0	0	0	0	0	0	0	0	0	0	0	0	0
Nitriliruptor	0	0	0	0	0	0	0	0	0	0	0	0	0	0	0	0	0	0	0	0	0	0	0	0	0	0	0	0	0	0	0	0	0	0	0	0	0	0	0	0	0	0	0	0	0	0	0	0	0
environmental_samples_<actinobacteria,class_Rubrobacteria>	1	2	2	0	0	0	0	0	0	7	3	2	0	0	0	1	0	0	0	7	1	5	0	0	2	9	1	0	0	2	1	0	0	1	0	0	2	0	0	3	0	0	1	1	2	0	0	2	0
environmental_samples_<actinobacteria,family_Gaiellaceae>	0	0	0	0	0	0	0	0	0	0	0	0	0	0	0	0	0	0	0	0	0	0	0	0	0	0	0	0	0	0	0	0	0	0	0	0	0	0	0	0	0	0	0	0	0	0	0	0	0
Gaiella	0	0	0	0	0	0	0	0	0	0	0	0	0	0	0	0	0	0	0	1	0	0	0	0	0	1	0	0	0	0	0	0	0	0	0	0	0	0	0	1	0	0	0	0	0	0	0	0	0
environmental_samples_<actinobacteria,order_Rubrobacterales>	2	0	1	0	0	0	0	0	0	3	1	1	1	0	0	1	0	0	0	3	0	1	0	0	1	2	0	0	0	2	0	0	0	0	0	0	1	0	0	1	0	0	0	0	1	0	0	1	0
environmental_samples_<actinobacteria,family_Rubrobacteraceae>	1	0	1	0	0	0	0	0	0	1	1	0	0	0	0	0	0	0	0	1	0	1	0	0	1	1	0	0	0	1	0	0	0	0	0	0	1	0	0	1	0	0	0	0	0	0	0	1	0
Rubrobacter	511	215	51	0	0	16	11	168	4	152	60	57	15	0	2	221	72	117	2	108	3	75	228	0	195	210	3	1	228	76	2	0	0	4	0	0	39	0	0	77	0	0	4	4	246	26	0	52	0
unclassified_Rubrobacteria	0	0	0	0	0	0	0	0	0	0	1	0	0	0	0	0	0	0	0	0	0	0	0	0	0	0	0	0	0	0	0	0	0	0	0	0	0	0	0	0	0	0	0	0	0	0	0	0	0
environmental_samples_<actinobacteria,class_Thermoleophilia>	0	0	1	0	0	0	0	0	0	0	0	1	0	0	0	0	0	0	1	0	0	0	0	0	0	0	0	0	0	0	0	0	0	0	0	0	0	0	0	0	0	0	0	0	0	0	0	0	0
Conexibacter	984	467	552	0	0	82	33	295	3	420	304	114	127	0	6	392	811	477	2	621	3	407	308	0	456	348	8	2	242	254	3	0	0	36	0	0	375	0	0	193	0	0	3	2	699	105	0	539	0
environmental_samples_<actinobacteria,family_Conexibacteraceae>	0	0	0	0	0	0	0	0	0	0	1	0	0	0	0	0	0	0	0	0	0	1	0	0	0	1	0	0	0	0	0	0	0	0	0	0	0	0	0	0	0	0	0	0	0	0	0	0	0
environmental_samples_<actinobacteria,order_Solirubrobacterales>	5	1	1	0	0	0	0	2	0	1	1	1	1	0	1	1	0	0	0	1	1	1	1	0	1	1	1	0	0	1	0	0	0	1	0	0	1	0	0	1	0	0	0	0	2	0	0	1	0
Parviterribacter	0	0	1	0	0	0	0	0	0	0	0	0	0	0	0	0	0	0	0	1	0	1	0	0	0	0	0	0	0	0	0	0	0	0	0	0	0	0	0	0	0	0	0	0	0	0	0	0	0
Patulibacter	15	12	3	0	0	0	0	2	1	1	2	1	2	0	1	3	0	0	1	4	1	4	4	0	7	1	0	0	1	2	0	0	0	1	0	0	4	0	0	4	0	0	1	1	16	0	0	4	0
Solirubrobacter	0	1	2	0	0	0	0	2	0	1	0	0	1	0	0	1	0	0	0	1	0	0	0	0	2	0	0	0	0	0	0	0	0	0	0	0	2	0	0	1	0	0	0	0	0	0	0	1	0
unclassified_Solirubrobacterales	0	0	0	0	0	0	0	0	0	0	0	0	0	0	0	0	0	0	0	0	0	0	0	0	0	0	0	0	0	0	0	0	0	0	0	0	0	0	0	0	0	0	0	1	0	0	0	0	0
environmental_samples_<actinobacteria,family_Thermoleophilaceae>	0	0	0	0	0	0	0	0	0	0	0	0	0	0	0	0	0	0	0	0	0	0	0	0	1	0	0	0	0	0	0	0	0	0	0	0	0	0	0	0	0	0	0	0	0	0	0	0	0
Thermoleophilum	10	3	1	0	0	0	0	1	0	0	1	1	0	0	0	2	0	0	0	1	0	1	1	0	1	0	0	0	1	1	0	0	0	1	0	0	1	0	0	1	0	0	0	0	4	0	0	1	0
unclassified_Actinobacteria	0	0	1	0	0	0	0	0	1	1	0	1	2	0	0	0	0	0	2	1	2	1	0	0	0	5	2	1	0	1	0	0	0	2	0	0	3	0	0	3	0	0	2	1	0	0	0	1	0
Chthonomonas	0	1	1	0	0	0	0	1	0	3	3	1	1	0	0	0	0	0	0	2	0	3	0	0	2	1	1	0	0	1	0	0	0	1	0	0	1	0	0	1	0	0	1	0	1	0	0	1	0
environmental_samples_<bacteria,phylum_Armatimonadetes>	0	0	1	0	0	0	0	0	0	2	2	1	0	0	0	0	0	0	0	3	1	3	0	0	1	2	0	0	0	1	0	0	0	1	0	0	1	0	0	1	0	0	2	0	1	0	0	2	0
Fimbriimonas	1	0	5	0	0	0	0	0	0	9	18	4	1	0	1	2	11	0	0	8	0	13	1	0	1	7	2	0	3	5	0	0	0	1	0	0	4	0	0	6	0	0	2	0	2	0	0	5	0
candidate_division_WS1	0	0	0	0	0	0	0	0	0	0	0	0	0	0	0	0	0	0	0	0	0	0	0	0	0	0	0	0	0	0	0	0	0	0	0	0	0	0	0	0	0	0	0	1	0	0	0	0	0
Candidatus_Eremiobacteraeota	0	0	0	0	0	0	0	0	1	0	0	0	0	0	0	0	0	0	0	0	0	0	0	0	0	0	0	0	0	0	0	0	0	0	0	0	0	0	0	0	0	0	0	0	0	0	0	0	0
Anaerolinea	0	0	2	0	0	0	0	0	2	5	1	3	3	0	2	2	0	0	2	2	1	2	1	0	1	2	2	2	1	3	2	0	0	7	0	0	2	0	0	6	0	0	2	2	0	0	0	2	0
Bellilinea	0	0	0	0	0	0	0	0	0	0	0	1	0	0	0	0	0	0	0	0	0	0	0	0	0	0	0	0	0	0	0	0	0	0	0	0	0	0	0	0	0	0	0	0	0	0	0	0	0
environmental_samples_<GNS_bacteria,family_Anaerolineaceae>	0	0	1	0	0	0	0	0	0	1	1	1	1	0	0	0	0	0	0	1	0	1	0	0	0	1	1	0	0	1	0	0	0	1	0	0	1	0	0	2	0	0	1	1	0	0	0	1	0
Leptolinea	0	0	0	0	0	0	0	0	1	0	0	0	0	0	0	0	0	0	0	0	0	0	0	0	0	1	1	1	0	0	0	0	0	1	0	0	0	0	0	0	0	0	2	0	0	0	0	0	0
Levilinea	0	0	0	0	0	0	0	0	0	0	0	0	0	0	0	0	0	0	0	0	0	0	0	0	0	0	0	0	0	0	0	0	0	1	0	0	1	0	0	0	0	0	0	0	0	0	0	0	0
Longilinea	0	0	0	0	0	0	0	0	0	0	0	0	0	0	0	0	0	0	0	0	0	0	0	0	0	0	1	0	0	0	0	0	0	0	0	0	0	0	0	1	0	0	0	0	0	0	0	0	0
unclassified_Anaerolineaceae	0	0	1	0	0	0	0	0	1	1	1	1	2	0	1	0	0	0	1	1	1	1	0	0	0	1	1	1	0	1	1	0	0	2	0	0	1	0	0	1	0	0	1	1	0	0	0	1	0
environmental_samples_<GNS_bacteria,order_Anaerolineales>	0	0	0	0	0	0	0	0	0	0	0	0	0	0	0	0	0	0	0	0	0	0	0	0	0	0	1	0	0	0	0	0	0	0	0	0	0	0	0	0	0	0	1	0	0	0	0	0	0
environmental_samples_<GNS_bacteria,class_Anaerolineae>	0	0	0	0	0	0	0	0	0	0	1	0	0	0	0	0	0	0	0	0	0	0	0	0	1	1	0	0	0	1	0	0	0	0	0	0	1	0	0	1	0	0	0	0	0	0	0	1	0
Ardenticatena	0	1	4	0	0	0	0	2	1	7	3	5	11	0	390	1	28	0	1	4	1	2	0	0	1	14	1	1	0	5	1	0	0	3	0	0	3	0	0	9	0	0	1	1	0	10	0	4	0
Caldilinea	1	1	2	0	0	0	0	0	1	4	1	3	2	0	2	0	11	0	3	2	1	1	0	0	1	6	2	0	0	2	1	0	0	3	0	0	1	0	0	3	0	0	1	1	0	0	0	2	0
environmental_samples_<GNS_bacteria,family_Caldilineaceae>	0	0	0	0	0	0	0	0	0	0	0	1	0	0	1	1	0	0	1	0	0	0	0	0	0	0	0	1	0	1	0	0	0	0	0	0	1	0	0	1	0	0	0	0	0	0	0	1	0
Litorilinea	0	0	1	0	0	0	0	0	0	1	0	1	1	0	1	0	0	0	1	0	1	0	1	0	0	1	1	0	0	1	0	0	0	1	0	0	1	0	0	1	0	0	1	0	2	0	0	1	0
environmental_samples_<GNS_bacteria,order_Caldilineales>	0	0	0	0	0	0	0	0	0	0	0	0	0	0	0	0	0	0	0	0	0	0	0	0	0	0	0	0	0	0	0	0	0	0	0	0	0	0	0	0	0	0	0	0	0	0	0	0	0
environmental_samples_<GNS_bacteria,class_Caldilineae>	0	0	0	0	0	0	0	0	0	0	1	0	0	0	0	0	0	0	0	0	0	0	0	0	0	0	0	0	0	0	0	0	0	0	0	0	0	0	0	1	0	0	0	0	0	0	0	0	0
Chloroflexus	10	9	14	0	0	0	0	7	4	31	11	20	4	0	3	8	12	0	5	17	3	16	11	0	10	29	3	2	13	21	4	0	0	4	0	0	15	0	0	29	0	0	3	4	10	0	0	15	0
environmental_samples_<GNS_bacteria,family_Chloroflexaceae>	0	0	0	0	0	0	0	0	0	0	0	0	0	0	0	0	0	0	0	0	0	0	0	0	0	0	0	0	0	0	1	0	0	1	0	0	1	0	0	0	0	0	0	0	0	0	0	0	0
environmental_samples_<GNS_bacteria,order_Chloroflexales>	0	0	0	0	0	0	0	0	0	0	0	0	0	0	0	0	0	0	0	0	0	1	0	0	0	0	0	0	0	0	0	0	0	0	0	0	0	0	0	0	0	0	0	0	0	0	0	0	0
Kouleothrix	0	0	0	0	0	0	0	0	0	0	0	1	0	0	0	0	0	0	0	0	0	1	0	0	0	1	0	0	0	0	0	0	0	0	0	0	0	0	0	0	0	0	0	0	0	0	0	0	0
Roseiflexus	40	14	16	0	0	0	0	9	1	60	16	26	4	0	1	11	26	0	1	21	2	19	15	0	22	95	2	2	11	31	1	0	0	3	0	0	20	0	0	41	0	0	3	1	27	8	0	22	0
environmental_samples_<GNS_bacteria,class_Chloroflexia>	0	0	0	0	0	0	0	0	0	0	0	0	0	0	0	0	0	0	0	0	0	0	0	0	0	0	0	0	0	0	0	0	0	0	0	0	0	0	0	0	0	0	0	0	0	0	0	0	0
Herpetosiphon	14	12	14	0	0	0	0	8	1	18	9	11	3	0	1	10	0	0	1	8	1	8	10	0	8	11	1	2	11	11	1	0	0	1	0	0	11	0	0	16	0	0	1	2	10	0	0	16	0
Dehalococcoides	23	3	9	0	0	0	0	3	6	28	9	23	7	0	14	4	8	0	25	12	5	11	14	0	18	42	51	4	19	25	6	0	7	33	0	0	12	0	12	36	0	0	19	9	13	0	0	13	26
Dehalogenimonas	0	0	3	0	0	0	0	2	16	5	4	5	8	0	32	2	11	0	4	5	4	4	1	0	0	5	23	1	0	5	2	0	0	4	0	0	5	0	0	5	0	0	2	1	0	6	0	5	0
environmental_samples_<GNS_bacteria,class_Dehalococcoidia>	0	0	0	0	0	0	0	0	0	0	0	1	0	0	0	0	0	0	0	0	0	1	0	0	0	1	0	0	0	0	0	0	0	0	0	0	0	0	0	1	0	0	0	0	0	0	0	0	0
environmental_samples_<GNS_bacteria,phylum_Chloroflexi>	31	15	35	0	0	7	0	26	3	95	23	54	10	0	5	14	74	7	5	27	3	23	16	0	14	91	8	1	14	77	5	0	0	15	0	0	38	0	0	94	0	0	6	2	16	18	0	37	0
environmental_samples_<GNS_bacteria,order_Ktedonobacterales>	0	0	0	0	0	0	0	0	0	0	0	0	0	0	0	0	0	0	0	0	0	0	0	0	0	0	0	0	0	0	0	0	0	0	0	0	0	0	0	0	0	0	0	0	0	0	0	0	0
Ktedonobacter	0	0	0	0	0	0	0	0	0	2	0	0	0	0	0	0	0	0	0	2	0	1	0	0	0	4	0	0	0	0	0	0	0	0	0	0	0	0	0	1	0	0	0	0	0	0	0	0	0
environmental_samples_<GNS_bacteria,family_Thermosporotrichaceae>	0	0	0	0	0	0	0	0	0	0	0	0	0	0	0	0	0	0	0	0	0	0	0	0	0	1	0	0	0	0	0	0	0	0	0	0	0	0	0	0	0	0	0	0	0	0	0	0	0
Thermosporothrix	0	0	0	0	0	0	0	0	0	0	0	0	0	0	0	0	0	0	0	1	0	0	0	0	0	0	0	0	0	0	0	0	0	0	0	0	0	0	0	0	0	0	0	0	0	0	0	0	0
Thermogemmatispora	0	0	0	0	0	0	0	0	1	1	0	0	0	0	0	0	0	0	0	0	0	0	0	0	0	2	0	0	0	0	0	0	0	0	0	0	0	0	0	0	0	0	0	0	1	0	0	0	0
Thermoflexus	0	0	0	0	0	0	0	0	0	1	1	0	1	0	0	0	0	0	0	1	0	0	0	0	0	1	0	0	0	0	0	0	0	0	0	0	0	0	0	1	0	0	0	0	0	0	0	0	0
environmental_samples_<GNS_bacteria,class_Thermomicrobia>	4	1	1	0	0	0	0	1	1	1	0	1	1	0	0	1	0	0	1	1	0	1	1	0	1	1	0	0	0	0	0	0	0	1	0	0	1	0	0	1	0	0	0	0	1	0	0	0	0
Nitrolancea	0	0	0	0	0	0	0	0	0	0	0	0	1	0	0	0	0	0	0	0	0	0	0	0	0	0	0	0	0	0	0	0	0	0	0	0	0	0	0	0	0	0	0	0	0	0	0	0	0
Sphaerobacter	42	8	10	0	0	12	0	9	1	23	9	9	11	0	1	3	63	15	1	18	1	14	17	0	21	36	2	0	7	15	1	0	0	3	0	0	9	0	0	15	0	0	0	0	15	23	0	12	0
Thermomicrobium	2	1	2	0	0	0	0	0	0	4	2	3	4	0	1	0	13	0	0	2	0	2	1	0	2	7	1	0	1	1	0	0	0	1	0	0	2	0	0	3	0	0	1	0	1	0	0	2	0
unclassified_Chloroflexi_(miscellaneous)	2	1	1	0	0	0	0	0	0	1	1	2	0	0	0	0	0	0	0	1	0	2	0	0	2	2	1	0	1	2	0	0	0	1	0	0	2	0	0	1	0	0	1	0	0	0	0	1	0
unclassified_Candidatus_Melainabacteria	0	0	1	37	69	0	0	0	34	1	0	0	2	0	2	0	0	0	1	0	23	0	0	287	0	0	68	1	0	0	2	119	45	24	0	15	0	0	0	1	0	15	79	2	0	0	46	1	0
Vampirovibrio	0	0	1	0	0	0	0	0	0	0	0	0	0	0	0	0	0	0	0	0	0	0	0	0	0	0	1	0	0	0	0	0	0	0	0	0	0	0	0	0	0	0	0	0	0	0	0	0	0
Chroococcidiopsis	0	1	2	0	0	0	0	1	66	1	2	1	3	0	1	1	0	0	2	2	3	2	0	0	2	2	38	1	0	3	3	0	0	2	0	0	1	0	0	6	0	0	3	3	1	0	0	3	0
environmental_samples_<cyanobacteria,phylum_Cyanobacteria>	1	4	1	0	0	0	0	1	1	1	1	1	1	0	1	0	0	0	1	2	1	3	1	0	1	1	3	1	0	1	1	0	0	1	0	0	2	0	0	2	0	0	2	2	4	0	0	1	0
Gloeobacter	2	0	4	0	0	0	0	1	1	10	3	7	3	0	0	2	20	0	1	3	0	5	2	0	1	8	2	1	2	6	1	0	0	2	0	0	5	0	0	6	0	0	2	1	3	7	0	5	0
Gloeomargarita	0	0	0	0	0	0	0	0	1	0	0	1	1	0	0	0	0	0	0	0	0	0	1	0	0	1	1	0	0	1	1	0	0	2	0	0	0	0	0	1	0	0	1	1	0	0	0	1	0
Anabaenopsis	0	0	1	0	0	0	0	0	1	1	1	1	0	0	0	0	0	0	0	0	1	0	0	0	0	1	1	0	0	0	1	0	0	1	0	0	1	0	0	1	0	0	0	1	1	0	0	1	0
Aphanizomenon	0	0	0	0	0	0	0	0	0	0	0	0	0	0	0	0	0	0	0	0	0	0	0	0	0	0	0	0	0	0	0	0	0	0	0	0	0	0	0	0	0	0	1	0	0	0	0	0	0
Chrysosporum	0	0	0	0	0	0	0	0	0	0	0	0	0	0	0	0	0	0	0	1	0	1	0	0	0	0	0	0	0	0	0	0	0	0	0	0	0	0	0	0	0	0	0	0	0	0	0	1	0
Cylindrospermopsis	0	0	0	0	0	0	0	0	0	0	0	0	0	0	1	0	0	0	0	0	1	0	0	0	0	0	0	0	0	0	0	0	0	0	0	0	1	0	0	0	0	0	1	0	0	0	0	0	0
Dolichospermum	0	0	2	0	0	0	0	0	4	0	3	3	2	0	1	0	0	0	5	1	3	3	0	0	0	1	2	1	0	1	5	0	0	1	0	0	2	0	0	3	0	0	5	4	1	0	0	4	0
Nodularia	0	0	0	0	0	0	0	0	0	1	2	0	2	0	0	0	0	0	1	1	1	0	0	0	1	0	2	0	0	1	1	0	0	1	0	0	1	0	0	1	0	0	2	1	0	0	0	0	0
Raphidiopsis	0	0	0	0	0	0	0	0	0	0	0	0	0	0	1	0	0	0	1	0	1	0	0	0	0	0	0	0	0	0	0	0	0	1	0	0	1	0	0	1	0	0	0	0	0	0	0	0	0
Sphaerospermopsis	0	1	1	0	0	0	0	0	0	1	0	0	1	0	0	0	0	0	0	0	0	0	0	0	1	0	0	0	0	0	0	0	0	1	0	0	1	0	0	0	0	0	1	0	0	0	0	0	0
Chlorogloeopsis	0	0	0	0	0	0	0	0	1	0	0	1	0	0	0	0	0	0	0	0	0	0	0	0	0	0	0	0	0	0	0	0	0	0	0	0	0	0	0	0	0	0	0	0	0	0	0	0	0
Cyanomargarita	0	0	0	0	0	0	0	0	0	0	0	0	0	0	0	0	0	0	0	0	0	0	0	0	0	0	0	0	0	0	0	0	0	0	0	0	0	0	0	0	0	0	1	0	0	0	0	0	0
Aulosira	0	0	0	0	0	0	0	0	0	0	0	0	0	0	0	0	0	0	0	0	0	0	0	0	0	0	0	1	0	1	0	0	0	1	0	0	0	0	0	0	0	0	0	0	0	0	0	0	0
Roholtiella	0	0	0	0	0	0	0	0	0	0	0	0	0	0	0	0	0	0	1	0	0	0	0	0	0	0	1	0	0	0	0	0	0	0	0	0	0	0	0	1	0	0	0	0	0	0	0	0	0
Gloeotrichia	0	0	0	0	0	0	0	0	0	0	0	0	0	0	0	0	0	0	0	0	0	0	0	0	0	0	0	0	0	0	0	0	0	0	0	0	0	0	0	0	0	0	0	0	1	0	0	0	0
Fischerella	1	0	3	0	0	0	0	0	3	2	1	1	2	0	2	0	0	0	3	2	3	2	0	0	0	2	4	2	0	3	3	0	0	2	0	0	4	0	0	3	0	0	3	4	1	0	0	2	0
Hapalosiphon	0	0	0	0	0	0	0	0	0	0	0	0	0	0	0	0	0	0	0	0	0	0	0	0	0	0	0	0	0	0	0	0	0	0	0	0	0	0	0	0	0	0	0	0	0	0	0	0	0
Mastigocladus	0	0	0	0	0	0	0	0	0	0	0	0	0	0	0	0	0	0	0	0	0	0	0	0	0	0	0	0	0	0	0	0	0	0	0	0	0	0	0	0	0	0	0	0	0	0	0	0	0
Mastigocoleus	0	0	0	0	0	0	0	0	0	0	0	0	1	0	0	0	0	0	0	0	0	1	0	0	0	0	0	0	0	0	0	0	0	0	0	0	0	0	0	0	0	0	0	0	0	0	0	0	0
Westiellopsis	0	0	0	0	0	0	0	0	0	0	0	0	0	0	0	0	0	0	0	0	0	0	0	0	1	0	0	0	0	0	0	0	0	0	0	0	0	0	0	0	0	0	0	0	0	0	0	0	0
Aliinostoc	0	0	0	0	0	0	0	0	0	0	0	0	0	0	0	0	0	0	0	0	0	0	0	0	0	0	0	0	0	0	0	0	0	0	0	0	0	0	0	0	0	0	0	1	0	0	0	0	0
Anabaena	0	1	2	0	0	0	0	0	2	1	1	1	3	0	0	0	0	0	4	2	1	5	0	0	0	1	4	1	1	2	1	0	0	3	0	0	1	0	0	0	0	0	2	2	2	0	0	2	0
Cylindrospermum	2	1	1	0	0	0	0	1	1	1	0	1	2	0	0	0	0	0	1	1	1	2	0	0	0	1	2	0	0	2	0	0	0	2	0	0	0	0	0	2	0	0	1	1	3	0	0	2	0
Desmonostoc	0	0	0	0	0	0	0	0	0	1	0	0	1	0	1	0	0	0	0	0	0	0	0	0	0	0	0	0	0	0	0	0	0	0	0	0	0	0	0	0	0	0	0	1	0	0	0	0	0
Nostoc	4	4	8	0	0	0	0	8	15	9	4	6	5	0	2	1	0	0	8	5	8	6	4	0	9	7	13	0	3	7	8	0	0	11	0	0	12	0	0	6	0	0	7	10	21	0	0	11	0
Trichormus	2	2	2	0	0	0	0	0	1	5	2	2	2	0	1	1	0	0	1	3	1	3	1	0	3	7	1	1	1	2	1	0	0	2	0	0	1	0	0	3	0	0	1	3	3	0	0	3	0
Calothrix	1	2	6	0	0	0	0	2	14	5	3	3	6	0	2	0	7	0	2	3	3	1	0	0	3	9	7	0	0	5	2	0	0	9	0	0	5	0	0	6	0	0	1	8	4	0	0	6	0
Macrochaete	0	0	0	0	0	0	0	0	1	0	0	0	0	0	0	0	0	0	0	0	0	0	0	0	0	0	0	0	0	0	0	0	0	0	0	0	0	0	0	0	0	0	0	0	0	0	0	0	0
Microchaete	1	0	0	0	0	0	0	0	1	0	0	1	1	0	0	0	0	0	0	1	1	0	1	0	0	0	1	0	0	1	0	0	0	1	0	0	0	0	0	0	0	0	0	1	0	0	0	0	0
Rivularia	0	0	0	0	0	0	0	0	1	0	0	0	0	0	1	0	0	0	0	0	1	0	0	0	0	0	1	0	0	0	0	0	0	1	0	0	0	0	0	0	0	0	0	1	0	0	0	1	0
Brasilonema	0	0	0	0	0	0	0	0	0	0	0	0	1	0	0	0	0	0	0	0	0	0	0	0	0	0	0	0	0	0	0	0	0	0	0	0	0	0	0	0	0	0	0	0	0	0	0	0	0
Petalonema	0	0	0	0	0	0	0	0	0	0	0	0	0	0	0	0	0	0	0	0	0	0	0	0	0	0	0	0	0	0	0	0	0	0	0	0	0	0	0	0	0	0	0	0	0	0	0	0	0
Scytonema	8	11	3	0	0	0	0	8	2	6	2	3	1	0	0	3	0	0	0	0	2	2	7	0	12	20	2	0	2	4	2	0	0	2	0	0	2	0	0	3	0	0	0	3	16	0	0	2	0
Scytonematopsis	0	0	0	0	0	0	0	0	0	0	0	0	0	0	0	0	0	0	0	0	0	0	0	0	0	0	1	0	0	0	0	0	0	0	0	0	0	0	0	0	0	0	1	0	0	0	0	0	0
Stigonema	0	0	0	0	0	0	0	0	0	0	0	0	0	0	0	0	0	0	0	0	0	0	0	0	0	0	0	0	0	0	0	0	0	0	0	0	0	0	0	0	0	0	0	0	0	0	0	0	0
Loriellopsis	0	0	0	0	0	0	0	0	1	0	0	0	0	0	0	0	0	0	0	0	0	0	0	0	0	0	0	0	0	0	0	0	0	0	0	0	0	0	0	0	0	0	0	0	0	0	0	0	0
Coleodesmium	0	0	0	0	0	0	0	0	0	0	0	0	0	0	0	0	0	0	0	1	0	0	0	0	0	0	0	0	0	0	0	0	0	0	0	0	0	0	0	0	0	0	0	0	0	0	0	0	0
Tolypothrix	0	0	0	0	0	0	0	0	1	1	0	1	0	0	0	0	0	0	0	1	0	0	0	0	0	0	2	0	0	0	1	0	0	2	0	0	0	0	0	1	0	0	0	1	0	0	0	0	0
Aphanothece	0	0	0	0	0	0	0	0	0	0	1	0	0	0	0	0	0	0	1	0	0	0	0	0	1	0	1	0	0	1	0	0	0	0	0	0	1	0	0	1	0	0	0	1	0	0	0	0	0
Crocosphaera	0	1	1	0	0	0	0	0	1	11	1	1	1	0	1	1	0	0	1	3	1	2	2	0	1	15	1	1	1	2	1	0	0	1	0	0	1	0	0	1	0	0	1	2	0	0	0	1	0
Gloeothece	0	0	0	0	0	0	0	0	1	1	1	1	2	0	0	0	0	0	1	1	1	0	0	0	0	1	1	0	0	1	1	0	0	2	0	0	1	0	0	1	0	0	0	1	0	0	0	1	0
Euhalothece	0	0	0	0	0	0	0	0	0	0	0	0	0	0	0	0	0	0	0	0	0	0	0	0	0	0	0	0	0	0	0	0	0	0	0	0	0	0	0	0	0	0	0	0	0	0	0	0	0
Halothece	0	0	0	0	0	0	0	0	0	0	1	0	1	0	0	0	0	0	0	0	0	0	0	0	0	0	0	0	0	0	0	0	0	1	0	0	0	0	0	0	0	0	0	1	0	0	0	0	0
Rippkaea	0	0	0	0	0	0	0	0	0	0	0	1	0	0	0	0	0	0	0	0	0	0	0	0	0	0	1	0	0	0	0	0	0	2	0	0	1	0	0	0	0	0	0	0	0	0	0	0	0
Chondrocystis	0	0	0	0	0	0	0	0	1	1	0	0	1	0	0	0	0	0	1	0	1	0	0	0	0	0	3	1	0	0	1	0	0	1	0	0	0	0	0	0	0	0	1	1	0	0	0	0	0
Chroococcus	0	0	0	0	0	0	0	0	0	0	0	0	0	0	0	0	0	0	0	0	0	0	0	0	0	0	0	0	0	0	0	0	0	0	0	0	0	0	0	0	0	0	0	0	0	0	0	0	0
Geminocystis	0	0	1	0	0	0	0	0	0	0	0	0	0	0	0	0	0	0	0	0	0	0	0	0	0	0	1	0	0	1	0	0	0	2	0	0	0	0	0	0	0	0	0	0	0	0	0	0	0
Gloeocapsa	0	1	1	0	0	0	0	0	1	1	0	0	0	0	0	0	0	0	0	1	1	1	0	0	1	0	1	0	0	1	0	0	0	1	0	0	0	0	0	0	0	0	0	1	0	0	0	1	0
Gloeocapsopsis	0	0	0	0	0	0	0	0	0	0	0	0	0	0	0	0	0	0	0	0	0	0	0	0	0	0	1	0	0	0	0	0	0	0	0	0	0	0	0	0	0	0	1	1	0	0	0	0	0
[truncated: 1,359 more rows]
[truncated: 23 more columns]

## Sheet: Table S4-
#Table S4 - SourceTracker2 source model metadata.
SampleID	SourceSink	Env
SRR1761677	source	urbanGut
SRR1761682	source	urbanGut
SRR1761688	source	urbanGut
SRR1761692	source	urbanGut
SRR1761697	source	urbanGut
SRR1761698	source	ruralGut
SRR1761705	source	ruralGut
SRR1761710	source	ruralGut
SRR1761718	source	ruralGut
SRR1761721	source	ruralGut
SRR1929408	source	ruralGut
SRR1930121	source	ruralGut
SRR1930123	source	ruralGut
SRR1930141	source	ruralGut
SRR1930145	source	ruralGut
ERR1883419	source	soil/sediment
ERR1883420	source	soil/sediment
ERR1883421	source	soil/sediment
ERR1883422	source	soil/sediment
ERR1883423	source	soil/sediment
ERR1883424	source	soil/sediment
ERR1883430	source	soil/sediment
ERR1883436	source	soil/sediment
ERR1883438	source	soil/sediment
mgm4654021.3	source	soil/sediment
mgm4654022.3	source	soil/sediment
mgm4654023.3	source	soil/sediment
mgm4654024.3	source	soil/sediment
mgm4654025.3	source	soil/sediment
mgm4654026.3	source	soil/sediment
mgm4654027.3	source	soil/sediment
mgm4654028.3	source	soil/sediment
mgm4654029.3	source	soil/sediment
mgm4654030.3	source	soil/sediment
mgm4654031.3	source	soil/sediment
mgm4654032.3	source	soil/sediment
ERR1939165	source	soil/sediment
ERR1939166	source	soil/sediment
ERR1939167	source	soil/sediment
ERR1939168	source	soil/sediment
ERR1939169	source	soil/sediment
ERR1939170	source	soil/sediment
ERR1939171	source	soil/sediment
ERR1939172	source	soil/sediment
ERR1939173	source	soil/sediment
ERR1939174	source	soil/sediment
ERR1939266	source	soil/sediment
ERR1939267	source	soil/sediment
ERR1939268	source	soil/sediment
ERR1939269	source	soil/sediment
ERR1939270	source	soil/sediment
ERR1939271	source	soil/sediment
ERR1939272	source	soil/sediment
ERR1939273	source	soil/sediment
ERR1939274	source	soil/sediment
ERR1939275	source	soil/sediment
ERR1713344	source	sewage/wastewater
ERR1713353	source	sewage/wastewater
ERR1713362	source	sewage/wastewater
ERR1713373	source	sewage/wastewater
ERR1713382	source	sewage/wastewater
ERR1713386	source	sewage/wastewater
ERR1713389	source	sewage/wastewater
ERR1713406	source	sewage/wastewater
ERR1713410	source	sewage/wastewater
ERR1725939	source	sewage/wastewater
ERR1725950	source	sewage/wastewater
ERR1725981	source	sewage/wastewater
ERR1725983	source	sewage/wastewater
ERR1726010	source	sewage/wastewater
MAM001	sink	latrine
RGA001	sink	latrine

## Sheet: Table S5-
#TableS5 - Metadata for source model metagenomes.
SampleID	ProjectID	Repository	Study	Env	Period	Description
SRR1761677	PRJNA268964	SRA	ObregonTito2015	urbanGut	modern	Norman_gut
SRR1761682	PRJNA268964	SRA	ObregonTito2015	urbanGut	modern	Norman_gut
SRR1761688	PRJNA268964	SRA	ObregonTito2015	urbanGut	modern	Norman_gut
SRR1761692	PRJNA268964	SRA	ObregonTito2015	urbanGut	modern	Norman_gut
SRR1761697	PRJNA268964	SRA	ObregonTito2015	urbanGut	modern	Norman_gut
SRR1761698	PRJNA268964	SRA	ObregonTito2015	ruralGut	modern	Matses_gut
SRR1761705	PRJNA268964	SRA	ObregonTito2015	ruralGut	modern	Matses_gut
SRR1761710	PRJNA268964	SRA	ObregonTito2015	ruralGut	modern	Matses_gut
SRR1761718	PRJNA268964	SRA	ObregonTito2015	ruralGut	modern	Matses_gut
SRR1761721	PRJNA268964	SRA	ObregonTito2015	ruralGut	modern	Matses_gut
SRR1929408	PRJNA278393	SRA	Rampelli et al.‚ 2015	ruralGut	modern	Hadza_gut
SRR1930121	PRJNA278393	SRA	Rampelli et al.‚ 2015	ruralGut	modern	Hadza_gut
SRR1930123	PRJNA278393	SRA	Rampelli et al.‚ 2015	ruralGut	modern	Hadza_gut
SRR1930141	PRJNA278393	SRA	Rampelli et al.‚ 2015	ruralGut	modern	Hadza_gut
SRR1930145	PRJNA278393	SRA	Rampelli et al.‚ 2015	ruralGut	modern	Hadza_gut
ERR1883419	PRJEB18629	ENA	Slon2017	soil/sediment	Sediment-chagyrskayaL5604	sediment
ERR1883420	PRJEB18629	ENA	Slon2017	soil/sediment	Sediment-chagyrskayaL5605	sediment
ERR1883421	PRJEB18629	ENA	Slon2017	soil/sediment	Sediment-chagyrskayaL5606	sediment
ERR1883422	PRJEB18629	ENA	Slon2017	soil/sediment	Sediment-chagyrskayaL5607	sediment
ERR1883423	PRJEB18629	ENA	Slon2017	soil/sediment	Sediment-chagyrskayaL5608	sediment
ERR1883424	PRJEB18629	ENA	Slon2017	soil/sediment	Sediment-chagyrskayaL5609	sediment
ERR1883430	PRJEB18629	ENA	Slon2017	soil/sediment	denisovaEast-A2423	sediment
ERR1883436	PRJEB18629	ENA	Slon2017	soil/sediment	denisovaEast-A2424	sediment
ERR1883438	PRJEB18629	ENA	Slon2017	soil/sediment	denisovaEast-A2425	sediment
mgm4654021.3	mgp14608	MG-RAST	Tripathi et al. 2017	soil/sediment	modern	sediment
mgm4654022.3	mgp14608	MG-RAST	Tripathi et al. 2017	soil/sediment	modern	sediment
mgm4654023.3	mgp14608	MG-RAST	Tripathi et al. 2017	soil/sediment	modern	sediment
mgm4654024.3	mgp14608	MG-RAST	Tripathi et al. 2017	soil/sediment	modern	sediment
mgm4654025.3	mgp14608	MG-RAST	Tripathi et al. 2017	soil/sediment	modern	sediment
mgm4654026.3	mgp14608	MG-RAST	Tripathi et al. 2017	soil/sediment	modern	sediment
mgm4654027.3	mgp14608	MG-RAST	Tripathi et al. 2017	soil/sediment	modern	sediment
mgm4654028.3	mgp14608	MG-RAST	Tripathi et al. 2017	soil/sediment	modern	sediment
mgm4654029.3	mgp14608	MG-RAST	Tripathi et al. 2017	soil/sediment	modern	sediment
mgm4654030.3	mgp14608	MG-RAST	Tripathi et al. 2017	soil/sediment	modern	sediment
mgm4654031.3	mgp14608	MG-RAST	Tripathi et al. 2017	soil/sediment	modern	sediment
mgm4654032.3	mgp14608	MG-RAST	Tripathi et al. 2017	soil/sediment	modern	sediment
ERR1939165	PRJEB20068	ENA	Orellana et al. 2017	soil/sediment	modern	sediment
ERR1939166	PRJEB20068	ENA	Orellana et al. 2017	soil/sediment	modern	sediment
ERR1939167	PRJEB20068	ENA	Orellana et al. 2017	soil/sediment	modern	sediment
ERR1939168	PRJEB20068	ENA	Orellana et al. 2017	soil/sediment	modern	sediment
ERR1939169	PRJEB20068	ENA	Orellana et al. 2017	soil/sediment	modern	sediment
ERR1939170	PRJEB20068	ENA	Orellana et al. 2017	soil/sediment	modern	sediment
ERR1939171	PRJEB20068	ENA	Orellana et al. 2017	soil/sediment	modern	sediment
ERR1939172	PRJEB20068	ENA	Orellana et al. 2017	soil/sediment	modern	sediment
ERR1939173	PRJEB20068	ENA	Orellana et al. 2017	soil/sediment	modern	sediment
ERR1939174	PRJEB20068	ENA	Orellana et al. 2017	soil/sediment	modern	sediment
ERR1939266	PRJEB20068	ENA	Orellana et al. 2017	soil/sediment	modern	sediment
ERR1939267	PRJEB20068	ENA	Orellana et al. 2017	soil/sediment	modern	sediment
ERR1939268	PRJEB20068	ENA	Orellana et al. 2017	soil/sediment	modern	sediment
ERR1939269	PRJEB20068	ENA	Orellana et al. 2017	soil/sediment	modern	sediment
ERR1939270	PRJEB20068	ENA	Orellana et al. 2017	soil/sediment	modern	sediment
ERR1939271	PRJEB20068	ENA	Orellana et al. 2017	soil/sediment	modern	sediment
ERR1939272	PRJEB20068	ENA	Orellana et al. 2017	soil/sediment	modern	sediment
ERR1939273	PRJEB20068	ENA	Orellana et al. 2017	soil/sediment	modern	sediment
ERR1939274	PRJEB20068	ENA	Orellana et al. 2017	soil/sediment	modern	sediment
ERR1939275	PRJEB20068	ENA	Orellana et al. 2017	soil/sediment	modern	sediment
ERR1713344	PRJEB13831	ENA	Hendrikson et al.	sewage/wastewater	modern	sewage/wastewater
ERR1713353	PRJEB13831	ENA	Hendrikson et al.	sewage/wastewater	modern	sewage/wastewater
ERR1713362	PRJEB13831	ENA	Hendrikson et al.	sewage/wastewater	modern	sewage/wastewater
ERR1713373	PRJEB13831	ENA	Hendrikson et al.	sewage/wastewater	modern	sewage/wastewater
ERR1713382	PRJEB13831	ENA	Hendrikson et al.	sewage/wastewater	modern	sewage/wastewater
ERR1713386	PRJEB13831	ENA	Hendrikson et al.	sewage/wastewater	modern	sewage/wastewater
ERR1713389	PRJEB13831	ENA	Hendrikson et al.	sewage/wastewater	modern	sewage/wastewater
ERR1713406	PRJEB13831	ENA	Hendrikson et al.	sewage/wastewater	modern	sewage/wastewater
ERR1713410	PRJEB13831	ENA	Hendrikson et al.	sewage/wastewater	modern	sewage/wastewater
ERR1725939	PRJEB13831	ENA	Hendrikson et al.	sewage/wastewater	modern	sewage/wastewater
ERR1725950	PRJEB13831	ENA	Hendrikson et al.	sewage/wastewater	modern	sewage/wastewater
ERR1725981	PRJEB13831	ENA	Hendrikson et al.	sewage/wastewater	modern	sewage/wastewater
ERR1725983	PRJEB13831	ENA	Hendrikson et al.	sewage/wastewater	modern	sewage/wastewater
ERR1726010	PRJEB13831	ENA	Hendrikson et al.	sewage/wastewater	modern	sewage/wastewater

## Sheet: Table S6-
#Table 6 - Normalized assigned reads to species across latrine samples and source model metagenomes.
Species	mgm4654031	mgm4654023	ERR1939165	SRR1930141	SRR1930123	ERR1883420	ERR1883419	mgm4654028	ERR1713353	ERR1939269	ERR1939266	ERR1939172	MAM001	SRR1929408	ERR1725983	mgm4654022	ERR1883424	ERR1883430	ERR1713406	ERR1939268	ERR1713410	ERR1939272	mgm4654030	SRR1761721	mgm4654024	ERR1939275	ERR1725950	ERR1726010	mgm4654027	ERR1939168	ERR1713386	SRR1761718	SRR1930145	RGA001	SRR1761697	SRR1930121	ERR1939171	SRR1761688	SRR1761682	ERR1939174	SRR1761677	SRR1761698	ERR1713362	ERR1713389	mgm4654025	ERR1883422	SRR1761710	ERR1939167	SRR1761692
Acidobacterium capsulatum	3	13	6	0	0	0	0	5	0	38	18	16	1	0	1	3	27	0	0	35	2	35	2	0	7	47	2	0	9	18	1	0	0	2	0	0	6	0	0	30	0	0	2	1	8	0	0	6	0
uncultured Acidobacterium sp.	0	0	1	0	0	0	0	1	0	2	1	1	0	0	1	0	0	0	0	1	0	1	1	0	1	2	1	0	0	1	0	0	0	0	0	0	1	0	0	1	0	0	1	1	1	0	0	1	0
Acidobacterium sp. pan6	0	0	0	0	0	0	0	0	0	0	1	1	0	0	0	0	0	0	0	0	0	0	0	0	0	0	0	0	0	0	0	0	0	0	0	0	0	0	0	1	0	0	0	0	0	0	0	0	0
Candidatus Koribacter versatilis	0	1	7	0	0	0	0	2	0	129	49	25	2	0	0	2	22	0	1	77	1	77	0	0	1	327	1	0	0	37	1	0	0	2	0	0	6	0	0	61	0	0	0	0	0	9	0	6	0
uncultured Edaphobacter sp.	0	0	0	0	0	0	0	0	0	0	1	0	0	0	0	0	0	0	0	0	0	1	0	0	0	0	0	0	0	0	0	0	0	0	0	0	0	0	0	0	0	0	0	0	0	0	0	0	0
uncultured Acidobacteriaceae bacterium	0	0	2	0	0	0	0	0	1	5	1	2	1	0	1	0	0	0	1	1	1	2	0	0	0	5	1	1	0	4	1	0	0	1	0	0	2	0	0	4	0	0	1	1	1	0	0	2	0
uncultured bacterium SJA-149	0	0	0	0	0	0	0	0	0	0	0	0	0	0	0	0	0	0	0	0	0	0	0	0	0	0	0	0	0	0	0	0	0	0	0	0	0	0	0	0	0	0	0	0	0	0	0	0	0
uncultured bacterium SJA-87	0	0	0	0	0	0	0	0	0	0	0	0	0	0	0	0	0	0	0	0	0	0	0	0	0	0	1	0	0	0	0	0	0	0	0	0	0	0	0	0	0	0	0	0	0	0	0	0	0
Granulicella arctica	0	0	1	0	0	0	0	0	0	1	0	1	0	0	0	0	0	0	0	1	0	1	0	0	0	3	0	0	0	1	0	0	0	0	0	0	1	0	0	1	0	0	0	0	0	0	0	1	0
Granulicella mallensis	3	3	6	0	0	0	0	2	1	26	15	10	1	0	0	2	21	0	1	28	0	26	2	0	1	67	1	0	2	14	0	0	0	1	0	0	4	0	0	24	0	0	1	0	1	0	0	6	0
Granulicella paludicola	0	0	1	0	0	0	0	0	0	0	1	1	0	0	0	0	0	0	0	1	0	0	1	0	0	1	0	0	0	1	0	0	0	0	0	0	1	0	0	1	0	0	0	0	0	0	0	1	0
Granulicella pectinivorans	0	0	1	0	0	0	0	0	0	0	1	0	0	0	0	0	0	0	0	1	0	1	0	0	0	1	1	0	0	1	0	0	0	0	0	0	1	0	0	1	0	0	0	0	0	0	0	0	0
Granulicella rosea	0	1	1	0	0	0	0	0	0	1	1	1	0	0	0	0	0	0	0	1	0	1	0	0	0	1	0	0	0	1	0	0	0	0	0	0	1	0	0	1	0	0	0	0	0	0	0	1	0
Granulicella sapmiensis	0	0	0	0	0	0	0	0	0	1	0	1	0	0	0	0	0	0	0	1	0	1	0	0	0	0	0	0	0	0	0	0	0	0	0	0	0	0	0	1	0	0	0	0	0	0	0	0	0
Granulicella tundricola	0	0	3	0	0	0	0	0	0	10	11	4	1	0	1	1	13	0	0	20	0	22	0	0	1	21	1	0	0	5	0	0	0	1	0	0	2	0	0	8	0	0	1	1	0	0	0	2	0
Granulicella sp. SSE40-045	0	0	1	0	0	0	0	0	0	1	1	1	0	0	0	0	0	0	0	1	0	1	0	0	0	1	0	0	0	1	0	0	0	0	0	0	1	0	0	1	0	0	0	0	0	0	0	1	0
Terriglobus roseus	1	0	4	0	0	0	0	3	1	20	13	6	2	0	1	1	21	0	2	17	0	35	0	0	2	25	2	1	1	8	0	0	0	2	0	0	4	0	0	11	0	0	2	1	1	6	0	4	0
Terriglobus saanensis	1	1	3	0	0	0	0	2	0	10	6	3	2	0	0	0	9	0	0	9	0	9	0	0	1	32	1	0	0	5	0	0	0	1	0	0	2	0	0	12	0	0	1	0	0	0	0	2	0
Terriglobus sp. 03SUJ4	0	0	1	0	0	0	0	0	0	3	1	1	0	0	0	0	0	0	0	1	0	1	1	0	1	3	0	0	0	2	0	0	0	0	0	0	1	0	0	3	0	0	0	0	0	0	0	1	0
Terriglobus sp. TAA 48	0	0	0	0	0	0	0	0	0	0	0	0	0	0	0	0	0	0	0	0	0	0	0	0	0	0	0	0	0	0	0	0	0	0	0	0	0	0	0	0	0	0	1	0	0	0	0	0	0
uncultured Acidobacteriales bacterium	0	1	1	0	0	0	0	0	0	1	1	1	0	0	1	1	0	0	0	1	0	1	0	0	0	3	1	0	1	1	0	0	0	0	0	0	1	0	0	1	0	0	0	0	0	0	0	1	0
uncultured Acidobacteriales bacterium HF0200_23L05	0	0	0	0	0	0	0	0	0	0	0	0	0	0	0	0	0	0	0	0	0	0	0	0	0	0	0	0	0	0	0	0	0	1	0	0	0	0	0	0	0	0	0	0	0	0	0	0	0
uncultured Bryobacter sp.	0	0	0	0	0	0	0	0	0	0	0	0	0	0	0	0	0	0	0	0	0	0	0	0	0	0	0	0	0	0	0	0	0	0	0	0	1	0	0	0	0	0	0	0	0	0	0	0	0
Candidatus Solibacter usitatus	1	2	36	0	0	7	0	4	1	287	117	72	2	0	1	6	54	0	1	150	1	138	1	0	2	439	2	0	11	85	0	0	0	2	0	0	36	0	0	130	0	0	2	1	1	16	0	35	0
uncultured Candidatus Solibacter sp.	1	0	1	0	0	0	0	0	1	1	1	1	1	0	0	1	0	0	0	1	1	2	0	0	0	3	1	0	0	1	0	0	0	0	0	0	1	0	0	1	0	0	1	0	0	0	0	1	0
Arenimicrobium luteum	0	0	0	0	0	0	0	0	0	0	0	0	0	0	0	0	0	0	0	0	0	0	0	0	0	0	0	0	0	0	0	0	0	0	0	0	0	0	0	0	0	0	0	0	0	0	0	0	0
Chloracidobacterium thermophilum	0	1	3	0	0	0	0	0	1	5	2	3	2	0	1	0	10	0	1	2	1	2	1	0	2	11	1	0	1	4	1	0	0	2	0	0	3	0	0	5	0	0	1	1	0	0	0	3	0
uncultured Chloracidobacterium sp.	0	0	1	0	0	0	0	0	0	0	0	1	0	0	0	0	0	0	0	1	0	0	0	0	0	0	0	0	0	1	0	0	0	0	0	0	1	0	0	0	0	0	0	0	0	0	0	0	0
Acidobacteria bacterium enrichment culture clone Ac-F6	0	0	0	0	0	0	0	0	0	0	0	0	0	0	0	0	0	0	1	0	0	0	0	0	0	0	0	0	0	0	0	0	0	0	0	0	0	0	0	0	0	0	0	0	0	0	0	0	0
Acidobacteria bacterium enrichment culture clone C20_08_A96	0	0	0	0	0	0	0	0	0	0	0	0	0	0	0	0	0	0	0	0	0	0	0	0	0	1	0	0	0	0	0	0	0	0	0	0	0	0	0	0	0	0	0	0	0	0	0	0	0
Acidobacteria bacterium enrichment culture clone CV-05	0	0	0	0	0	0	0	0	0	0	0	0	0	0	0	0	0	0	0	0	0	0	0	0	0	0	0	0	0	0	0	0	0	0	0	0	0	0	0	0	0	0	0	0	0	0	0	0	0
uncultured Acidobacteria bacterium	28	73	77	0	0	0	0	82	1	142	43	104	3	0	1	61	29	0	1	61	1	73	35	0	108	245	4	1	66	110	1	0	0	2	0	0	75	0	0	212	0	0	2	1	85	6	0	75	0
uncultured Acidobacteria bacterium A11	0	0	1	0	0	0	0	0	0	0	0	1	0	0	0	0	0	0	0	1	1	1	0	0	0	0	1	0	0	0	0	0	0	0	0	0	1	0	0	1	0	0	0	0	0	0	0	0	0
uncultured Acidobacteria bacterium A12	2	7	12	0	0	0	0	3	1	19	5	18	1	0	1	6	6	0	1	6	1	5	1	0	3	13	1	0	8	16	0	0	0	0	0	0	10	0	0	26	0	0	1	1	0	0	0	11	0
uncultured Acidobacteria bacterium A2	0	0	1	0	0	0	0	0	0	1	1	1	1	0	0	0	0	0	0	1	0	1	0	0	0	1	1	0	0	1	0	0	0	1	0	0	1	0	0	1	0	0	0	0	0	0	0	1	0
uncultured Acidobacteria bacterium A3	0	0	3	0	0	0	0	0	0	5	1	4	0	0	0	0	0	0	1	1	0	1	0	0	0	3	0	0	0	3	0	0	0	0	0	0	3	0	0	8	0	0	1	0	0	0	0	3	0
uncultured Acidobacteria bacterium C5	0	0	1	0	0	0	0	0	0	1	0	3	0	0	0	0	0	0	0	0	0	0	0	0	0	0	0	0	0	2	0	0	0	0	0	0	1	0	0	4	0	0	0	0	0	0	0	1	0
uncultured Acidobacteria bacterium cosmid p2H8	0	0	11	0	0	0	0	0	1	17	4	11	1	0	0	1	0	0	0	4	0	3	0	0	0	15	0	0	1	12	0	0	0	0	0	0	12	0	0	15	0	0	0	0	0	0	0	11	0
uncultured Acidobacteria bacterium HF4000_26D02	0	0	1	0	0	0	0	0	0	2	1	2	0	0	0	1	0	0	0	1	1	1	0	0	1	1	1	0	0	1	0	0	0	1	0	0	1	0	0	2	0	0	1	0	0	0	0	1	0
uncultured Acidobacteria bacterium Rifle_16ft_4_minimus_23617	0	0	0	0	0	0	0	0	0	0	0	0	1	0	0	0	0	0	0	0	0	0	0	0	0	0	0	0	0	0	0	0	0	0	0	0	0	0	0	1	0	0	0	0	0	0	0	1	0
uncultured Acidobacteria bacterium Rifle_16ft_4_minimus_2650	1	1	1	0	0	0	0	0	0	1	1	1	1	0	0	1	0	0	0	1	0	1	0	0	1	1	0	0	0	1	0	0	0	0	0	0	1	0	0	2	0	0	0	0	0	0	0	0	0
uncultured Acidobacteria bacterium Rifle_16ft_4_minimus_31789	0	0	0	0	0	0	0	0	0	1	0	0	0	0	0	0	0	0	0	0	0	1	0	0	0	1	0	0	0	0	0	0	0	0	0	0	0	0	0	1	0	0	0	0	0	0	0	0	0
uncultured Acidobacteria bacterium Rifle_16ft_4_minimus_33611	0	0	0	0	0	0	0	0	0	0	0	0	0	0	0	0	0	0	0	0	0	0	0	0	0	0	0	0	0	0	0	0	0	0	0	0	0	0	0	0	0	0	0	0	0	0	0	0	0
uncultured Acidobacteria bacterium Rifle_16ft_4_minimus_33681	0	0	1	0	0	0	0	0	0	1	1	1	1	0	1	1	0	0	0	1	0	0	0	0	1	1	1	0	0	2	0	0	0	1	0	0	1	0	0	1	0	0	0	0	0	0	0	1	0
uncultured Acidobacteria bacterium Rifle_16ft_4_minimus_37967	0	0	2	0	0	0	0	0	0	7	1	2	1	0	0	1	0	0	0	1	1	2	0	0	1	5	1	0	0	4	0	0	0	0	0	0	1	0	0	3	0	0	1	0	1	0	0	1	0
uncultured Acidobacteria bacterium Rifle_16ft_4_minimus_38548	0	0	1	0	0	0	0	0	1	1	1	1	0	0	0	1	0	0	0	1	0	1	1	0	0	1	1	0	0	1	0	0	0	0	0	0	1	0	0	1	0	0	0	0	0	0	0	1	0
uncultured Acidobacteria bacterium Rifle_16ft_4_minimus_38982	0	3	6	0	0	0	0	3	0	35	2	15	1	0	1	6	0	0	1	2	1	1	1	0	2	45	1	0	5	19	1	0	0	1	0	0	5	0	0	25	0	0	1	1	1	0	0	5	0
uncultured bacterium DA054	0	0	0	0	0	0	0	0	0	0	0	0	0	0	0	0	0	0	0	0	0	0	0	0	0	0	0	0	0	0	0	0	0	0	0	0	0	0	0	0	0	0	0	0	0	0	0	0	0
uncultured Holophagae bacterium	0	0	1	0	0	0	0	0	0	0	0	1	0	0	0	0	0	0	0	0	0	0	0	0	0	0	1	0	0	1	0	0	0	0	0	0	0	0	0	1	0	0	0	0	0	0	0	1	0
uncultured Holophagaceae bacterium	0	0	0	0	0	0	0	0	0	0	0	0	0	0	0	0	0	0	0	0	0	0	0	0	0	0	0	0	0	0	1	0	0	0	0	0	0	0	0	0	0	0	1	0	0	0	0	0	0
uncultured Geothrix sp.	0	0	0	0	0	0	0	0	1	0	1	0	0	0	0	0	0	0	1	0	0	0	0	0	0	0	1	0	0	0	1	0	0	0	0	0	0	0	0	0	0	0	1	0	0	0	0	0	0
Geothrix fermentans	0	0	0	0	0	0	0	0	1	0	0	1	0	0	1	0	0	0	1	0	1	0	0	0	0	0	1	0	0	0	1	0	0	0	0	0	0	0	0	1	0	0	1	1	0	0	0	0	0
uncultured Holophaga sp.	0	0	0	0	0	0	0	0	0	1	0	1	0	0	0	0	0	0	0	0	0	0	0	0	0	0	0	0	0	0	0	0	0	0	0	0	0	0	0	1	0	0	0	0	0	0	0	0	0
Holophaga foetida	0	0	0	0	0	0	0	0	1	1	0	1	0	0	0	0	0	0	1	0	1	0	0	0	0	1	1	0	0	1	1	0	0	0	0	0	1	0	0	1	0	0	1	1	0	0	0	1	0
Acidobacteria bacterium Mor1	1	0	11	0	0	7	0	3	1	29	5	15	5	0	1	1	36	6	1	8	1	7	1	0	3	30	1	0	2	18	1	0	0	1	0	0	11	0	0	22	0	0	1	1	2	12	0	10	0
Acidobacteria bacterium	0	1	0	0	0	0	0	0	0	1	1	1	0	0	0	0	0	0	0	0	0	1	0	0	0	1	0	0	0	1	0	0	0	0	0	0	1	0	0	1	0	0	0	1	0	0	0	1	0
Acidobacteria bacterium 01QDH_23S	0	0	1	0	0	0	0	0	0	0	0	1	0	0	1	0	0	0	1	0	1	0	0	0	0	0	1	1	0	1	1	0	0	0	0	0	0	0	0	1	0	0	1	1	0	0	0	1	0
Acidobacteria bacterium IGE-015	0	0	0	0	0	0	0	0	0	0	0	0	0	0	0	0	0	0	0	0	0	0	0	0	0	0	0	0	0	0	0	0	0	0	0	0	1	0	0	0	0	0	0	0	0	0	0	0	0
Acidobacteria bacterium REF-23	0	0	0	0	0	0	0	0	0	0	0	0	0	0	0	0	0	0	0	0	0	0	0	0	0	0	0	0	0	0	0	0	0	0	0	0	0	0	0	0	0	0	0	0	0	0	0	0	0
Acidobacteria bacterium UCL-085	0	0	0	0	0	0	0	0	0	0	0	0	0	0	0	0	0	0	0	0	0	0	0	0	0	0	0	0	0	0	0	0	0	0	0	0	0	0	0	0	0	0	0	0	0	0	0	0	0
Acidobacteria bacterium UCL-099	0	0	0	0	0	0	0	0	0	0	0	0	0	0	0	0	0	0	0	0	0	0	0	0	0	0	0	0	0	0	0	0	0	0	0	0	0	0	0	0	0	0	0	0	0	0	0	1	0
Aquifex aeolicus	0	1	0	0	0	0	0	0	0	0	0	1	2	0	1	0	0	0	1	0	1	0	0	0	0	0	1	0	0	1	1	0	0	0	0	0	0	0	0	2	0	0	0	1	0	0	0	0	0
Aquifex pyrophilus	0	0	0	0	0	0	0	0	0	0	0	0	0	0	0	0	0	0	0	0	0	0	0	0	0	0	0	0	0	0	0	0	0	0	0	0	0	0	0	0	0	0	1	0	0	0	0	0	0
uncultured Aquificaceae bacterium	0	0	0	0	0	0	0	0	0	0	0	0	0	0	0	0	0	0	0	0	1	0	0	0	0	0	1	0	0	0	0	0	0	0	0	0	0	0	0	0	0	0	1	0	0	0	0	0	0
Hydrogenobacter hydrogenophilus	0	0	0	0	0	0	0	0	0	1	0	0	0	0	0	1	0	0	0	1	0	0	0	0	0	0	0	0	0	0	0	0	0	0	0	0	0	0	0	0	0	0	0	0	0	0	0	0	0
Hydrogenobacter thermophilus	0	0	0	0	0	0	0	0	0	0	0	0	0	0	0	0	0	0	0	0	0	0	1	0	0	1	1	0	0	0	0	0	0	1	0	0	0	0	0	0	0	0	0	0	0	0	0	0	0
uncultured Hydrogenobaculum sp.	1	0	0	0	0	0	0	0	0	0	0	0	0	0	0	0	0	0	0	1	0	0	0	0	0	0	0	0	0	1	0	0	0	0	0	0	0	0	0	0	0	0	0	0	1	0	0	1	0
Hydrogenobaculum sp. Y04AAS1	1	1	1	0	0	0	0	0	1	5	2	2	1	0	1	1	0	0	1	2	1	2	0	0	0	6	1	1	0	2	1	0	0	0	0	0	1	0	0	5	0	0	1	1	0	0	0	1	0
Thermocrinis albus	0	0	0	0	0	0	0	0	0	0	1	1	1	0	0	0	0	0	0	0	0	0	0	0	0	1	0	0	0	0	0	0	0	0	0	0	1	0	0	0	0	0	1	0	0	0	0	0	0
Thermocrinis minervae	0	0	0	0	0	0	0	0	0	0	0	1	0	0	0	0	0	0	0	1	0	1	0	0	0	0	0	0	0	1	0	0	0	1	0	0	1	0	0	0	0	0	0	0	0	0	0	0	0
Thermocrinis ruber	0	0	0	0	0	0	0	0	0	1	0	0	0	0	0	0	0	0	1	1	1	1	0	0	0	0	0	0	0	0	0	0	0	1	0	0	1	0	0	0	0	0	0	0	0	0	0	0	0
Thermosulfidibacter takaii	0	0	1	0	0	0	0	0	0	2	0	1	0	0	0	0	0	0	0	1	0	1	0	0	0	5	0	0	0	1	0	0	0	1	0	0	1	0	0	1	0	0	1	0	0	0	0	1	0
uncultured Aquificales bacterium	0	0	0	0	0	0	0	0	0	0	0	0	0	0	0	0	0	0	0	0	0	0	0	0	0	0	0	0	0	0	0	0	0	0	0	0	0	0	0	0	0	0	0	0	0	0	0	0	0
Hydrogenothermus marinus	0	0	0	0	0	0	0	0	1	0	1	1	0	0	1	0	0	0	1	0	1	1	0	0	0	1	1	0	0	1	1	0	0	1	0	0	1	0	0	1	0	0	1	1	0	0	0	0	0
Persephonella marina	0	0	0	0	0	0	0	0	0	1	1	0	1	0	0	0	0	0	0	0	1	0	0	0	0	1	0	0	0	1	0	0	0	1	0	0	0	0	0	0	0	0	0	0	0	0	0	0	0
Persephonella sp. ABE-1	0	0	0	0	0	0	0	0	0	0	0	0	0	0	0	0	0	0	0	0	0	1	0	0	0	0	1	0	0	0	0	0	0	0	0	0	0	0	0	0	0	0	0	0	0	0	0	0	0
Persephonella sp. ABE-3n	0	0	0	0	0	0	0	0	0	0	0	0	0	0	0	0	0	0	1	0	0	0	0	0	0	0	0	0	0	0	0	0	0	0	0	0	0	0	0	0	0	0	0	0	0	0	0	0	0
Persephonella sp. ABE5-2n	0	0	0	0	0	0	0	0	0	0	0	0	0	0	0	0	0	0	0	0	0	0	0	0	0	0	0	0	0	0	0	0	0	0	0	0	0	0	0	0	0	0	1	0	0	0	0	0	0
Persephonella sp. IF05-L4	0	0	0	0	0	0	0	0	0	0	0	0	0	0	0	0	0	0	0	0	1	0	0	0	0	0	0	0	0	0	0	0	0	0	0	0	0	0	0	0	0	0	1	0	0	0	0	0	0
Persephonella sp. IF05-L6	0	0	0	0	0	0	0	0	0	0	0	0	0	0	0	0	0	0	0	0	0	0	0	0	0	0	0	1	0	0	0	0	0	0	0	0	0	0	0	0	0	0	0	0	0	0	0	0	0
Persephonella sp. KM09-Lau-3	0	0	0	0	0	0	0	0	0	0	0	0	0	0	0	0	0	0	0	0	0	0	0	0	0	0	0	0	0	1	0	0	0	0	0	0	0	0	0	0	0	0	0	0	0	0	0	0	0
Persephonella sp. TC-3	0	0	0	0	0	0	0	0	0	0	0	0	0	0	0	0	0	0	0	0	0	0	0	0	0	0	0	0	0	0	0	0	0	0	0	0	0	0	0	0	0	0	1	0	0	0	0	0	0
Persephonella sp. TC-5	0	0	0	0	0	0	0	0	0	0	0	0	0	0	0	0	0	0	0	0	0	0	0	0	0	0	0	0	0	0	0	0	0	0	0	0	1	0	0	0	0	0	0	0	0	0	0	0	0
Persephonella sp. TUMA-2	0	0	0	0	0	0	0	0	1	0	0	0	0	0	0	0	0	0	0	0	0	0	0	0	0	0	0	0	0	0	0	0	0	0	0	0	0	0	0	0	0	0	0	0	0	0	0	0	0
Persephonella sp. TUMA-2n	0	0	0	0	0	0	0	0	0	0	0	0	0	0	0	0	0	0	0	0	0	0	0	0	0	0	1	0	0	0	0	0	0	0	0	0	0	0	0	0	0	0	0	0	0	0	0	0	0
Persephonella sp. TUMA5-3	0	0	0	0	0	0	0	0	0	0	0	0	0	0	0	0	0	0	0	0	0	0	0	0	0	0	0	0	0	0	0	0	0	0	0	0	0	0	0	0	0	0	0	0	0	0	0	0	0
Persephonella sp. TUMA5-3nA	0	0	0	0	0	0	0	0	0	0	0	0	0	0	0	0	0	0	0	0	0	0	0	0	0	0	1	0	0	0	0	0	0	0	0	0	0	0	0	0	0	0	0	0	0	0	0	0	0
uncultured Sulfurihydrogenibium sp.	0	0	0	0	0	0	0	0	0	0	0	0	0	0	0	0	0	0	0	0	0	0	0	0	0	0	1	0	0	0	0	0	0	0	0	0	0	0	0	0	0	0	1	0	0	0	0	0	0
Sulfurihydrogenibium azorense	0	0	0	0	0	0	0	0	0	0	0	0	1	0	0	0	0	0	1	0	0	0	0	0	0	0	1	0	1	1	0	0	0	2	0	0	1	0	0	1	0	0	0	0	0	0	0	0	0
Sulfurihydrogenibium sp. YO3AOP1	9	4	4	0	0	0	0	2	1	18	5	8	1	0	1	3	0	0	1	7	1	6	3	0	3	17	1	1	5	9	1	0	0	1	0	0	4	0	0	12	0	0	1	1	3	0	0	5	0
Aquificales str. CIR30126	0	0	0	0	0	0	0	0	0	0	0	0	0	0	0	0	0	0	0	0	0	0	0	0	0	0	0	0	0	0	0	0	0	1	0	0	0	0	0	0	0	0	0	0	0	0	0	0	0
Desulfurobacterium thermolithotrophum	0	0	1	0	0	0	0	0	0	1	0	0	1	0	0	0	0	0	0	0	0	0	0	0	0	0	0	0	0	0	0	0	0	1	0	0	0	0	0	0	0	0	0	0	0	0	0	1	0
uncultured Thermovibrio sp.	0	0	0	0	0	0	0	0	0	0	1	1	0	0	0	0	0	0	0	0	0	0	0	0	0	0	0	0	0	1	0	0	0	0	0	0	0	0	0	1	0	0	0	0	0	0	0	0	0
Thermovibrio ammonificans	0	0	1	0	0	0	0	0	0	0	0	1	0	0	0	0	0	0	0	0	0	0	0	0	0	1	0	0	0	1	0	0	0	1	0	0	1	0	0	1	0	0	0	0	0	0	0	0	0
uncultured Aquificae bacterium	0	0	0	0	0	0	0	0	0	0	0	0	0	0	0	0	0	0	0	1	0	0	1	0	0	0	0	0	0	0	0	0	0	0	0	0	0	0	0	0	0	0	0	0	0	0	0	0	0
Caldisericum exile	0	0	0	0	0	0	0	0	1	1	1	1	1	0	0	0	0	0	0	1	0	0	0	0	0	1	2	0	0	0	2	0	0	2	0	0	1	0	0	0	0	0	2	1	0	0	0	0	0
uncultured Caldisericum sp.	0	0	0	0	0	0	0	0	0	0	0	0	0	0	0	0	0	0	1	0	0	0	0	0	0	0	1	0	0	0	0	0	0	0	0	0	0	0	0	0	0	0	1	0	0	0	0	0	0
uncultured Caldiserica bacterium	0	0	0	0	0	0	0	0	0	0	0	0	0	0	0	0	0	0	0	0	0	0	0	0	0	0	1	0	0	1	1	0	0	0	0	0	0	0	0	0	0	0	1	0	0	0	0	0	0
Caldithrix abyssi	0	0	1	0	0	0	0	0	0	1	1	1	1	0	0	0	0	0	0	1	0	1	0	0	0	1	1	0	0	1	0	0	0	1	0	0	1	0	0	1	0	0	1	0	0	0	0	1	0
uncultured Chrysiogenes sp.	0	0	0	0	0	0	0	0	0	0	0	0	0	0	0	0	0	0	0	0	0	0	0	0	0	0	0	0	0	0	0	0	0	0	0	0	0	0	0	0	0	0	0	0	0	0	0	0	0
Desulfurispirillum indicum	0	0	1	0	0	0	0	0	2	1	1	1	2	0	1	0	0	0	1	1	1	1	0	0	0	1	1	0	1	1	1	0	0	2	0	0	1	0	0	1	0	0	1	1	0	0	0	1	0
Coprothermobacter proteolyticus	0	0	0	0	0	0	0	0	1	0	1	0	1	0	3	0	0	0	1	1	1	0	0	0	0	1	1	1	0	0	1	0	0	1	0	0	0	0	0	1	0	0	1	1	1	0	0	0	0
Calditerrivibrio nitroreducens	0	1	1	0	0	0	0	0	0	1	1	1	1	0	1	0	0	0	1	0	2	1	0	0	0	3	2	1	0	2	0	0	0	2	0	0	0	0	0	2	0	0	1	1	1	0	0	2	0
Deferribacter desulfuricans	2	0	0	0	0	0	0	0	1	1	1	1	0	0	0	0	0	0	1	1	1	1	0	0	0	0	1	0	0	1	0	0	0	1	0	0	0	0	0	1	0	0	1	1	0	0	0	1	0
Denitrovibrio acetiphilus	0	0	1	0	0	0	0	0	1	1	0	0	1	0	0	0	0	0	1	1	1	1	0	0	0	1	1	0	0	1	1	0	0	1	0	0	1	0	0	1	0	0	1	0	0	0	0	1	0
uncultured Denitrovibrio sp.	0	0	0	0	0	0	0	0	0	0	0	0	0	0	0	0	0	0	0	0	0	0	0	0	0	0	0	0	0	0	0	0	0	0	0	0	0	0	0	0	0	0	1	0	0	0	0	0	0
uncultured Deferribacteraceae bacterium	0	0	0	0	0	0	0	0	0	0	0	0	0	0	0	0	0	0	1	0	0	0	0	0	0	0	0	1	0	0	0	0	0	0	0	0	0	0	0	0	0	0	0	0	0	0	0	0	0
Flexistipes sinusarabici	0	0	0	0	0	0	0	0	0	0	1	2	2	0	0	1	0	0	0	0	0	1	0	0	0	1	0	0	0	1	0	0	0	2	0	0	2	0	0	2	0	0	1	0	1	0	0	1	0
uncultured Deferribacteres bacterium	0	0	0	0	0	0	0	0	1	0	0	0	0	0	0	0	0	0	0	0	0	0	0	0	1	0	1	1	0	0	0	0	0	0	0	0	0	0	0	0	0	0	1	1	0	0	0	0	0
uncultured Flexistipes Kmlps3-30	0	0	0	0	0	0	0	0	0	0	0	0	0	0	0	0	0	0	0	0	0	0	0	0	0	0	1	0	0	0	0	0	0	0	0	0	0	0	0	0	0	0	0	0	0	0	0	0	0
Dictyoglomus thermophilum	0	0	1	0	0	0	0	0	0	1	0	1	1	0	0	0	0	0	1	0	0	0	0	0	0	0	0	0	0	0	0	0	0	1	0	0	0	0	0	0	0	0	2	0	0	0	0	0	0
Dictyoglomus turgidum	0	0	1	0	0	0	0	0	0	1	0	0	1	0	0	0	0	0	0	0	0	0	0	0	0	0	0	0	0	1	0	0	0	1	0	0	1	0	0	1	0	0	0	0	0	0	0	0	0
uncultured Dictyoglomus sp.	0	0	0	0	0	0	0	0	0	0	0	0	1	0	0	0	0	0	0	0	0	0	0	0	0	0	0	0	0	0	0	0	0	0	0	0	0	0	0	0	0	0	1	1	0	0	0	0	0
uncultured Dictyoglomi bacterium	0	0	0	0	0	0	0	0	0	0	0	0	0	0	0	0	0	0	0	0	0	0	0	0	0	0	0	0	0	0	0	0	0	1	0	0	0	0	0	0	0	0	0	1	0	0	0	0	0
Elusimicrobium minutum	0	0	1	0	0	0	0	1	2	1	1	0	2	22	0	0	0	0	1	0	2	1	0	0	0	0	2	0	0	1	2	12	0	2	0	0	0	0	0	1	0	0	2	2	0	0	0	1	0
uncultured Elusimicrobium sp.	0	0	0	0	0	0	0	0	0	0	0	0	0	0	0	0	0	0	0	0	0	1	0	0	1	0	0	0	0	0	0	0	0	0	0	0	0	0	0	1	0	0	1	0	0	0	0	0	0
uncultured Elusimicrobia bacterium	0	0	0	0	0	0	0	0	1	0	0	0	0	0	0	0	0	0	1	0	0	0	0	0	0	0	1	0	0	0	1	0	0	0	0	0	0	0	0	1	0	0	1	0	0	0	0	0	0
Candidatus Endomicrobium sp. MdDo-005	0	0	0	0	0	0	0	0	0	0	0	0	0	0	0	0	0	0	0	0	0	0	0	0	0	0	0	0	0	0	0	0	0	0	0	0	0	0	0	0	0	0	1	0	0	0	0	0	0
Candidatus Endomicrobium sp. MdMp-027	0	0	0	0	0	0	0	0	0	0	0	1	0	0	0	0	0	0	1	0	0	0	1	0	0	0	0	0	0	0	0	0	0	0	0	0	0	0	0	1	0	0	0	0	0	0	0	0	0
Candidatus Endomicrobium trichonymphae	0	0	0	0	0	0	0	0	0	0	0	0	1	0	0	0	0	0	0	0	1	0	0	0	0	0	1	0	0	0	0	0	0	1	0	0	0	0	0	1	0	0	1	0	0	0	0	0	0
Endomicrobium proavitum	0	0	1	0	0	0	0	0	1	1	1	1	1	0	0	0	0	0	0	0	0	1	0	0	1	1	1	0	0	1	0	0	0	1	0	0	1	0	0	1	0	0	1	0	0	0	0	0	0
uncultured Candidatus Endomicrobium sp.	0	0	0	0	0	0	0	0	0	0	0	0	0	0	0	0	0	0	0	0	0	1	0	0	0	1	0	0	0	0	0	0	0	0	0	0	0	0	0	1	0	0	1	0	0	0	0	1	0
uncultured Endomicrobia bacterium	0	0	0	0	0	0	0	0	0	0	0	0	0	0	0	0	0	0	0	0	0	0	0	0	0	0	0	0	0	0	0	0	0	0	0	0	1	0	0	0	0	0	1	0	0	0	0	0	0
uncultured eubacterium WCHA1-89	0	0	0	0	0	0	0	0	0	0	0	0	0	0	0	0	0	0	0	0	0	0	0	0	0	0	0	0	0	0	0	0	0	0	0	0	0	0	0	0	0	0	1	0	0	0	0	0	0
uncultured Termite group 1 bacterium	0	0	0	0	0	0	0	0	0	1	1	1	1	0	0	1	0	0	0	1	0	0	0	0	0	0	2	0	0	0	0	0	0	1	0	0	2	0	0	1	0	0	1	0	0	0	0	0	0
agricultural soil bacterium SC-I-11	0	0	0	0	0	0	0	0	0	0	0	0	0	0	0	0	0	0	0	0	0	1	0	0	0	0	0	0	0	0	0	0	0	0	0	0	0	0	0	0	0	0	0	0	0	0	0	0	0
agricultural soil bacterium SC-I-40	0	0	0	0	0	0	0	0	0	0	0	0	0	0	0	0	0	0	0	0	0	0	0	0	0	0	0	0	0	0	0	0	0	0	0	0	1	0	0	0	0	0	0	0	0	0	0	0	0
agricultural soil bacterium SC-I-5	0	0	0	0	0	0	0	0	0	0	0	0	0	0	0	0	0	0	0	1	0	0	0	0	0	0	0	0	0	0	0	0	0	0	0	0	0	0	0	0	0	0	0	0	0	0	0	0	0
agricultural soil bacterium SC-I-60	0	0	0	0	0	0	0	0	0	0	0	0	0	0	0	0	0	0	0	1	0	0	0	0	0	0	0	0	0	0	0	0	0	0	0	0	0	0	0	0	0	0	0	0	0	0	0	0	0
agricultural soil bacterium SC-I-62	0	0	0	0	0	0	0	0	0	0	0	0	0	0	0	0	0	0	0	0	0	0	0	0	0	0	0	0	0	0	0	0	0	0	0	0	0	0	0	1	0	0	0	0	0	0	0	0	0
agricultural soil bacterium SC-I-71	0	0	1	0	0	0	0	0	0	0	0	0	0	0	0	0	0	0	0	0	0	0	0	0	0	0	0	0	0	0	0	0	0	0	0	0	1	0	0	0	0	0	0	0	0	0	0	0	0
agricultural soil bacterium SC-I-84	0	0	0	0	0	0	0	0	0	0	0	0	0	0	0	0	0	0	0	0	0	0	0	0	0	0	0	0	0	0	0	0	0	0	0	0	0	0	0	0	0	0	0	0	0	0	0	0	0
agricultural soil bacterium SC-I-92	0	0	0	0	0	0	0	0	0	0	0	0	0	0	0	0	0	0	0	0	0	0	0	0	0	0	0	0	0	0	0	0	0	0	0	0	0	0	0	0	0	0	0	0	0	0	0	0	0
uncultured ammonia-oxidizing bacterium	0	0	1	0	0	0	0	0	0	0	1	1	1	0	0	0	0	0	0	1	1	1	0	0	0	1	1	0	0	1	0	0	0	1	0	0	1	0	0	1	0	0	1	0	0	0	0	1	0
Aplysina aerophoba bacterial symbiont clone AANRPS	0	0	0	0	0	0	0	0	0	0	0	0	0	0	0	0	0	0	0	0	0	0	0	0	0	1	0	0	0	0	0	0	0	0	0	0	1	0	0	1	0	0	0	0	0	0	0	0	0
Aplysina aerophoba bacterial symbiont clone pAPKS18	0	0	0	0	0	0	0	0	0	0	0	0	0	0	0	0	0	0	0	0	0	0	0	0	0	0	0	0	0	1	0	0	0	0	0	0	0	0	0	0	0	0	0	0	0	0	0	0	0
uncultured atmospheric bacterium APB3C-15	0	0	0	0	0	0	0	0	0	0	0	0	0	0	0	0	0	0	0	0	0	0	0	0	0	0	0	0	0	0	1	0	0	0	0	0	0	0	0	0	0	0	0	0	0	0	0	0	0
Australian soil clone B18	0	0	1	0	0	0	0	0	0	0	0	0	0	0	0	0	0	0	0	0	0	0	0	0	0	0	0	0	0	1	0	0	0	0	0	0	0	0	0	0	0	0	0	0	0	0	0	0	0
Australian soil clone GV3	0	0	1	0	0	0	0	0	0	0	0	0	0	0	0	0	0	0	0	0	0	0	0	0	0	0	0	0	0	1	0	0	0	0	0	0	0	0	0	1	0	0	0	0	0	0	0	1	0
bacterium enrichment culture	0	1	6	0	0	0	0	0	1	8	4	4	1	0	1	1	0	0	1	8	1	7	0	0	0	5	1	1	0	6	1	0	0	1	0	0	5	0	0	5	0	0	1	1	0	0	0	5	0
bacterium enrichment culture clone 11G07	0	0	0	0	0	0	0	0	0	0	0	0	0	0	0	0	0	0	1	0	0	0	0	0	0	0	0	0	0	0	0	0	0	0	0	0	0	0	0	0	0	0	0	1	0	0	0	0	0
bacterium enrichment culture clone 12631	0	0	0	0	0	0	0	0	0	0	0	0	0	0	0	0	0	0	0	0	0	0	0	0	0	0	0	0	0	0	0	0	0	0	0	0	0	0	0	0	0	0	0	0	0	0	0	0	0
bacterium enrichment culture clone 1d03	0	0	0	0	0	0	0	0	0	0	0	0	0	0	0	0	0	0	1	0	0	0	0	0	0	0	0	0	0	0	0	0	0	0	0	0	0	0	0	0	0	0	0	0	0	0	0	0	0
bacterium enrichment culture clone 1d12	0	0	0	0	0	0	0	0	0	0	0	0	0	0	0	0	0	0	0	0	0	0	0	0	0	0	0	0	0	0	0	0	0	0	0	0	0	0	0	0	0	0	0	0	0	0	0	0	0
bacterium enrichment culture clone 1e11	0	0	0	0	0	0	0	0	0	0	0	0	0	0	0	0	0	0	0	0	0	0	0	0	0	0	0	0	0	0	0	0	0	0	0	0	0	0	0	1	0	0	0	0	0	0	0	0	0
bacterium enrichment culture clone 23	0	0	0	0	0	0	0	0	0	0	0	0	0	0	0	0	0	0	0	0	0	0	0	0	0	0	0	0	0	0	0	0	0	0	0	0	0	0	0	0	0	0	1	0	0	0	0	0	0
bacterium enrichment culture clone 2_54	0	0	0	0	0	0	0	0	0	0	0	0	0	0	0	0	0	0	0	0	0	0	0	0	0	0	0	0	0	0	0	0	0	0	0	0	0	0	0	0	0	0	0	0	0	0	0	0	0
bacterium enrichment culture clone 2a(2010)	0	0	0	0	0	0	0	0	0	0	0	0	0	0	0	0	0	0	0	0	0	0	0	0	0	0	1	0	0	0	0	0	0	0	0	0	0	0	0	0	0	0	0	0	0	0	0	0	0
bacterium enrichment culture clone 2b(2010)	0	0	0	0	0	0	0	0	0	0	0	0	0	0	0	0	0	0	0	0	0	0	0	0	0	0	0	0	0	0	0	0	0	0	0	0	0	0	0	0	0	0	1	1	0	0	0	0	0
bacterium enrichment culture clone 51	0	0	0	0	0	0	0	0	0	0	0	0	0	0	0	0	0	0	0	0	0	0	0	0	0	0	0	0	0	0	0	0	0	0	0	0	0	0	0	0	0	0	0	0	0	0	0	0	0
bacterium enrichment culture clone 6-13	0	0	0	0	0	0	0	0	0	0	0	0	0	0	0	0	0	0	0	0	0	0	0	0	0	0	1	0	0	0	0	0	0	0	0	0	0	0	0	0	0	0	0	0	0	0	0	0	0
bacterium enrichment culture clone 6-26	0	0	0	0	0	0	0	0	0	0	0	0	0	0	0	0	0	0	0	0	0	0	0	0	0	0	0	0	0	0	0	0	0	0	0	0	0	0	0	0	0	0	0	1	0	0	0	0	0
bacterium enrichment culture clone A04	0	0	0	0	0	0	0	0	0	0	0	0	0	0	0	0	0	0	0	0	0	0	0	0	0	0	0	0	0	0	0	0	0	0	0	0	0	0	0	0	0	0	0	0	0	0	0	0	0
bacterium enrichment culture clone AD_fhs_34	0	0	0	0	0	0	0	0	0	0	0	0	0	0	0	0	0	0	0	0	1	0	0	0	0	0	0	0	0	1	0	0	0	0	0	0	0	0	0	0	0	0	0	0	0	0	0	0	0
bacterium enrichment culture clone aHCH2_H3	0	0	0	0	0	0	0	0	0	0	0	0	1	0	0	0	0	0	0	0	0	0	0	0	0	0	0	0	0	0	0	0	0	0	0	0	0	0	0	0	0	0	0	0	0	0	0	0	0
bacterium enrichment culture clone aHCH4_A7	0	0	0	0	0	0	0	0	0	0	0	0	0	0	0	0	0	0	0	0	0	0	0	0	0	0	1	0	0	0	0	0	0	0	0	0	0	0	0	0	0	0	1	0	0	0	0	0	0
bacterium enrichment culture clone ALO1_GLFRUDD03F63I9	0	0	0	0	0	0	0	0	0	0	0	0	0	0	0	0	0	0	0	0	0	0	0	0	0	0	0	0	0	0	1	0	0	0	0	0	0	0	0	0	0	0	0	0	0	0	0	0	0
bacterium enrichment culture clone ALO1_GLFRUDD03F8RKV	0	0	0	0	0	0	0	0	0	0	0	0	0	0	0	0	0	0	0	0	0	1	0	0	0	0	0	0	0	0	0	0	0	0	0	0	0	0	0	0	0	0	0	0	0	0	0	0	0
bacterium enrichment culture clone ALO1_GLFRUDD03FN25E	0	0	0	0	0	0	0	0	0	0	0	0	0	0	0	0	0	0	0	0	0	0	0	0	0	0	0	0	0	0	0	0	0	0	0	0	0	0	0	0	0	0	0	0	0	0	0	0	0
bacterium enrichment culture clone ALO1_GLFRUDD03FPXHX	0	0	0	0	0	0	0	0	0	0	0	0	0	0	0	0	0	0	0	0	0	0	0	0	0	0	0	0	0	0	0	0	0	0	0	0	0	0	0	0	0	0	0	0	0	0	0	0	0
bacterium enrichment culture clone ALO1_GLFRUDD03G2LQI	0	0	0	0	0	0	0	0	0	0	0	0	0	0	0	0	0	0	0	0	0	0	0	0	0	0	0	0	0	0	0	0	0	0	0	0	0	0	0	0	0	0	1	0	0	0	0	0	0
bacterium enrichment culture clone ALO1_GLFRUDD03G3VPZ	0	0	0	0	0	0	0	0	0	0	0	0	0	0	0	0	0	0	0	0	0	0	0	0	0	0	0	0	0	0	1	0	0	0	0	0	0	0	0	0	0	0	0	0	0	0	0	0	0
bacterium enrichment culture clone ALO1_GLFRUDD03G90W8	0	0	0	0	0	0	0	0	0	0	0	0	0	0	0	0	0	0	0	0	0	0	0	0	0	0	0	0	0	0	0	0	0	0	0	0	0	0	0	0	0	0	0	0	0	0	0	0	0
bacterium enrichment culture clone ALO1_GLFRUDD03GGAC7	0	0	0	0	0	0	0	0	0	0	0	0	0	0	0	0	0	0	0	0	0	0	0	0	0	0	0	0	0	0	0	0	0	0	0	0	0	0	0	0	0	0	0	0	0	0	0	0	0
bacterium enrichment culture clone ALO1_GLFRUDD03GVVMB	0	0	0	0	0	0	0	0	0	0	0	0	0	0	0	0	0	0	0	0	0	0	0	0	0	0	0	0	0	0	1	0	0	0	0	0	0	0	0	0	0	0	0	0	0	0	0	0	0
bacterium enrichment culture clone ALO1_GLFRUDD03HC1PC	0	0	0	0	0	0	0	0	0	0	0	0	0	0	0	0	0	0	0	0	1	0	0	0	0	0	1	0	0	0	0	0	0	0	0	0	0	0	0	0	0	0	0	0	0	0	0	0	0
bacterium enrichment culture clone ALO1_GLFRUDD03HGDLO	0	0	0	0	0	0	0	0	0	0	0	0	0	0	0	0	0	0	0	0	0	0	0	0	0	0	0	0	0	0	0	0	0	0	0	0	0	0	0	0	0	0	0	0	0	0	0	0	0
bacterium enrichment culture clone ALO1_GLFRUDD03HJQKE	0	0	0	0	0	0	0	0	0	0	0	0	0	0	0	0	0	0	0	0	0	0	0	0	0	0	0	0	0	0	0	0	0	0	0	0	0	0	0	0	0	0	1	0	0	0	0	0	0
bacterium enrichment culture clone Anammox_13	0	0	0	0	0	0	0	0	0	0	0	0	0	0	0	0	0	0	0	0	0	0	0	0	0	0	0	0	0	0	0	0	0	0	0	0	0	0	0	0	0	0	0	0	0	0	0	0	0
bacterium enrichment culture clone Anammox_9	0	0	0	0	0	0	0	0	0	0	0	0	0	0	0	0	0	0	0	0	0	0	0	0	0	0	0	0	0	0	0	0	0	0	0	0	0	0	0	0	0	0	0	0	0	0	0	0	0
bacterium enrichment culture clone AOM-SR-B17	0	0	0	0	0	0	0	0	0	0	0	0	0	0	0	0	0	0	1	0	0	0	0	0	0	0	0	0	0	0	0	0	0	0	0	0	0	0	0	0	0	0	0	0	0	0	0	0	0
bacterium enrichment culture clone AOM-SR-B29	0	0	0	0	0	0	0	0	0	0	0	0	0	0	0	0	0	0	0	0	0	0	0	0	0	0	0	0	0	0	0	0	0	0	0	0	0	0	0	0	0	0	0	0	0	0	0	0	0
bacterium enrichment culture clone aoxauto108_4W	0	0	0	0	0	0	0	0	0	0	0	1	0	0	0	0	0	0	0	0	0	0	0	0	0	0	0	0	0	0	0	0	0	0	0	0	0	0	0	0	0	0	0	0	0	0	0	0	0
bacterium enrichment culture clone aoxheteroA71_4W	0	0	0	0	0	0	0	0	0	0	0	0	0	0	0	0	0	0	0	0	0	1	0	0	0	0	0	0	0	0	0	0	0	0	0	0	0	0	0	0	0	0	0	0	0	0	0	0	0
bacterium enrichment culture clone aoxheteroB23_4W	0	0	0	0	0	0	0	0	0	0	0	0	0	0	0	0	0	0	0	0	0	0	0	0	0	0	0	0	0	0	0	0	0	0	0	0	0	0	0	0	0	0	0	0	0	0	0	0	0
bacterium enrichment culture clone aoxheteroC34_4W	0	0	0	0	0	0	0	0	0	0	0	0	0	0	0	0	0	0	0	0	0	1	0	0	0	0	0	0	0	0	0	0	0	0	0	0	0	0	0	0	0	0	0	0	0	0	0	0	0
bacterium enrichment culture clone auto113_4W	0	0	0	0	0	0	0	0	0	0	0	0	0	0	0	0	0	0	0	0	0	0	0	0	0	0	0	0	0	0	0	0	0	0	0	0	0	0	0	0	0	0	0	0	0	0	0	0	0
bacterium enrichment culture clone auto173_4W	0	0	1	0	0	0	0	0	0	0	0	0	0	0	0	0	0	0	0	0	0	0	0	0	0	0	0	0	0	0	0	0	0	0	0	0	1	0	0	0	0	0	0	0	0	0	0	0	0
bacterium enrichment culture clone auto84_4W	0	0	0	0	0	0	0	0	0	0	0	0	0	0	0	0	0	0	0	0	0	0	0	0	0	0	0	0	0	0	0	0	0	0	0	0	0	0	0	0	0	0	0	0	0	0	0	0	0
bacterium enrichment culture clone B-MY_norB1	0	0	0	0	0	0	0	0	1	0	0	0	0	0	1	0	0	0	1	0	1	0	0	0	0	0	1	0	0	0	1	0	0	0	0	0	0	0	0	0	0	0	0	1	0	0	0	0	0
bacterium enrichment culture clone B1-1	0	0	0	0	0	0	0	0	0	0	0	0	0	0	0	0	0	0	0	0	0	0	0	0	0	0	0	0	0	0	0	0	0	0	0	0	0	0	0	0	0	0	0	0	0	0	0	0	0
bacterium enrichment culture clone B11	0	0	0	0	0	0	0	0	1	0	0	0	0	0	0	0	0	0	0	0	0	0	0	0	0	0	0	0	0	0	0	0	0	0	0	0	0	0	0	0	0	0	0	0	0	0	0	0	0
bacterium enrichment culture clone B214(2011)	0	0	0	0	0	0	0	0	0	0	0	0	0	0	0	0	0	0	0	0	0	0	0	0	0	0	1	0	0	0	0	0	0	0	0	0	0	0	0	0	0	0	0	0	0	0	0	0	0
bacterium enrichment culture clone B312133	0	0	0	0	0	0	0	0	0	0	0	0	0	0	0	0	0	0	0	0	0	0	0	0	0	0	0	1	0	0	0	0	0	0	0	0	0	0	0	0	0	0	0	0	0	0	0	0	0
bacterium enrichment culture clone B4114	0	0	0	0	0	0	0	0	0	0	0	0	0	0	0	0	0	0	0	0	0	0	0	0	0	0	0	0	0	0	0	0	0	0	0	0	0	0	0	0	0	0	0	0	0	0	0	0	0
bacterium enrichment culture clone B61(2011)	0	0	0	0	0	0	0	0	0	0	0	0	0	0	0	0	0	0	0	0	0	0	0	0	0	0	0	0	0	0	0	0	0	0	0	0	0	0	0	0	0	0	0	0	0	0	0	0	0
bacterium enrichment culture clone BA115	0	0	0	0	0	0	0	0	0	0	0	0	0	0	0	0	0	0	0	0	0	0	0	0	0	0	1	0	0	0	0	0	0	0	0	0	0	0	0	0	0	0	0	0	0	0	0	0	0
bacterium enrichment culture clone BA122	0	0	0	0	0	0	0	0	0	0	0	0	0	0	0	0	0	0	1	0	0	0	0	0	0	0	0	0	0	0	0	0	0	0	0	0	0	0	0	0	0	0	0	0	0	0	0	0	0
bacterium enrichment culture clone BD2	0	0	0	0	0	0	0	0	0	0	0	0	0	0	0	0	0	0	0	0	0	0	0	0	0	0	0	1	0	0	0	0	0	0	0	0	0	0	0	0	0	0	0	0	0	0	0	0	0
bacterium enrichment culture clone bHCH6_F12	0	0	0	0	0	0	0	0	0	0	0	0	0	0	0	0	0	0	0	0	0	0	0	0	0	0	0	0	0	0	0	0	0	0	0	0	0	0	0	0	0	0	1	0	0	0	0	0	0
bacterium enrichment culture clone BW006	0	0	0	0	0	0	0	0	0	0	0	0	0	0	0	0	0	0	0	0	0	0	0	0	0	0	0	0	0	0	1	0	0	0	0	0	0	0	0	0	0	0	0	0	0	0	0	0	0
bacterium enrichment culture clone BW008	0	0	0	0	0	0	0	0	0	0	0	0	0	0	0	0	0	0	0	0	0	0	0	0	0	0	0	0	0	0	0	0	0	0	0	0	0	0	0	0	0	0	0	0	0	0	0	0	0
bacterium enrichment culture clone C_2011_SML_2	0	0	0	0	0	0	0	0	0	0	0	0	0	0	0	0	0	0	0	0	0	0	0	0	0	0	0	0	0	0	1	0	0	0	0	0	0	0	0	0	0	0	0	0	0	0	0	0	0
bacterium enrichment culture clone CBNH_1102_HA1_MIDDLE_6	0	0	0	0	0	0	0	0	0	0	0	0	0	0	0	0	0	0	0	0	0	0	0	0	0	0	0	0	0	0	1	0	0	0	0	0	0	0	0	0	0	0	0	0	0	0	0	0	0
bacterium enrichment culture clone CCII	0	0	0	0	0	0	0	0	0	0	0	0	0	0	0	0	0	0	0	0	0	0	0	0	0	0	0	0	0	0	0	0	0	0	0	0	0	0	0	0	0	0	1	0	0	0	0	0	0
bacterium enrichment culture clone CelA10	0	0	0	0	0	0	0	0	0	0	0	0	0	0	0	0	0	0	0	0	0	0	0	0	0	0	0	0	1	0	0	0	0	0	0	0	0	0	0	0	0	0	0	0	0	0	0	0	0
bacterium enrichment culture clone cep-04	0	0	0	0	0	0	0	0	0	0	0	0	0	0	0	0	0	0	0	0	0	0	0	0	0	0	0	0	0	0	1	0	0	0	0	0	0	0	0	0	0	0	0	0	0	0	0	0	0
bacterium enrichment culture clone cep-06	0	0	0	0	0	0	0	0	0	0	0	0	0	0	0	0	0	0	0	0	0	0	0	0	0	0	0	0	0	1	0	0	0	0	0	0	0	0	0	0	0	0	0	0	0	0	0	0	0
bacterium enrichment culture clone cep-07	0	0	0	0	0	0	0	0	0	0	0	0	0	0	0	0	0	0	0	0	0	0	0	0	0	0	0	0	0	0	0	0	0	0	0	0	0	0	0	0	0	0	0	0	0	0	0	0	0
bacterium enrichment culture clone CH446	0	0	0	0	0	0	0	0	0	0	0	0	1	0	0	0	0	0	0	0	0	0	0	0	0	0	0	0	0	0	0	0	0	0	0	0	0	0	0	0	0	0	0	0	0	0	0	0	0
bacterium enrichment culture clone Cont144_3130	0	0	0	0	0	0	0	0	0	0	0	0	0	0	0	0	0	0	0	0	0	0	0	0	0	0	1	0	0	0	0	0	0	0	0	0	0	0	0	0	0	0	0	0	0	0	0	0	0
bacterium enrichment culture clone Cont49_3131	0	0	0	0	0	0	0	0	0	0	0	0	0	0	0	0	0	0	0	0	0	0	0	0	0	0	0	0	0	0	0	0	0	0	0	0	0	0	0	0	0	0	0	0	0	0	0	0	0
bacterium enrichment culture clone D25	0	0	0	0	0	0	0	0	0	0	0	0	0	0	0	0	0	0	1	0	0	0	0	0	0	0	0	0	0	0	0	0	0	0	0	0	0	0	0	0	0	0	0	0	0	0	0	0	0
bacterium enrichment culture clone D907-2	0	0	0	0	0	0	0	0	0	0	0	0	0	0	0	0	0	0	0	0	0	0	0	0	0	0	0	0	0	0	0	0	0	0	0	0	0	0	0	0	0	0	0	1	0	0	0	0	0
bacterium enrichment culture clone DB125	0	0	0	0	0	0	0	0	0	0	0	0	0	0	0	0	0	0	0	0	0	0	0	0	0	0	0	0	0	0	0	0	0	0	0	0	0	0	0	0	0	0	0	0	0	0	0	0	0
bacterium enrichment culture clone DPF04	0	0	0	0	0	0	0	0	0	0	0	0	0	0	0	0	0	0	0	0	1	0	0	0	0	0	0	0	0	0	0	0	0	0	0	0	0	0	0	0	0	0	0	0	0	0	0	0	0
bacterium enrichment culture clone DPF06	0	0	0	0	0	0	0	0	1	0	0	0	0	0	0	0	0	0	0	0	0	0	0	0	0	0	0	0	0	0	0	0	0	0	0	0	0	0	0	0	0	0	1	0	0	0	0	0	0
bacterium enrichment culture clone DPF18	0	0	0	0	0	0	0	0	0	0	0	0	0	0	0	0	0	0	0	0	0	0	0	0	0	0	1	0	0	0	0	0	0	0	0	0	0	0	0	0	0	0	0	0	0	0	0	0	0
bacterium enrichment culture clone DPHB07	0	0	0	0	0	0	0	0	0	0	0	0	0	0	0	0	0	0	0	0	0	0	0	0	0	0	0	0	0	0	0	0	0	0	0	0	0	0	0	0	0	0	0	0	0	0	0	0	0
bacterium enrichment culture clone DPHC01	0	0	0	0	0	0	0	0	0	0	0	0	0	0	0	0	0	0	0	0	0	0	0	0	0	0	1	0	0	0	0	0	0	0	0	0	0	0	0	0	0	0	0	0	0	0	0	0	0
bacterium enrichment culture clone Dsv_hynA-1_fragment2	0	0	0	0	0	0	0	0	1	0	0	0	0	0	1	0	0	0	0	0	0	0	0	0	0	0	1	0	0	0	1	0	0	0	0	0	0	0	0	0	0	0	1	0	0	0	0	0	0
bacterium enrichment culture clone dylF49	0	0	0	0	0	0	0	0	0	0	0	0	0	0	0	0	0	0	0	0	0	0	0	0	0	0	0	0	0	0	0	0	0	0	0	0	0	0	0	0	0	0	0	0	0	0	0	0	0
bacterium enrichment culture clone E.Cd10	0	0	0	0	0	0	0	0	0	0	0	0	0	0	0	0	0	0	0	0	0	0	0	0	0	0	0	0	0	0	0	0	0	0	0	0	1	0	0	0	0	0	0	0	0	0	0	0	0
bacterium enrichment culture clone E39	0	0	0	0	0	0	0	0	0	0	0	0	0	0	0	0	0	0	0	0	0	0	0	0	0	0	1	0	0	0	0	0	0	0	0	0	0	0	0	0	0	0	0	0	0	0	0	0	0
bacterium enrichment culture clone Ean3	0	0	0	0	0	0	0	0	0	0	0	0	0	0	0	0	0	0	0	0	0	0	0	0	0	0	0	0	0	0	1	0	0	0	0	0	0	0	0	0	0	0	0	0	0	0	0	0	0
bacterium enrichment culture clone ecb17	0	0	0	0	0	0	0	0	0	0	0	0	0	0	0	0	0	0	1	0	0	0	0	0	0	0	0	0	0	0	0	0	0	0	0	0	0	0	0	0	0	0	0	0	0	0	0	0	0
bacterium enrichment culture clone EFOTU11	0	0	0	0	0	0	0	0	0	0	0	0	0	0	0	0	0	0	0	0	1	0	0	0	0	0	0	0	0	0	0	0	0	0	0	0	0	0	0	0	0	0	0	0	0	0	0	0	0
bacterium enrichment culture clone EFOTU2	0	0	0	0	0	0	0	0	0	0	0	0	0	0	0	0	0	0	1	0	0	0	0	0	0	0	0	0	0	0	0	0	0	0	0	0	0	0	0	0	0	0	0	0	0	0	0	0	0
bacterium enrichment culture clone EHOTU4	0	0	0	0	0	0	0	0	0	0	0	0	0	0	0	0	0	0	0	0	0	0	0	0	0	0	0	0	0	0	0	0	0	0	0	0	0	0	0	0	0	0	1	0	0	0	0	0	0
bacterium enrichment culture clone EHOTU7	0	0	0	0	0	0	0	0	0	0	0	0	0	0	0	0	0	0	0	0	0	0	0	0	0	0	0	0	0	0	1	0	0	0	0	0	0	0	0	0	0	0	0	0	0	0	0	0	0
bacterium enrichment culture clone En_MET2_15	0	0	0	0	0	0	0	0	0	0	0	0	0	0	0	0	0	0	0	0	0	0	0	0	0	0	0	0	0	0	0	0	0	0	0	0	0	0	0	0	0	0	0	0	0	0	0	0	0
bacterium enrichment culture clone En_MET2_23	0	0	0	0	0	0	0	0	1	0	0	0	0	0	0	0	0	0	1	0	0	0	0	0	0	0	0	0	0	0	0	0	0	0	0	0	0	0	0	0	0	0	0	0	0	0	0	0	0
bacterium enrichment culture clone En_MET2_47	0	0	0	0	0	0	0	0	0	0	0	0	0	0	0	0	0	0	0	0	1	0	0	0	0	0	0	0	0	0	0	0	0	0	0	0	0	0	0	0	0	0	0	0	0	0	0	0	0
bacterium enrichment culture clone En_UW_15	0	0	0	0	0	0	0	0	0	0	0	0	0	0	0	0	0	0	0	0	0	0	0	0	0	0	0	0	0	0	0	0	0	0	0	0	0	0	0	0	0	0	1	0	0	0	0	0	0
bacterium enrichment culture clone En_UW_16	0	0	0	0	0	0	0	0	0	0	0	0	0	0	0	0	0	0	0	0	0	0	0	0	0	0	0	0	0	0	1	0	0	0	0	0	0	0	0	0	0	0	0	0	0	0	0	0	0
bacterium enrichment culture clone En_UW_26	0	0	0	0	0	0	0	0	1	0	0	0	0	0	0	0	0	0	0	0	1	0	0	0	0	0	0	0	0	0	0	0	0	0	0	0	0	0	0	0	0	0	0	1	0	0	0	0	0
bacterium enrichment culture clone En_UW_27	0	0	0	0	0	0	0	0	0	0	0	0	0	0	0	0	0	0	1	0	0	0	0	0	0	0	0	0	0	0	0	0	0	0	0	0	0	0	0	0	0	0	0	0	0	0	0	0	0
bacterium enrichment culture clone En_UW_49	0	0	0	0	0	0	0	0	0	0	0	0	0	0	0	0	0	0	1	0	0	0	0	0	0	0	0	0	0	0	0	0	0	0	0	0	0	0	0	0	0	0	0	0	0	0	0	0	0
bacterium enrichment culture clone En_UW_60	0	0	0	0	0	0	0	0	0	0	0	0	0	0	0	0	0	0	0	0	0	0	0	0	0	0	0	0	0	0	0	0	0	0	0	0	0	0	0	0	0	0	0	0	0	0	0	0	0
bacterium enrichment culture clone En_UW_62	0	0	0	0	0	0	0	0	1	0	0	0	0	0	0	0	0	0	0	0	0	0	0	0	0	0	0	0	0	0	0	0	0	0	0	0	0	0	0	0	0	0	0	0	0	0	0	0	0
bacterium enrichment culture clone En_UW_70	0	0	0	0	0	0	0	0	0	0	0	0	0	0	0	0	0	0	0	0	0	0	0	0	0	0	0	0	0	0	0	0	0	0	0	0	0	0	0	0	0	0	0	1	0	0	0	0	0
bacterium enrichment culture clone En_UW_79	0	0	0	0	0	0	0	0	0	0	0	0	0	0	0	0	0	0	0	0	0	0	0	0	0	0	0	0	0	0	0	0	0	0	0	0	0	0	0	0	0	0	0	0	0	0	0	0	0
bacterium enrichment culture clone En_UW_86	0	0	0	0	0	0	0	0	0	0	0	0	0	0	0	0	0	0	0	0	0	0	0	0	0	0	0	0	0	0	0	0	0	0	0	0	0	0	0	0	0	0	0	1	0	0	0	0	0
bacterium enrichment culture clone enrKonanEr	0	0	0	0	0	0	0	0	0	0	0	0	0	0	0	0	0	0	0	0	1	0	0	0	0	0	0	0	0	0	0	0	0	0	0	0	0	0	0	0	0	0	1	0	0	0	0	0	0
bacterium enrichment culture clone EtOH-173	0	0	0	0	0	0	0	0	1	0	0	0	0	0	0	0	0	0	0	0	0	0	0	0	0	0	0	0	0	0	0	0	0	0	0	0	0	0	0	0	0	0	0	0	0	0	0	0	0
bacterium enrichment culture clone EtOH-82	0	0	0	0	0	0	0	0	0	0	0	0	0	0	0	0	0	0	1	0	0	0	0	0	0	0	0	0	0	0	0	0	0	0	0	0	0	0	0	0	0	0	1	0	0	0	0	0	0
bacterium enrichment culture clone F10 1.694-23	0	0	0	0	0	0	0	0	0	0	0	0	0	0	0	0	0	0	1	0	0	0	0	0	0	0	0	0	0	0	0	0	0	0	0	0	0	0	0	0	0	0	0	0	0	0	0	0	0
bacterium enrichment culture clone F44x_D14_T3_E05	0	0	0	0	0	0	0	0	0	0	0	0	0	0	0	0	0	0	0	0	0	0	0	0	0	0	0	0	0	0	0	0	0	0	0	0	0	0	0	1	0	0	0	0	0	0	0	0	0
bacterium enrichment culture clone F44x_E14_T3_A07	0	0	0	0	0	0	0	0	0	0	0	0	0	0	0	0	0	0	0	0	0	0	0	0	0	0	0	0	0	0	0	0	0	0	0	0	0	0	0	0	0	0	0	0	0	0	0	0	0
bacterium enrichment culture clone G11	0	0	0	0	0	0	0	0	0	0	0	0	0	0	0	0	0	0	1	0	0	0	0	0	0	0	0	0	0	0	0	0	0	0	0	0	0	0	0	0	0	0	0	0	0	0	0	0	0
bacterium enrichment culture clone g13	0	0	1	0	0	0	0	0	0	0	0	0	0	0	0	0	0	0	0	0	0	0	0	0	0	0	0	0	0	0	0	0	0	0	0	0	1	0	0	0	0	0	0	0	0	0	0	0	0
bacterium enrichment culture clone GD-A-1	0	0	0	0	0	0	0	0	0	0	0	0	0	0	0	0	0	0	1	0	0	0	0	0	0	0	0	0	0	0	0	0	0	0	0	0	0	0	0	0	0	0	0	0	0	0	0	0	0
bacterium enrichment culture clone GD-A-6	0	0	0	0	0	0	0	0	0	0	0	0	0	0	0	0	0	0	0	0	0	0	0	0	0	0	0	0	0	0	0	0	0	0	0	0	0	0	0	0	0	0	0	1	0	0	0	0	0
bacterium enrichment culture clone GYM3	0	0	0	0	0	0	0	0	0	0	0	0	0	0	0	0	0	0	0	0	0	0	0	0	0	0	0	0	0	0	1	0	0	0	0	0	0	0	0	0	0	0	0	0	0	0	0	0	0
bacterium enrichment culture clone heteroA10_4W	0	0	0	0	0	0	0	0	0	0	0	0	0	0	0	0	0	0	0	0	0	0	0	0	0	0	0	0	0	1	0	0	0	0	0	0	0	0	0	0	0	0	0	0	0	0	0	0	0
bacterium enrichment culture clone heteroA22_4W	0	0	0	0	0	0	0	0	0	0	0	0	0	0	0	0	0	0	0	0	0	0	0	0	0	0	0	0	0	0	0	0	0	0	0	0	0	0	0	0	0	0	0	0	0	0	0	0	0
bacterium enrichment culture clone heteroA44_4W	0	0	0	0	0	0	0	0	0	0	0	1	0	0	0	0	0	0	0	0	0	0	0	0	0	0	0	0	0	0	0	0	0	0	0	0	0	0	0	0	0	0	0	0	0	0	0	0	0
bacterium enrichment culture clone heteroA69_4W	0	0	0	0	0	0	0	0	0	0	0	0	0	0	0	0	0	0	0	0	0	0	0	0	0	0	0	0	0	0	0	0	0	0	0	0	0	0	0	0	0	0	0	0	0	0	0	0	0
bacterium enrichment culture clone heteroA74_4W	0	0	0	0	0	0	0	0	0	0	0	0	0	0	0	0	0	0	0	0	0	0	0	0	0	0	0	0	0	0	0	0	0	0	0	0	0	0	0	0	0	0	0	0	0	0	0	0	0
bacterium enrichment culture clone heteroB56_4W	0	0	0	0	0	0	0	0	0	0	0	0	0	0	0	0	0	0	0	0	0	1	0	0	0	0	0	0	0	0	0	0	0	0	0	0	0	0	0	0	0	0	0	0	0	0	0	0	0
bacterium enrichment culture clone HW30-1	0	0	0	0	0	0	0	0	0	0	0	0	0	0	0	0	0	0	1	0	0	0	0	0	0	0	0	0	0	0	0	0	0	0	0	0	0	0	0	0	0	0	0	0	0	0	0	0	0
bacterium enrichment culture clone HW30-21	0	0	0	0	0	0	0	0	0	0	0	0	0	0	0	0	0	0	0	0	0	0	0	0	0	0	0	0	0	0	0	0	0	1	0	0	0	0	0	0	0	0	0	0	0	0	0	0	0
bacterium enrichment culture clone K1	0	0	0	0	0	0	0	0	0	0	0	0	1	0	0	0	0	0	0	0	0	0	0	0	0	0	0	0	0	0	0	0	0	0	0	0	0	0	0	0	0	0	0	0	0	0	0	0	0
bacterium enrichment culture clone KIST-JJY168	0	0	0	0	0	0	0	0	0	0	0	0	0	0	0	0	0	0	0	0	0	0	0	0	0	0	0	0	0	0	0	0	0	0	0	0	0	0	0	0	0	0	0	0	0	0	0	0	0
bacterium enrichment culture clone KSE55-35	0	0	0	0	0	0	0	0	0	0	0	0	0	0	0	0	0	0	0	0	0	0	0	0	0	0	0	0	0	0	0	0	0	0	0	0	0	0	0	0	0	0	1	0	0	0	0	0	0
bacterium enrichment culture clone L35B_130	0	0	0	0	0	0	0	0	0	0	0	0	0	0	0	0	0	0	0	0	0	0	0	0	0	0	1	0	0	0	0	0	0	0	0	0	0	0	0	0	0	0	0	0	0	0	0	0	0
bacterium enrichment culture clone L4-10	0	0	0	0	0	0	0	0	0	1	0	0	0	0	0	0	0	0	0	0	0	0	0	0	0	0	0	0	0	0	0	0	0	0	0	0	0	0	0	0	0	0	0	0	0	0	0	0	0
bacterium enrichment culture clone L55B-18	0	0	0	0	0	0	0	0	0	0	0	0	0	0	0	0	0	0	0	0	0	0	0	0	0	0	1	0	0	0	0	0	0	0	0	0	0	0	0	0	0	0	0	0	0	0	0	0	0
bacterium enrichment culture clone LA78	0	0	0	0	0	0	0	0	0	0	0	0	0	0	0	0	0	0	0	0	0	0	0	0	0	0	0	0	0	0	0	0	0	1	0	0	0	0	0	0	0	0	0	0	0	0	0	0	0
bacterium enrichment culture clone LE_16S_T_1	0	0	0	0	0	0	0	0	0	0	0	0	0	0	0	0	0	0	1	0	0	0	0	0	0	0	0	0	0	0	0	0	0	0	0	0	0	0	0	0	0	0	0	0	0	0	0	0	0
bacterium enrichment culture clone LiUU-16-718	0	0	0	0	0	0	0	0	0	0	0	0	0	0	0	0	0	0	1	0	0	0	0	0	0	0	0	0	0	0	0	0	0	0	0	0	0	0	0	0	0	0	0	0	0	0	0	0	0
bacterium enrichment culture clone Lph	0	0	0	0	0	0	0	0	0	0	0	0	1	0	0	0	0	0	1	0	0	0	0	0	0	0	0	0	0	0	0	0	0	0	0	0	0	0	0	0	0	0	0	0	0	0	0	0	0
bacterium enrichment culture clone M04	0	0	0	0	0	0	0	0	0	0	0	0	0	0	0	0	0	0	0	0	0	0	0	0	0	0	0	0	0	0	0	0	0	1	0	0	0	0	0	0	0	0	0	0	0	0	0	0	0
bacterium enrichment culture clone M136	0	0	0	0	0	0	0	0	0	0	0	0	0	0	0	0	0	0	0	0	0	0	0	0	0	0	1	0	0	0	0	0	0	0	0	0	0	0	0	0	0	0	0	0	0	0	0	0	0
bacterium enrichment culture clone M137	0	0	0	0	0	0	0	0	0	0	0	0	0	0	0	0	0	0	0	0	1	0	0	0	0	0	0	0	0	0	0	0	0	0	0	0	0	0	0	0	0	0	0	0	0	0	0	0	0
bacterium enrichment culture clone M624	0	0	0	0	0	0	0	0	0	0	0	0	0	0	0	0	0	0	0	0	0	0	0	0	0	0	0	0	0	0	0	0	0	0	0	0	0	0	0	0	0	0	1	0	0	0	0	0	0
bacterium enrichment culture clone MB2_17	0	0	0	0	0	0	0	0	0	0	0	0	0	0	0	0	0	0	0	0	0	0	0	0	0	0	0	0	0	0	0	0	0	1	0	0	0	0	0	0	0	0	0	0	0	0	0	0	0
bacterium enrichment culture clone MC2	0	0	0	0	0	0	0	0	0	0	0	0	0	0	0	0	0	0	1	0	0	0	0	0	0	0	0	0	0	0	0	0	0	0	0	0	0	0	0	0	0	0	0	0	0	0	0	0	0
bacterium enrichment culture clone NCP4-26	0	0	0	0	0	0	0	0	0	0	0	0	0	0	0	0	0	0	0	0	0	0	0	0	0	0	0	0	0	0	0	0	0	0	0	0	0	0	0	0	0	0	0	0	0	0	0	0	0
bacterium enrichment culture clone NKeA3O4	0	0	0	0	0	0	0	0	0	0	0	0	0	0	0	0	0	0	0	0	0	0	0	0	0	0	0	0	0	0	0	0	0	1	0	0	0	0	0	0	0	0	0	0	0	0	0	0	0
bacterium enrichment culture clone NMACR3_1	0	0	0	0	0	0	0	0	0	0	0	0	0	0	1	0	0	0	0	0	0	1	0	0	0	0	0	0	0	0	0	0	0	0	0	0	0	0	0	0	0	0	0	0	0	0	0	0	0
bacterium enrichment culture clone NMarsB_4	0	0	0	0	0	0	0	0	0	0	0	0	0	0	0	0	0	0	0	0	0	0	0	0	0	0	0	0	0	0	1	0	0	0	0	0	0	0	0	0	0	0	0	0	0	0	0	0	0
bacterium enrichment culture clone OTU1	0	0	0	0	0	0	0	0	0	0	0	0	0	0	0	0	0	0	1	0	0	0	0	0	0	0	0	0	0	0	0	0	0	0	0	0	0	0	0	0	0	0	0	0	0	0	0	0	0
bacterium enrichment culture clone OTU13	0	0	0	0	0	0	0	0	0	0	0	0	0	0	0	0	0	0	0	0	0	0	0	0	0	0	0	0	0	0	0	0	0	0	0	0	0	0	0	0	0	0	0	0	0	0	0	0	0
bacterium enrichment culture clone OTU14	0	0	0	0	0	0	0	0	0	0	0	0	0	0	0	0	0	0	0	0	0	0	0	0	0	0	0	0	0	0	0	0	0	0	0	0	0	0	0	0	0	0	0	1	0	0	0	0	0
bacterium enrichment culture clone P11-6B	0	0	0	0	0	0	0	0	0	0	0	0	0	0	1	0	0	0	0	0	1	0	0	0	0	0	0	0	0	0	1	0	0	0	0	0	0	0	0	0	0	0	0	0	0	0	0	0	0
bacterium enrichment culture clone P24-9H	0	0	0	0	0	0	0	0	0	0	0	0	0	0	1	0	0	0	1	0	1	0	0	0	0	0	1	0	0	0	1	0	0	0	0	0	0	0	0	0	0	0	1	0	0	0	0	0	0
bacterium enrichment culture clone P39-11D	0	0	0	0	0	0	0	0	0	0	0	0	0	0	1	0	0	0	1	0	0	0	0	0	0	0	0	1	0	0	1	0	0	0	0	0	0	0	0	0	0	0	1	1	0	0	0	0	0
bacterium enrichment culture clone P43-9H:P46-4G	0	0	0	0	0	0	0	0	1	0	0	0	0	0	1	0	0	0	0	0	0	0	0	0	0	0	0	0	0	0	1	0	0	0	0	0	0	0	0	0	0	0	1	0	0	0	0	0	0
bacterium enrichment culture clone P47-5C	0	0	0	0	0	0	0	0	0	0	0	0	0	0	1	0	0	0	1	0	1	0	0	0	0	0	1	0	0	0	1	0	0	0	0	0	0	0	0	0	0	0	1	1	0	0	0	0	0
bacterium enrichment culture clone P56-1B	0	0	0	0	0	0	0	0	0	0	0	0	0	0	1	0	0	0	1	0	1	0	0	0	0	0	0	1	0	0	0	0	0	0	0	0	0	0	0	0	0	0	0	0	0	0	0	0	0
bacterium enrichment culture clone P56-2C	0	0	0	0	0	0	0	0	0	0	0	0	0	0	1	0	0	0	1	0	1	0	0	0	0	0	0	0	0	0	1	0	0	0	0	0	0	0	0	0	0	0	0	0	0	0	0	0	0
bacterium enrichment culture clone P69-9E	0	0	0	0	0	0	0	0	0	0	0	0	0	0	1	0	0	0	1	0	1	0	0	0	0	0	0	0	0	0	1	0	0	0	0	0	0	0	0	0	0	0	1	0	0	0	0	1	0
bacterium enrichment culture clone P75-7G	0	0	0	0	0	0	0	0	1	0	0	0	0	0	1	0	0	0	1	0	0	0	0	0	0	0	0	1	0	0	1	0	0	0	0	0	0	0	0	0	0	0	1	0	0	0	0	0	0
bacterium enrichment culture clone PAH87-P6	0	0	0	0	0	0	0	0	0	0	0	0	0	0	0	0	0	0	0	0	0	0	0	0	0	0	0	0	0	0	0	0	0	0	0	0	0	0	0	0	0	0	0	0	0	0	0	0	0
bacterium enrichment culture clone Pav-FEB-Bd7-C1	0	0	0	0	0	0	0	0	0	0	0	0	0	0	0	0	0	0	0	0	0	0	0	0	0	0	0	0	0	0	1	0	0	0	0	0	0	0	0	0	0	0	0	0	0	0	0	0	0
bacterium enrichment culture clone PCP10	0	0	0	0	0	0	0	0	0	0	0	0	0	0	0	0	0	0	0	0	0	0	0	0	0	0	1	0	0	0	0	0	0	0	0	0	0	0	0	0	0	0	0	0	0	0	0	0	0
bacterium enrichment culture clone PCP28	0	0	0	0	0	0	0	0	0	0	0	0	0	0	0	0	0	0	0	0	0	0	0	0	0	0	1	0	0	0	0	0	0	0	0	0	0	0	0	0	0	0	0	0	0	0	0	0	0
bacterium enrichment culture clone PCP36	0	0	0	0	0	0	0	0	0	0	0	0	0	0	0	0	0	0	0	0	1	0	0	0	0	0	2	0	0	0	0	0	0	0	0	0	0	0	0	0	0	0	1	0	0	0	0	0	0
bacterium enrichment culture clone PCP5	0	0	0	0	0	0	0	0	0	0	0	0	0	0	0	0	0	0	0	0	0	0	0	0	0	0	0	0	0	0	0	0	0	0	0	0	0	0	0	0	0	0	1	0	0	0	0	0	0
bacterium enrichment culture clone PCP61	0	0	0	0	0	0	0	0	0	0	0	0	0	0	0	0	0	0	0	0	0	0	0	0	0	0	1	0	0	0	0	0	0	0	0	0	0	0	0	0	0	0	1	0	0	0	0	0	0
bacterium enrichment culture clone PDE1	0	0	0	0	0	0	0	0	0	0	0	0	1	0	0	0	0	0	0	0	0	0	0	0	0	0	0	0	0	0	0	0	0	0	0	0	0	0	0	0	0	0	0	0	0	0	0	0	0
bacterium enrichment culture clone PeniS2D3	0	0	0	0	0	0	0	0	0	0	0	0	0	0	0	0	0	0	0	0	1	0	0	0	0	0	0	0	0	0	0	0	0	0	0	0	0	0	0	0	0	0	0	0	0	0	0	0	0
bacterium enrichment culture clone PW25.9B	0	0	0	0	0	0	0	0	0	0	0	0	0	0	0	0	0	0	0	0	0	0	0	0	0	0	0	0	0	0	0	0	0	0	0	0	0	0	0	0	0	0	0	0	0	0	0	0	0
bacterium enrichment culture clone R4-21B	0	0	0	0	0	0	0	0	0	0	0	0	0	0	0	0	0	0	0	0	0	0	0	0	0	0	1	0	0	0	0	0	0	0	0	0	0	0	0	0	0	0	1	0	0	0	0	0	0
bacterium enrichment culture clone R4-41B	0	0	0	0	0	0	0	0	0	0	0	0	0	0	0	0	0	0	0	0	0	0	0	0	0	0	0	0	0	0	0	0	0	1	0	0	0	0	0	0	0	0	0	0	0	0	0	0	0
bacterium enrichment culture clone R4-56B	0	0	0	0	0	0	0	0	0	0	0	0	0	0	0	0	0	0	0	0	0	0	0	0	0	0	1	0	0	0	0	0	0	0	0	0	0	0	0	0	0	0	0	0	0	0	0	0	0
bacterium enrichment culture clone R4-62B	0	0	0	0	0	0	0	0	1	0	0	0	0	0	0	0	0	0	0	0	0	0	0	0	0	0	0	0	0	0	0	0	0	0	0	0	0	0	0	0	0	0	0	0	0	0	0	0	0
bacterium enrichment culture clone R4-76B	0	0	0	0	0	0	0	0	0	0	0	0	0	0	0	0	0	0	0	0	0	0	0	0	0	0	0	0	0	0	0	0	0	0	0	0	0	0	0	0	0	0	0	0	0	0	0	0	0
bacterium enrichment culture clone S_2010_SML_3	0	0	0	0	0	0	0	0	0	0	0	0	0	0	0	0	0	0	0	0	0	0	0	0	0	0	0	0	0	0	0	0	0	0	0	0	0	0	0	0	0	0	0	1	0	0	0	0	0
bacterium enrichment culture clone SaG7	0	0	0	0	0	0	0	0	0	0	0	0	0	0	0	0	0	0	0	0	0	0	0	0	0	0	0	0	0	0	1	0	0	0	0	0	0	0	0	0	0	0	0	0	0	0	0	0	0
bacterium enrichment culture clone SC-2_16	0	0	0	0	0	0	0	0	0	0	0	0	0	0	0	0	0	0	0	0	0	0	0	0	0	0	0	0	0	0	0	0	0	0	0	0	1	0	0	0	0	0	0	0	0	0	0	0	0
bacterium enrichment culture clone SC-2_74	0	0	0	0	0	0	0	0	0	0	0	0	0	0	0	0	0	0	0	0	0	0	0	0	0	0	0	0	0	0	0	0	0	0	0	0	0	0	0	0	0	0	0	0	0	0	0	0	0
bacterium enrichment culture clone SeH11	0	0	0	0	0	0	0	0	0	0	0	0	0	0	0	0	0	0	0	0	0	0	0	0	0	0	0	0	0	0	1	0	0	0	0	0	0	0	0	0	0	0	0	0	0	0	0	0	0
bacterium enrichment culture clone SIP_WH8_pheL	0	0	0	0	0	0	0	0	1	0	0	0	0	0	0	0	0	0	0	0	0	0	0	0	0	0	0	0	0	0	0	0	0	0	0	0	0	0	0	0	0	0	1	0	0	0	0	0	0
bacterium enrichment culture clone SRAO_22	0	0	0	0	0	0	0	0	0	0	0	1	0	0	0	0	0	0	0	0	0	0	0	0	0	0	0	0	0	0	0	0	0	0	0	0	0	0	0	0	0	0	0	0	0	0	0	0	0
bacterium enrichment culture clone SRC_NBB13	0	0	0	0	0	0	0	0	0	0	0	0	0	0	0	0	0	0	0	0	0	0	0	0	0	0	0	0	0	0	1	0	0	0	0	0	0	0	0	0	0	0	0	0	0	0	0	0	0
bacterium enrichment culture clone TCCC9	0	0	0	0	0	0	0	0	0	0	0	0	0	0	1	0	0	0	0	0	0	0	0	0	0	0	0	0	0	0	0	0	0	0	0	0	0	0	0	0	0	0	0	0	0	0	0	0	0
bacterium enrichment culture clone TCCF8	0	0	0	0	0	0	0	0	0	0	0	0	0	0	0	0	0	0	1	0	0	0	0	0	0	0	0	0	0	0	0	0	0	0	0	0	0	0	0	0	0	0	0	0	0	0	0	0	0
bacterium enrichment culture clone TODC1	0	0	0	0	0	0	0	0	0	0	0	0	0	0	0	0	0	0	0	0	0	0	0	0	0	0	0	0	0	0	0	0	0	0	0	0	0	0	0	0	0	0	1	0	0	0	0	0	0
bacterium enrichment culture clone WLculture_71_ORF_1	0	0	0	0	0	0	0	0	0	0	0	0	0	0	0	0	0	0	0	0	0	0	0	0	0	0	0	0	0	0	0	0	0	0	0	0	0	0	0	0	0	0	0	1	0	0	0	0	0
bacterium enrichment culture clone Xyl8B8	0	0	0	0	0	0	0	0	0	0	0	0	0	0	0	0	0	0	0	0	0	0	0	0	0	0	0	0	0	0	0	0	0	0	0	0	0	0	0	0	0	0	0	0	0	0	0	1	0
bacterium enrichment culture clone Z1-3	0	0	0	0	0	0	0	0	0	0	0	0	0	0	0	0	0	0	0	0	0	0	0	0	0	0	0	0	0	0	0	0	0	0	0	0	0	0	0	0	0	0	1	0	0	0	0	0	0
bacterium enrichment culture clone ZZ_A10b	0	0	0	0	0	0	0	0	0	0	0	0	0	0	0	0	0	0	0	0	0	0	0	0	0	0	0	0	0	0	0	0	0	0	0	0	0	0	0	0	0	0	0	1	0	0	0	0	0
bacterium enrichment culture clone ZZ_B10	0	0	0	0	0	0	0	0	0	0	0	0	0	0	0	0	0	0	0	0	0	0	0	0	0	0	0	0	0	0	0	0	0	1	0	0	0	0	0	0	0	0	0	1	0	0	0	0	0
bacterium enrichment culture clone ZZ_B1b	0	0	0	0	0	0	0	0	0	0	0	0	0	0	0	0	0	0	0	0	0	0	0	0	0	0	0	0	0	0	0	0	0	0	0	0	0	0	0	0	0	0	0	0	0	0	0	0	0
bacterium enrichment culture clone ZZ_B4b	0	0	0	0	0	0	0	0	0	0	0	0	0	0	0	0	0	0	0	0	0	0	0	0	0	0	0	0	0	0	0	0	0	0	0	0	0	0	0	0	0	0	0	1	0	0	0	0	0
bacterium enrichment culture clone ZZ_B6	0	0	0	0	0	0	0	0	0	0	0	0	0	0	0	0	0	0	0	0	0	0	0	0	0	0	0	0	0	0	0	0	0	0	0	0	0	0	0	0	0	0	0	0	0	0	0	0	0
bacterium enrichment culture clone ZZ_B8b	0	0	0	0	0	0	0	0	0	0	0	0	0	0	0	0	0	0	0	0	0	0	0	0	0	0	0	0	0	0	0	0	0	0	0	0	0	0	0	0	0	0	0	0	0	0	0	0	0
bacterium enrichment culture clone ZZ_C1	0	0	0	0	0	0	0	0	0	0	0	0	0	0	0	0	0	0	0	0	0	0	0	0	0	0	0	0	0	0	0	0	0	0	0	0	0	0	0	0	0	0	0	0	0	0	0	0	0
bacterium enrichment culture clone ZZ_D10	0	0	0	0	0	0	0	0	0	0	0	0	0	0	0	0	0	0	0	0	0	0	0	0	0	0	0	0	0	0	0	0	0	0	0	0	0	0	0	0	0	0	0	0	0	0	0	0	0
bacterium enrichment culture clone ZZ_D10b	0	0	0	0	0	0	0	0	0	0	0	0	0	0	0	0	0	0	0	0	0	0	0	0	0	0	0	0	0	0	0	0	0	0	0	0	0	0	0	0	0	0	0	0	0	0	0	0	0
bacterium enrichment culture clone ZZ_D1b	0	0	0	0	0	0	0	0	0	0	0	0	0	0	0	0	0	0	0	0	0	0	0	0	0	0	0	0	0	0	0	0	0	0	0	0	0	0	0	0	0	0	0	1	0	0	0	0	0
bacterium enrichment culture clone ZZ_D3b	0	0	0	0	0	0	0	0	0	0	0	0	0	0	0	0	0	0	0	0	0	0	0	0	0	0	0	0	0	0	0	0	0	0	0	0	0	0	0	0	0	0	1	0	0	0	0	0	0
bacterium enrichment culture clone ZZ_E10b	0	0	0	0	0	0	0	0	0	0	0	0	0	0	0	0	0	0	0	0	0	0	0	0	0	0	0	0	0	0	0	0	0	0	0	0	0	0	0	0	0	0	1	0	0	0	0	0	0
bacterium enrichment culture clone ZZ_E3	0	0	0	0	0	0	0	0	0	0	0	0	0	0	0	0	0	0	1	0	0	0	0	0	0	0	0	0	0	0	0	0	0	0	0	0	0	0	0	0	0	0	0	0	0	0	0	0	0
bacterium enrichment culture clone ZZ_E9b	0	0	0	0	0	0	0	0	0	0	0	0	0	0	0	0	0	0	0	0	0	0	0	0	0	0	0	0	0	0	0	0	0	0	0	0	0	0	0	0	0	0	0	1	0	0	0	0	0
bacterium enrichment culture clone ZZ_F2	0	0	0	0	0	0	0	0	0	0	0	0	0	0	0	0	0	0	0	0	0	0	0	0	0	0	0	0	0	0	0	0	0	0	0	0	0	0	0	0	0	0	1	0	0	0	0	0	0
bacterium enrichment culture clone ZZ_F3	0	0	0	0	0	0	0	0	0	0	0	0	0	0	0	0	0	0	0	0	0	0	0	0	0	0	0	0	0	0	0	0	0	0	0	0	0	0	0	0	0	0	0	0	0	0	0	0	0
bacterium enrichment culture clone ZZ_F8	0	0	0	0	0	0	0	0	0	0	0	0	0	0	0	0	0	0	0	0	0	0	0	0	0	0	0	0	0	0	0	0	0	0	0	0	0	0	0	0	0	0	0	1	0	0	0	0	0
bacterium enrichment culture clone ZZ_G8	0	0	0	0	0	0	0	0	0	0	0	0	0	0	0	0	0	0	1	0	0	0	0	0	0	0	0	0	0	0	0	0	0	0	0	0	0	0	0	0	0	0	0	0	0	0	0	0	0
bacterium enrichment culture clone ZZ_H12	0	0	0	0	0	0	0	0	0	0	0	0	0	0	0	0	0	0	1	0	0	0	0	0	0	0	0	0	0	0	0	0	0	0	0	0	0	0	0	0	0	0	0	0	0	0	0	0	0
bacterium enrichment culture DGGE band 2 EBPR-Z	0	0	0	0	0	0	0	0	1	0	0	0	0	0	0	0	0	0	0	0	0	0	0	0	0	0	0	0	0	0	0	0	0	0	0	0	0	0	0	0	0	0	0	0	0	0	0	0	0
bacterium enrichment culture DGGE band 21(2012)	0	0	0	0	0	0	0	0	0	0	0	0	0	0	0	0	0	0	1	0	0	0	0	0	0	0	0	0	0	0	0	0	0	0	0	0	0	0	0	0	0	0	0	0	0	0	0	0	0
bacterium enrichment culture DGGE band 4 EBPR-Z	0	0	0	0	0	0	0	0	0	0	0	0	0	0	0	0	0	0	0	0	0	0	0	0	0	0	0	0	0	0	0	0	0	0	0	0	0	0	0	0	0	0	1	0	0	0	0	0	0
bacterium enrichment culture DGGE gel band G1	0	0	0	0	0	0	0	0	0	0	0	0	0	0	0	0	0	0	0	0	0	0	0	0	0	0	0	0	0	0	0	0	0	0	0	0	0	0	0	0	0	0	1	0	0	0	0	0	0
bacterium enrichment culture DGGE gel band G11	0	0	0	0	0	0	0	0	0	0	0	0	0	0	0	0	0	0	0	0	1	0	0	0	0	0	0	0	0	0	0	0	0	0	0	0	0	0	0	0	0	0	0	0	0	0	0	0	0
bacterium enrichment culture DGGE gel band G12	0	0	0	0	0	0	0	0	0	0	0	0	0	0	0	0	0	0	0	0	0	0	0	0	0	0	0	0	0	0	0	0	0	0	0	0	0	0	0	0	0	0	1	0	0	0	0	0	0
bacterium enrichment culture SBR_L_B04	0	0	0	0	0	0	0	0	0	0	0	0	0	0	0	0	0	0	0	0	0	0	0	0	0	0	0	0	0	0	0	0	0	0	0	0	0	0	0	1	0	0	0	0	0	0	0	0	0
bacterium oral clone ASCD05	0	0	0	0	0	0	0	0	0	0	0	0	0	0	0	0	0	0	0	0	0	0	0	0	0	0	0	0	0	0	0	0	0	0	0	0	0	0	0	0	0	0	1	0	0	0	0	0	0
uncultured Banisveld landfill bacterium BVA67	0	0	0	0	0	0	0	0	0	0	0	0	0	0	0	0	0	0	0	0	0	0	0	0	0	0	0	0	0	0	0	0	0	1	0	0	0	0	0	0	0	0	0	0	0	0	0	0	0
uncultured Banisveld landfill bacterium BVB78	0	0	0	0	0	0	0	0	0	0	0	0	0	0	0	0	0	0	0	0	0	0	0	0	0	0	0	0	0	0	0	0	0	0	0	0	0	0	0	0	0	0	1	0	0	0	0	0	0
BTEX-degrading bacterium enrichment culture	0	0	0	0	0	0	0	0	0	0	0	0	0	0	0	0	0	0	0	0	0	0	0	0	0	0	0	0	0	0	0	0	0	0	0	0	0	0	0	0	0	0	0	0	0	0	0	0	0
chimeric sequence SJA-7	0	0	0	0	0	0	0	0	0	0	0	0	0	0	0	0	0	0	0	0	0	0	0	0	0	0	1	0	0	0	0	0	0	0	0	0	0	0	0	0	0	0	1	0	0	0	0	0	0
consortium cosmid clone pGZ1	0	0	1	0	0	0	0	0	0	0	0	0	1	0	1	0	0	0	0	1	1	0	0	0	0	0	0	0	0	0	0	0	0	1	0	0	0	0	0	1	0	0	0	0	0	0	0	1	0
uncultured copper smeltery bacterium D53	0	1	0	0	0	0	0	0	0	0	0	0	0	0	0	0	0	0	0	0	0	0	0	0	1	0	0	0	0	0	0	0	0	0	0	0	0	0	0	0	0	0	0	0	0	0	0	0	0
uncultured copper smeltery bacterium D69	0	0	0	0	0	0	0	0	0	0	0	0	0	0	0	0	0	0	0	0	0	0	0	0	1	0	0	0	0	0	0	0	0	0	0	0	0	0	0	0	0	0	0	0	0	0	0	0	0
uncultured copper smeltery bacterium D93	0	0	0	0	0	0	0	0	0	0	0	0	0	0	0	0	0	0	0	0	0	0	0	0	0	0	0	0	1	0	0	0	0	0	0	0	0	0	0	0	0	0	0	0	0	0	0	0	0
uncultured Crater Lake bacterium CL120-10	0	0	0	0	0	0	0	0	0	0	0	1	0	0	0	0	0	0	0	0	0	0	0	0	0	0	0	0	0	0	0	0	0	0	0	0	0	0	0	0	0	0	0	0	0	0	0	0	0
uncultured Crater Lake bacterium CL120-133	0	0	0	0	0	0	0	0	0	1	0	0	0	0	0	0	0	0	0	0	0	0	0	0	0	0	0	0	0	0	0	0	0	0	0	0	0	0	0	0	0	0	0	0	0	0	0	0	0
uncultured Crater Lake bacterium CL120-14	0	0	0	0	0	0	0	0	1	0	0	0	0	0	0	0	0	0	0	0	0	0	0	0	0	0	0	0	0	0	0	0	0	0	0	0	0	0	0	0	0	0	0	0	0	0	0	0	0
uncultured Crater Lake bacterium CL500-15	0	0	0	0	0	0	0	0	0	0	0	0	0	0	0	0	0	0	0	0	0	0	0	0	0	0	0	0	0	0	0	0	0	0	0	0	0	0	0	0	0	0	0	0	0	0	0	0	0
uncultured deep-sea autotrophic bacterium JTI-2	0	0	0	0	0	0	0	0	0	0	0	0	1	0	0	0	0	0	0	0	0	0	0	0	0	0	0	0	0	0	0	0	0	0	0	0	0	0	0	0	0	0	0	0	0	0	0	0	0
uncultured deep-sea autotrophic bacterium SBI-2	0	0	0	0	0	0	0	0	0	0	0	0	1	0	0	0	0	0	0	0	0	0	0	0	0	0	0	0	0	0	0	0	0	0	0	0	0	0	0	0	0	0	0	0	0	0	0	0	0
denitrifying bacterium enrichment culture clone NOA_1_A11	0	0	0	0	0	0	0	0	0	0	0	0	0	0	0	0	0	0	0	0	0	0	0	0	0	0	0	0	0	0	0	0	0	0	0	0	0	0	0	0	0	0	0	0	0	0	0	0	0
denitrifying bacterium enrichment culture clone NOA_1_D10	0	0	0	0	0	0	0	0	0	0	0	0	0	0	0	0	0	0	0	0	0	0	0	0	0	0	1	0	0	0	0	0	0	0	0	0	0	0	0	0	0	0	0	0	0	0	0	0	0
denitrifying bacterium enrichment culture clone NOA_1_E11	0	0	0	0	0	0	0	0	0	0	0	0	0	0	0	0	0	0	0	0	0	0	0	0	0	0	0	0	0	0	0	0	0	0	0	0	0	0	0	0	0	0	0	0	0	0	0	0	0
denitrifying bacterium enrichment culture clone NOB_0_B6	0	0	0	0	0	0	0	0	0	0	0	0	0	0	0	0	0	0	0	0	0	0	0	0	0	0	1	0	0	0	0	0	0	0	0	0	0	0	0	0	0	0	0	0	0	0	0	0	0
enrichment culture clone MAR11	0	0	0	0	0	0	0	0	0	0	0	0	0	0	0	0	0	0	0	0	0	0	0	0	0	0	1	0	0	0	1	0	0	0	0	0	0	0	0	0	0	0	0	1	0	0	0	0	0
enrichment culture clone MAR13	0	0	0	0	0	0	0	0	0	0	0	0	0	0	0	0	0	0	0	0	0	0	0	0	0	0	1	0	0	0	0	0	0	0	0	0	0	0	0	0	0	0	0	0	0	0	0	0	0
enrichment culture clone RaclB21	0	0	0	0	0	0	0	0	0	0	0	0	0	0	0	0	0	0	0	0	0	0	0	0	0	0	1	0	0	0	0	0	0	0	0	0	0	0	0	0	0	0	0	0	0	0	0	0	0
eubacterial soil DNA clone S-24	0	0	0	0	0	0	0	0	0	0	0	0	0	0	0	0	0	0	0	0	0	0	0	0	0	0	1	0	0	0	0	0	0	0	0	0	0	0	0	0	0	0	0	0	0	0	0	0	0
uncultured freshwater bacterium LCK-15	0	0	0	0	0	0	0	0	0	0	0	0	0	0	0	0	0	0	0	0	0	0	0	0	0	0	1	0	0	0	0	0	0	0	0	0	0	0	0	0	0	0	0	0	0	0	0	0	0
uncultured freshwater bacterium LCK-59	0	0	0	0	0	0	0	0	0	0	0	0	0	0	0	0	0	0	0	0	0	0	0	0	0	0	1	0	0	0	0	0	0	0	0	0	0	0	0	0	0	0	0	0	0	0	0	0	0
uncultured gold mine bacterium D27	0	0	0	0	0	0	0	0	0	0	0	0	0	0	0	0	0	0	0	0	0	0	0	0	0	0	0	0	0	0	0	0	0	0	0	0	0	0	0	0	0	0	0	0	0	0	0	0	0
uncultured gold mine bacterium D7	0	0	0	0	0	0	0	0	0	0	0	0	0	0	0	0	0	0	0	0	0	0	0	0	0	0	0	0	0	0	0	0	0	0	0	0	0	0	0	0	0	0	0	0	0	0	0	0	0
grassland soil clone saf1_309	0	0	0	0	0	0	0	0	0	0	0	0	0	0	0	0	0	0	0	1	0	0	0	0	0	0	0	0	0	0	0	0	0	0	0	0	0	0	0	0	0	0	0	0	0	0	0	0	0
grassland soil clone saf2_110	0	0	0	0	0	0	0	0	0	0	0	0	0	0	0	0	0	0	0	0	0	0	0	0	0	0	0	0	0	0	0	0	0	0	0	0	0	0	0	0	0	0	0	0	0	0	0	0	0
grassland soil clone saf3_109	0	0	0	0	0	0	0	0	0	0	0	1	0	0	0	0	0	0	0	0	0	0	0	0	0	0	0	0	0	0	0	0	0	0	0	0	0	0	0	0	0	0	0	0	0	0	0	0	0
grassland soil clone sl2_516	0	0	0	0	0	0	0	0	0	0	1	0	0	0	0	0	0	0	0	0	0	0	0	0	0	0	0	0	0	0	0	0	0	0	0	0	0	0	0	0	0	0	0	0	0	0	0	0	0
grassland soil clone sl3_621	0	0	0	0	0	0	0	0	0	0	0	0	0	0	0	0	0	0	0	0	0	0	0	0	0	0	0	0	0	0	0	0	0	0	0	0	0	0	0	0	0	0	0	0	0	0	0	0	0
grassland soil clone sl3_824	0	0	0	0	0	0	0	0	0	0	0	0	0	0	0	0	0	0	0	0	0	0	0	0	0	0	0	0	0	0	0	0	0	0	0	0	1	0	0	0	0	0	0	0	0	0	0	0	0
uncultured bacterial symbiont of Hodotermes mossambicus Hm1	0	0	0	0	0	0	0	0	0	0	0	0	0	0	0	0	0	0	0	0	0	0	0	0	0	0	0	0	0	0	0	0	0	0	0	0	0	0	0	0	0	0	0	0	0	0	0	0	0
uncultured bacterial symbiont of Hodotermes mossambicus Hm40	0	0	0	0	0	0	0	0	0	0	0	0	0	0	0	0	0	0	0	0	0	0	0	0	0	0	0	0	0	0	0	0	0	0	0	0	0	0	0	0	0	0	1	0	0	0	0	0	0
uncultured bacterial symbiont of Hodotermes mossambicus Hm9	0	0	0	0	0	0	0	0	0	0	0	0	0	0	0	0	0	0	0	0	0	0	0	0	0	0	0	0	0	0	0	0	0	0	0	0	0	0	0	0	0	0	0	0	0	0	0	0	0
uncultured human oral bacterium A21	0	0	0	0	0	0	0	0	0	0	0	0	0	0	0	0	0	0	0	0	0	0	0	0	0	0	0	0	0	0	0	0	0	0	0	0	0	0	0	0	0	0	1	0	0	0	0	0	0
iron-reducing bacterium enrichment culture clone HN-HFO22	0	0	0	0	0	0	0	0	0	0	0	0	0	0	0	0	0	0	0	0	0	0	0	0	0	0	0	0	0	0	0	0	0	0	0	0	0	0	0	0	0	0	1	0	0	0	0	0	0
iron-reducing bacterium enrichment culture clone HN-HFO71	0	0	0	0	0	0	0	0	0	0	0	0	0	0	0	0	0	0	0	0	0	0	0	0	0	0	1	0	0	0	0	0	0	0	0	0	0	0	0	0	0	0	0	0	0	0	0	0	0
iron-reducing bacterium enrichment culture clone HN-HFO94	0	0	0	0	0	0	0	0	0	0	0	0	0	0	0	0	0	0	0	0	0	0	0	0	0	0	1	0	0	0	0	0	0	0	0	0	0	0	0	0	0	0	0	0	0	0	0	0	0
iron-reducing bacterium enrichment culture clone HN117	0	0	0	0	0	0	0	0	1	0	0	0	0	0	0	0	0	0	0	0	0	0	0	0	0	0	0	0	0	0	0	0	0	0	0	0	0	0	0	0	0	0	1	0	0	0	0	0	0
iron-reducing bacterium enrichment culture clone HN132	0	0	0	0	0	0	0	0	0	0	0	0	0	0	0	0	0	0	0	0	0	0	0	0	0	0	1	0	0	0	0	0	0	0	0	0	0	0	0	0	0	0	0	0	0	0	0	0	0
iron-reducing bacterium enrichment culture clone HN67	0	0	0	0	0	0	0	0	0	0	0	0	0	0	0	0	0	0	0	0	0	0	0	0	0	0	0	0	0	0	0	0	0	0	0	0	0	0	0	0	0	0	1	0	0	0	0	0	0
iron-reducing bacterium enrichment culture clone HN7	0	0	0	0	0	0	0	0	0	0	0	0	0	0	0	0	0	0	0	0	0	0	0	0	0	0	0	0	0	0	0	0	0	0	0	0	0	0	0	0	0	0	0	0	0	0	0	0	0
iron-reducing bacterium enrichment culture clone HN9	0	0	0	0	0	0	0	0	0	0	0	0	0	0	0	0	0	0	0	0	0	0	0	0	0	0	0	0	0	0	0	0	0	1	0	0	0	0	0	0	0	0	0	0	0	0	0	0	0
iron-reducing enrichment clone Cl-A1	0	0	0	0	0	0	0	0	0	0	0	0	0	0	0	0	0	0	0	0	0	0	0	0	0	0	0	0	0	0	0	0	0	0	0	0	0	0	0	0	0	0	0	0	0	0	0	0	0
iron-reducing enrichment clone CL-W2	0	0	0	0	0	0	0	0	0	0	0	0	0	0	0	0	0	0	0	0	0	0	0	0	0	0	0	0	0	0	0	0	0	0	0	0	0	0	0	0	0	0	0	1	0	0	0	0	0
Lake Vida brine enrichment culture clone Enrichment_C3	0	0	0	0	0	0	0	0	0	0	0	0	0	0	0	0	0	0	0	0	0	0	0	0	0	0	0	0	0	0	0	0	0	0	0	0	0	0	0	0	0	0	0	0	0	0	0	0	0
uncultured maize root bacterium Zmrc159	0	0	0	0	0	0	0	0	0	0	0	0	0	0	0	0	0	0	0	0	0	0	0	0	0	0	0	0	0	0	1	0	0	0	0	0	0	0	0	0	0	0	0	0	0	0	0	0	0
uncultured maize root bacterium Zmrc169	0	0	0	0	0	0	0	0	0	0	0	0	0	0	0	0	0	0	0	0	0	0	0	0	0	0	0	0	0	0	0	0	0	0	0	0	0	0	0	0	0	0	0	0	0	0	0	0	0
uncultured maize root bacterium Zmrc172	0	0	0	0	0	0	0	0	0	0	0	1	0	0	0	0	0	0	0	0	0	0	0	0	0	0	0	0	0	0	0	0	0	0	0	0	0	0	0	0	0	0	1	0	0	0	0	0	0
uncultured maize root bacterium Zmrc173	0	0	0	0	0	0	0	0	0	0	0	0	0	0	0	0	0	0	0	0	0	0	0	0	0	0	0	0	0	0	0	0	0	0	0	0	0	0	0	0	0	0	0	0	0	0	0	0	0
uncultured maize root bacterium Zmrc174	0	0	0	0	0	0	0	0	0	0	0	0	0	0	0	0	0	0	0	0	0	1	0	0	0	0	0	0	0	0	0	0	0	0	0	0	0	0	0	0	0	0	0	0	0	0	0	0	0
uncultured maize root bacterium Zmrc179	0	0	0	0	0	0	0	0	0	0	0	0	1	0	0	0	0	0	0	0	0	0	0	0	0	0	0	0	0	0	0	0	0	0	0	0	0	0	0	0	0	0	0	0	0	0	0	0	0
uncultured maize root bacterium Zmrc183	0	0	0	0	0	0	0	0	0	0	0	0	0	0	0	0	0	0	0	0	0	0	0	0	0	0	0	0	0	0	0	0	0	0	0	0	0	0	0	0	0	0	0	0	0	0	0	0	0
uncultured maize root bacterium Zmrc19	0	0	0	0	0	0	0	0	0	0	0	0	0	0	0	0	0	0	0	0	0	1	0	0	0	0	0	0	0	0	0	0	0	0	0	0	0	0	0	0	0	0	0	0	0	0	0	0	0
uncultured maize root bacterium Zmrc200	0	0	0	0	0	0	0	0	0	0	1	0	0	0	0	0	0	0	0	0	0	0	0	0	0	0	0	0	0	0	0	0	0	0	0	0	0	0	0	0	0	0	0	0	0	0	0	0	0
uncultured maize root bacterium Zmrc203	0	0	0	0	0	0	0	0	0	0	0	0	0	0	0	0	0	0	0	0	0	0	0	0	0	0	1	0	0	0	0	0	0	0	0	0	0	0	0	0	0	0	0	0	0	0	0	0	0
uncultured maize root bacterium Zmrc204	0	0	0	0	0	0	0	0	0	0	0	0	0	0	0	0	0	0	0	0	0	0	0	0	0	0	0	0	0	0	0	0	0	0	0	0	0	0	0	1	0	0	0	0	0	0	0	0	0
uncultured maize root bacterium Zmrc209	0	0	0	0	0	0	0	0	0	0	0	0	0	0	0	0	0	0	0	0	0	0	0	0	0	0	0	0	0	0	0	0	0	1	0	0	0	0	0	0	0	0	0	0	0	0	0	0	0
uncultured maize root bacterium Zmrc217	0	0	0	0	0	0	0	0	0	0	0	0	0	0	0	0	0	0	1	0	0	0	0	0	0	0	0	0	0	0	0	0	0	0	0	0	0	0	0	0	0	0	0	0	0	0	0	0	0
uncultured maize root bacterium Zmrc228	0	0	0	0	0	0	0	0	0	0	0	0	0	0	0	0	0	0	1	0	0	0	0	0	0	0	0	0	0	0	0	0	0	0	0	0	0	0	0	0	0	0	0	0	0	0	0	0	0
uncultured maize root bacterium Zmrc23	0	0	0	0	0	0	0	0	0	0	0	0	0	0	0	0	0	0	0	0	0	0	0	0	0	0	0	0	0	0	0	0	0	0	0	0	0	0	0	0	0	0	0	0	0	0	0	0	0
uncultured maize root bacterium Zmrc231	0	0	0	0	0	0	0	0	0	0	0	0	0	0	0	0	0	0	0	0	0	0	0	0	0	0	0	0	0	0	0	0	0	0	0	0	0	0	0	0	0	0	0	0	0	0	0	0	0
uncultured maize root bacterium Zmrc44	0	0	0	0	0	0	0	0	0	0	0	0	0	0	1	0	0	0	1	0	1	0	0	0	0	0	0	0	0	0	0	0	0	0	0	0	0	0	0	0	0	0	0	1	0	0	0	0	0
uncultured maize root bacterium Zmrc89	0	0	0	0	0	0	0	0	0	0	0	0	0	0	0	0	0	0	0	0	0	0	0	0	0	0	0	0	0	0	0	0	0	0	0	0	0	0	0	0	0	0	1	1	0	0	0	0	0
uncultured manure pit bacterium P317	0	0	0	0	0	0	0	0	0	0	0	0	0	0	0	0	0	0	0	0	0	0	0	0	0	0	0	0	0	0	0	0	0	0	0	0	0	0	0	0	0	0	0	0	0	0	0	0	0
uncultured manure pit bacterium P69	0	0	0	0	0	0	0	0	0	0	0	0	0	0	0	0	0	0	0	0	0	0	0	0	0	0	0	0	0	0	1	0	0	0	0	0	0	0	0	0	0	0	0	0	0	0	0	0	0
uncultured marine eubacterium HstpL68	0	0	0	0	0	0	0	0	0	0	0	0	0	0	0	0	0	0	0	0	0	0	0	0	0	0	0	0	0	0	0	0	0	0	0	0	0	0	0	0	0	0	0	0	0	0	0	0	0
marine bacterium enrichment culture clone K03-F2-S5	0	0	0	0	0	0	0	0	0	0	0	0	0	0	0	0	0	0	0	0	0	0	0	0	0	0	0	0	0	0	0	0	0	0	0	0	0	0	0	0	0	0	0	0	0	0	0	0	0
methanogenic bacterium enrichment culture clone Me_c22	0	0	0	0	0	0	0	0	0	0	0	0	1	0	0	0	0	0	0	0	0	0	0	0	0	0	0	0	0	0	0	0	0	0	0	0	0	0	0	0	0	0	0	0	0	0	0	0	0
Pasture soil clone HPS-61	0	0	0	0	0	0	0	0	0	0	0	0	0	0	0	0	0	0	0	0	0	0	0	0	0	0	0	0	0	0	0	0	0	0	0	0	1	0	0	0	0	0	0	0	0	0	0	0	0
Rainforest soil clone HRS-46a	0	0	0	0	0	0	0	0	0	0	0	0	0	0	0	0	0	0	0	0	0	0	0	0	0	0	0	0	0	0	0	0	0	0	0	0	0	0	0	0	0	0	0	0	0	0	0	1	0
uncultured rape rhizosphere bacterium wr0070	0	0	0	0	0	0	0	0	0	0	0	0	0	0	0	0	0	0	0	0	0	0	0	0	0	1	0	0	0	0	0	0	0	0	0	0	0	0	0	0	0	0	0	0	0	0	0	0	0
rhizosphere soil bacterium RSC-II-6	0	0	0	0	0	0	0	0	0	0	1	0	0	0	0	0	0	0	0	0	0	0	0	0	0	0	0	0	0	0	0	0	0	0	0	0	0	0	0	0	0	0	0	0	0	0	0	0	0
saltmarsh clone LCP-5	0	0	0	0	0	0	0	0	0	0	0	0	0	0	0	0	0	0	0	0	0	0	0	0	0	0	1	0	0	0	0	0	0	0	0	0	0	0	0	0	0	0	0	0	0	0	0	0	0
uncultured SAB reactor bacterium band 2	0	0	0	0	0	0	0	0	0	0	0	0	0	0	0	0	0	0	0	0	0	0	0	0	0	0	0	0	0	0	0	0	0	0	0	0	0	0	0	0	0	0	1	0	0	0	0	0	0
uncultured SAB reactor bacterium band 3	0	0	0	0	0	0	0	0	0	0	0	0	0	0	0	0	0	0	0	0	0	0	0	0	0	0	0	0	0	0	0	0	0	1	0	0	0	0	0	0	0	0	0	0	0	0	0	0	0
sulfate-reducing bacterium enrichment culture clone 1-0-otu2-5	0	0	0	0	0	0	0	0	0	0	0	0	0	0	0	0	0	0	0	0	0	0	0	0	0	0	0	0	0	0	0	0	0	1	0	0	0	0	0	0	0	0	0	0	0	0	0	0	0
sulfate-reducing bacterium enrichment culture clone FFSMW1-F	0	0	0	0	0	0	0	0	0	0	0	0	0	0	0	0	0	0	1	0	0	0	0	0	0	0	0	0	0	0	0	0	0	0	0	0	0	0	0	0	0	0	1	0	0	0	0	0	0
sulfate-reducing bacterium enrichment culture clone FFSMW1-R	0	0	0	0	0	0	0	0	1	0	0	0	0	0	1	0	0	0	1	0	1	0	0	0	0	0	1	0	0	0	0	0	0	0	0	0	0	0	0	0	0	0	1	1	0	0	0	0	0
sulfate-reducing bacterium enrichment culture clone FILSMW1-F	0	0	0	0	0	0	0	0	0	0	0	0	0	0	1	0	0	0	0	0	0	0	0	0	0	0	0	0	0	0	0	0	0	0	0	0	0	0	0	0	0	0	0	0	0	0	0	0	0
sulfate-reducing bacterium enrichment culture clone FILSMW1-R	0	0	0	0	0	0	0	0	0	0	0	0	0	0	0	0	0	0	0	0	1	0	0	0	0	0	0	0	0	0	0	0	0	0	0	0	0	0	0	0	0	0	1	0	0	0	0	0	0
sulfate-reducing bacterium enrichment culture clone Lact1-R	0	0	0	0	0	0	0	0	0	0	0	0	0	0	1	0	0	0	0	0	0	0	0	0	0	0	0	0	0	0	1	0	0	0	0	0	0	0	0	0	0	0	0	0	0	0	0	0	0
sulfate-reducing bacterium enrichment culture clone M30a	0	0	0	0	0	0	0	0	0	0	0	0	0	0	0	0	0	0	0	0	0	0	0	0	0	0	0	0	0	0	1	0	0	0	0	0	0	0	0	0	0	0	0	0	0	0	0	0	0
uncultured temperate forest soil bacterium	0	0	1	0	0	0	0	0	0	0	0	0	1	0	0	0	0	0	1	0	0	1	0	0	0	0	0	0	0	1	1	0	0	0	0	0	1	0	0	1	0	0	0	0	0	0	0	1	0
uncultured temperate forest soil bacterium CZ0140	0	0	0	0	0	0	0	0	0	0	0	0	0	0	0	0	0	0	0	0	0	0	0	0	0	0	0	0	0	1	0	0	0	0	0	0	0	0	0	0	0	0	0	0	0	0	0	0	0
Theonella swinhoei bacterial symbiont clone pSW1H8	0	0	0	0	0	0	0	0	0	0	0	0	1	0	0	0	0	0	0	0	0	1	0	0	0	0	0	0	0	0	0	0	0	0	0	0	0	0	0	0	0	0	0	0	0	0	0	0	0
uncultivated soil bacterium clone C006	0	0	0	0	0	0	0	0	0	0	0	0	0	0	0	0	0	0	0	1	0	0	0	0	0	0	0	0	0	0	0	0	0	0	0	0	0	0	0	0	0	0	0	0	0	0	0	0	0
uncultivated soil bacterium clone C109	0	0	0	0	0	0	0	0	0	0	0	0	0	0	0	0	0	0	0	0	0	0	0	0	0	0	0	0	0	0	0	0	0	0	0	0	0	0	0	0	0	0	0	0	2	0	0	0	0
uncultivated soil bacterium clone C112	0	0	0	0	0	0	0	0	0	0	0	0	0	0	0	0	0	0	0	0	0	0	0	0	0	0	0	0	0	1	0	0	0	0	0	0	0	0	0	0	0	0	0	0	0	0	0	0	0
uncultivated soil bacterium clone S027	0	0	0	0	0	0	0	0	0	0	0	0	0	0	0	0	0	0	0	0	0	0	0	0	0	0	0	0	0	0	0	0	0	0	0	0	0	0	0	0	0	0	0	0	0	0	0	0	0
uncultivated soil bacterium clone S111	0	0	1	0	0	0	0	0	0	0	0	0	0	0	0	0	0	0	0	0	0	0	0	0	0	0	0	0	0	0	0	0	0	0	0	0	1	0	0	0	0	0	0	0	0	0	0	0	0
uncultured anaerobic ammonium-oxidizing bacterium	0	0	0	0	0	0	0	0	0	0	0	0	1	0	0	0	0	0	1	0	0	0	0	0	0	0	1	0	0	0	0	0	0	1	0	0	0	0	0	1	0	0	0	1	0	0	0	0	0
uncultured anaerobic bacterium	0	0	0	0	0	0	0	0	0	0	0	1	1	0	0	0	0	0	0	0	0	0	0	0	0	0	1	0	0	1	0	0	0	7	0	0	1	0	0	0	0	0	1	1	0	0	0	0	0
uncultured Antarctic bacterium	0	0	0	0	0	0	0	0	0	0	0	0	0	0	0	0	0	0	1	0	0	0	0	0	0	0	0	0	0	0	0	0	0	1	0	0	0	0	0	0	0	0	0	0	0	0	0	0	0
uncultured Antarctic soil bacterium	0	0	0	0	0	0	0	0	0	0	0	0	0	0	0	0	0	0	1	0	0	0	0	0	0	0	0	0	0	0	0	0	0	0	0	0	0	0	0	0	0	0	0	0	0	0	0	0	0
uncultured Arctic sea ice bacterium	0	0	0	0	0	0	0	0	1	0	1	0	0	0	0	0	0	0	1	0	0	0	0	0	0	0	0	1	0	0	1	0	0	1	0	0	1	0	0	0	0	0	1	1	0	0	0	0	0
uncultured bacterium #0319-6A21	0	0	0	0	0	0	0	0	0	1	0	0	0	0	0	0	0	0	0	0	0	0	0	0	0	0	0	0	0	0	0	0	0	0	0	0	0	0	0	0	0	0	0	0	0	0	0	0	0
uncultured bacterium #0319-6A24	0	0	0	0	0	0	0	0	0	0	0	0	0	0	0	0	0	0	0	0	0	0	0	0	0	0	0	0	0	0	0	0	0	0	0	0	0	0	0	0	0	0	0	0	0	0	0	0	0
uncultured bacterium #0319-6E2	0	0	0	0	0	0	0	0	0	0	0	0	0	0	0	0	0	0	0	0	0	0	0	0	0	0	0	0	0	0	0	0	0	0	0	0	0	0	0	0	0	0	0	0	0	0	0	0	0
uncultured bacterium #0319-6E22	0	0	1	0	0	0	0	0	0	0	0	0	0	0	0	0	0	0	0	0	0	0	0	0	1	0	0	0	0	0	0	0	0	0	0	0	1	0	0	0	0	0	0	0	0	0	0	0	0
uncultured bacterium #0324-1B1	0	0	0	0	0	0	0	0	0	0	0	0	0	0	0	0	0	0	0	0	0	0	1	0	0	0	0	0	1	0	0	0	0	0	0	0	0	0	0	0	0	0	0	0	0	0	0	0	0
uncultured bacterium (human infant) L1C	0	0	0	0	0	0	0	0	1	0	0	0	1	0	0	0	0	0	0	0	1	0	0	0	0	0	0	0	0	0	1	0	0	0	0	0	0	0	0	0	0	0	0	0	0	0	0	0	0
uncultured bacterium (human infant) L37A	0	0	0	0	0	0	0	0	1	0	0	0	0	0	1	0	0	0	0	0	1	0	0	0	0	0	1	1	0	0	1	0	0	0	0	0	0	0	0	0	0	0	1	0	0	0	0	0	0
uncultured bacterium (human infant) P10J	0	0	0	0	0	0	0	0	0	0	0	0	0	0	0	0	0	0	1	0	1	0	0	0	0	0	0	0	0	0	0	0	0	0	0	0	0	0	0	0	0	0	0	0	0	0	0	0	0
uncultured bacterium (human infant) S7B	0	0	0	0	0	0	0	0	0	0	0	0	0	0	0	0	0	0	0	0	0	0	0	0	0	0	0	0	0	0	0	0	0	1	0	0	0	0	0	0	0	0	0	0	0	0	0	0	0
uncultured bacterium 696H	0	0	0	0	0	0	0	0	0	0	0	0	0	0	0	0	0	0	0	0	0	0	0	0	0	0	0	0	0	0	0	0	0	0	0	0	0	0	0	0	0	0	0	0	0	0	0	0	0
uncultured bacterium adhufec15.25	0	0	0	0	0	0	0	0	0	0	0	0	0	0	0	0	0	0	0	0	0	0	0	0	0	0	1	0	0	0	0	0	0	0	0	0	0	0	0	0	0	0	0	0	0	0	0	0	0
uncultured bacterium adhufec202	0	0	0	0	0	0	0	0	0	0	0	0	0	0	0	0	0	0	0	0	0	0	0	0	0	0	0	0	0	0	1	0	0	0	0	0	0	0	0	0	0	0	1	0	0	0	0	0	0
uncultured bacterium adhufec236	0	0	0	0	0	0	0	0	0	0	0	0	0	0	0	0	0	0	1	0	0	0	0	0	0	0	0	0	0	0	0	0	0	0	0	0	0	0	0	0	0	0	0	0	0	0	0	0	0
uncultured bacterium adhufec43	0	0	0	0	0	0	0	0	0	0	0	0	0	0	0	0	0	0	0	0	0	0	0	0	0	0	0	0	0	0	0	0	0	1	0	0	0	0	0	0	0	0	0	0	0	0	0	0	0
uncultured bacterium adhufec84	0	0	0	0	0	0	0	0	0	0	0	0	0	0	0	0	0	0	0	0	0	0	0	0	0	0	0	0	0	0	0	0	0	0	0	0	0	0	0	0	0	0	1	0	0	0	0	0	0
uncultured bacterium BHA7	0	0	0	0	0	0	0	0	0	0	0	0	0	0	1	0	0	0	0	0	0	0	0	0	0	0	0	0	0	0	0	0	0	0	0	0	0	0	0	0	0	0	0	0	0	0	0	0	0
uncultured bacterium Car175f	0	0	0	0	0	0	0	0	0	0	0	1	0	0	0	0	0	0	0	0	0	0	0	0	0	0	0	0	0	0	0	0	0	0	0	0	0	0	0	0	0	0	0	0	0	0	0	0	0
uncultured bacterium DA014	0	0	0	0	0	0	0	0	0	0	0	0	0	0	0	0	0	0	0	0	0	0	0	0	0	0	0	0	0	0	0	0	0	0	0	0	0	0	0	0	0	0	0	0	0	0	0	1	0
uncultured bacterium Dw-1	0	0	0	0	0	0	0	0	0	0	0	0	0	0	0	0	0	0	0	0	0	0	0	0	0	0	0	0	0	0	0	0	0	0	0	0	0	0	0	0	0	0	0	0	0	0	0	0	0
uncultured bacterium ECS23	0	0	0	0	0	0	0	0	0	0	0	0	0	0	0	0	0	0	0	0	0	0	0	0	0	0	0	0	0	0	0	0	0	0	0	0	0	0	0	0	0	0	1	0	0	0	0	0	0
uncultured bacterium ECS30	0	0	0	0	0	0	0	0	0	0	0	0	1	0	0	0	0	0	0	0	0	0	0	0	0	0	0	0	0	0	0	0	0	0	0	0	0	0	0	0	0	0	0	0	0	0	0	0	0
uncultured bacteria Geo ensemble	0	0	0	0	0	0	0	0	0	0	0	0	0	0	0	0	0	0	0	0	0	0	0	0	0	0	0	0	0	0	0	0	0	0	0	0	0	0	0	0	0	0	0	0	0	0	0	0	0
uncultured bacterium glc12	0	0	0	0	0	0	0	0	0	0	0	0	0	0	0	0	0	0	0	0	0	0	0	0	0	0	0	0	0	0	0	0	0	0	0	0	0	0	0	0	0	0	0	0	0	0	0	0	0
uncultured bacterium glc14	0	0	1	0	0	0	0	0	0	0	0	0	0	0	0	0	0	0	0	0	0	0	0	0	0	0	0	0	0	0	0	0	0	0	0	0	1	0	0	0	0	0	0	0	0	0	0	0	0
uncultured bacterium glc16	0	0	1	0	0	0	0	0	0	0	0	0	0	0	0	0	0	0	0	0	0	0	0	0	0	0	0	0	0	1	0	0	0	0	0	0	0	0	0	0	0	0	0	0	0	0	0	0	0
uncultured bacterium glc19	0	0	0	0	0	0	0	0	0	0	0	0	0	0	0	0	0	0	0	0	1	0	0	0	0	0	1	0	0	0	1	0	0	0	0	0	0	0	0	0	0	0	1	1	0	0	0	0	0
uncultured bacterium glc20	0	0	0	0	0	0	0	0	0	0	0	0	0	0	0	0	0	0	0	0	0	0	0	0	0	0	0	0	0	0	0	0	0	0	0	0	0	0	0	0	0	0	0	1	0	0	0	0	0
uncultured bacterium glc23	0	0	0	0	0	0	0	0	0	0	0	1	0	0	0	0	0	0	0	0	0	0	0	0	0	0	0	0	0	0	0	0	0	0	0	0	0	0	0	0	0	0	0	0	0	0	0	0	0
uncultured bacterium glc25	0	0	0	0	0	0	0	0	0	0	0	0	0	0	0	0	0	0	0	0	0	0	0	0	0	0	0	0	0	0	0	0	0	0	0	0	0	0	0	0	0	0	0	0	0	0	0	0	0
uncultured bacterium gp1	0	0	1	0	0	0	0	0	0	0	0	0	0	0	0	0	0	0	0	0	0	0	0	0	0	0	0	0	0	0	0	0	0	0	0	0	0	0	0	0	0	0	0	0	0	0	0	0	0
uncultured bacterium gp16	0	0	0	0	0	0	0	0	0	1	0	0	0	0	0	0	0	0	0	1	0	1	0	0	0	0	0	0	0	0	0	0	0	0	0	0	0	0	0	0	0	0	0	0	0	0	0	0	0
uncultured bacterium gp17	0	0	0	0	0	0	0	0	0	0	0	0	0	0	0	0	0	0	0	0	0	0	0	0	0	0	0	0	0	1	0	0	0	0	0	0	0	0	0	0	0	0	0	0	0	0	0	0	0
uncultured bacterium gp4	0	0	0	0	0	0	0	0	0	0	0	0	0	0	0	0	0	0	0	0	0	0	0	0	1	0	0	0	0	0	0	0	0	0	0	0	1	0	0	0	0	0	0	0	0	0	0	1	0
uncultured bacterium gp6	0	0	0	0	0	0	0	0	0	0	0	0	0	0	0	0	0	0	0	0	0	0	0	0	0	0	0	0	0	0	0	0	0	0	0	0	0	0	0	0	0	0	0	0	0	0	0	0	0
uncultured bacterium GR-296.II.1	0	0	0	0	0	0	0	0	0	0	0	0	0	0	0	0	0	0	0	0	0	0	0	0	0	0	0	0	0	0	0	0	0	0	0	0	0	0	0	0	0	0	0	0	0	0	0	0	0
uncultured bacterium GR-296.II.10	0	0	0	0	0	0	0	0	0	0	0	0	0	0	0	0	0	0	0	0	0	0	0	0	0	0	0	0	0	0	0	0	0	0	0	0	0	0	0	1	0	0	0	0	0	0	0	0	0
uncultured bacterium GR-296.II.2	0	0	0	0	0	0	0	0	0	0	0	0	0	0	0	0	0	0	0	0	0	0	1	0	0	0	0	0	0	0	0	0	0	0	0	0	0	0	0	0	0	0	0	0	0	0	0	0	0
uncultured bacterium GR-296.II.4	0	0	0	0	0	0	0	0	0	0	0	0	0	0	0	0	0	0	0	0	0	0	0	0	0	0	0	0	0	0	0	0	0	0	0	0	0	0	0	1	0	0	0	0	0	0	0	0	0
uncultured bacterium GR-296.II.5	0	0	0	0	0	0	0	0	0	0	0	0	0	0	0	0	0	0	0	0	0	0	0	0	0	0	0	0	0	0	0	0	0	0	0	0	1	0	0	0	0	0	0	0	0	0	0	0	0
uncultured bacterium GR-296.II.7	0	0	0	0	0	0	0	0	0	0	0	1	0	0	0	0	0	0	0	0	0	0	0	0	0	0	0	0	0	1	0	0	0	0	0	0	0	0	0	1	0	0	0	0	0	0	0	0	0
uncultured bacterium GR-371.III.80	0	0	0	0	0	0	0	0	0	0	0	1	0	0	0	0	0	0	0	0	0	0	0	0	0	0	0	0	0	0	0	0	0	0	0	0	0	0	0	0	0	0	0	0	0	0	0	0	0
uncultured bacterium GR-B1-2-33	0	0	0	0	0	0	0	0	0	0	0	0	0	0	0	0	0	0	0	0	0	0	0	0	0	0	0	0	0	0	0	0	0	0	0	0	0	0	0	0	0	0	0	0	0	0	0	0	0
uncultured bacterium GR-B1-2-35	0	0	0	0	0	0	0	0	0	0	0	0	0	0	0	0	0	0	0	0	0	0	0	0	0	0	0	0	0	0	0	0	0	0	0	0	0	0	0	0	0	0	0	0	0	0	0	0	0
uncultured bacterium GR-B1-2-39	0	0	0	0	0	0	0	0	0	0	0	0	0	0	0	0	0	0	0	0	0	0	0	0	0	0	0	0	0	0	0	0	0	0	0	0	0	0	0	0	0	0	0	0	0	0	0	0	0
uncultured bacterium GR-B1-2-4	0	0	0	0	0	0	0	0	0	0	0	0	0	0	0	0	0	0	0	0	0	0	0	0	0	0	0	0	0	0	0	0	0	0	0	0	0	0	0	0	0	0	0	0	0	0	0	0	0
uncultured bacterium GR-Sh1-5	0	0	0	0	0	0	0	0	0	0	0	0	0	0	0	0	0	0	0	0	0	0	0	0	0	0	0	0	0	0	0	0	0	0	0	0	0	0	0	0	0	0	0	0	0	0	0	0	0
uncultured bacterial symbiont of Discodermia dissoluta	0	0	1	0	0	0	0	0	0	0	1	1	0	0	0	0	0	0	0	0	0	0	0	0	0	0	0	0	0	0	0	0	0	0	0	0	1	0	0	1	0	0	0	0	0	0	0	1	0
uncultured bacterium	3333	3730	3959	7521	9205	443	343	2948	1956	6012	3129	3754	1108	5447	1399	3031	827	421	1584	4653	1594	4212	2738	4246	3048	6821	2531	879	3540	4351	422	5799	7735	1240	1750	6182	3690	1661	1148	5733	1498	2004	1734	1113	3365	413	4224	3752	1423
uncultured bacterium 'pool 3 contig00022'	0	0	0	0	0	0	0	0	0	1	0	0	1	0	0	0	0	0	0	0	0	0	0	0	0	1	0	0	0	1	0	0	0	0	0	0	1	0	0	0	0	0	0	0	0	0	0	0	0
uncultured bacterium 'To-T 020 P12'	0	0	1	0	0	0	0	1	0	1	1	1	0	0	0	1	0	0	0	1	0	1	0	0	0	1	0	0	0	1	0	0	0	0	0	0	1	0	0	1	0	0	0	0	0	0	0	1	0
uncultured bacterium 10	0	0	1	0	0	0	0	0	0	0	1	1	1	0	0	0	0	0	0	2	0	1	0	0	0	0	0	0	0	1	0	0	0	0	0	0	1	0	0	0	0	0	0	0	0	0	0	1	0
uncultured bacterium 1042	0	0	1	0	0	0	0	0	0	1	0	1	1	0	0	0	0	0	1	0	0	0	0	0	0	0	0	0	0	0	0	0	0	1	0	0	1	0	0	0	0	0	0	1	0	0	0	1	0
uncultured bacterium 1062	0	0	1	0	0	0	0	0	0	0	1	1	1	0	0	1	0	0	1	0	0	1	0	0	0	0	0	1	0	1	0	0	0	1	0	0	1	0	0	1	0	0	0	0	1	0	0	1	0
uncultured bacterium 10o08	0	0	0	0	0	0	0	0	0	0	0	0	0	0	0	0	0	0	1	0	1	0	0	0	0	0	1	1	0	0	0	0	0	0	0	0	0	0	0	0	0	0	1	1	0	0	0	0	0
uncultured bacterium 1114	0	0	1	0	0	0	0	1	0	1	1	1	0	0	0	0	0	0	0	1	0	1	0	0	0	0	0	0	1	1	0	0	0	1	0	0	1	0	0	1	0	0	0	1	0	0	0	1	0
uncultured bacterium 1116	0	0	1	0	0	0	0	0	0	9	1	1	1	0	0	0	0	0	0	1	0	1	0	0	0	1	0	0	0	3	0	0	0	0	0	0	1	0	0	2	0	0	0	0	0	0	0	1	0
uncultured bacterium 12	0	0	0	0	0	0	0	0	0	0	0	0	0	0	0	0	0	0	0	1	0	0	0	0	0	1	0	0	0	0	0	0	0	0	0	0	0	0	0	0	0	0	0	0	0	0	0	1	0
uncultured bacterium 125003-E23	0	0	0	0	0	0	0	0	0	0	0	0	0	0	0	0	0	0	0	0	0	0	0	0	0	0	0	0	0	0	0	0	0	1	0	0	0	0	0	0	0	0	0	0	0	0	0	0	0
uncultured bacterium 126	2	2	8	0	0	0	0	2	0	7	3	3	0	0	0	2	0	0	0	4	0	4	1	0	2	6	0	0	1	6	0	0	0	0	0	0	6	0	0	9	0	0	0	0	1	0	0	6	0
uncultured bacterium 12AC_lac13	1	1	2	0	0	0	0	1	0	1	1	5	0	0	1	1	0	0	1	0	1	1	1	0	1	1	0	0	1	6	1	0	0	1	0	0	2	0	0	10	0	0	1	1	1	0	0	2	0
uncultured bacterium 14	0	1	2	0	0	0	0	0	0	2	1	1	0	0	0	1	0	0	1	1	1	1	0	0	0	1	1	1	0	1	0	0	0	0	0	0	2	0	0	1	0	0	1	0	0	0	0	1	0
uncultured bacterium 148	2	3	6	0	0	0	0	2	0	11	5	10	1	0	1	1	10	0	0	5	0	4	3	0	2	7	1	0	5	19	0	0	0	1	0	0	7	0	0	15	0	0	1	1	1	0	0	8	0
uncultured bacterium 15d03	0	0	0	0	0	0	0	0	0	0	0	0	0	0	0	0	0	0	1	0	1	0	0	0	0	0	0	0	0	0	1	0	0	0	0	0	0	0	0	0	0	0	1	1	0	0	0	0	0
uncultured bacterium 15m04	0	0	0	0	0	0	0	0	0	0	0	0	0	0	0	0	0	0	1	0	1	0	0	0	0	0	1	1	0	0	1	0	0	0	0	0	0	0	0	0	0	0	1	1	0	0	0	0	0
uncultured bacterium 16	0	0	0	0	0	0	0	0	0	0	0	1	0	0	0	0	0	0	0	0	0	1	0	0	0	0	0	0	0	1	0	0	0	0	0	0	0	0	0	0	0	0	0	0	0	0	0	0	0
uncultured bacterium 162	0	0	0	0	0	0	0	0	0	0	1	1	0	0	0	0	0	0	0	1	1	1	0	0	0	1	0	0	0	1	0	0	0	1	0	0	0	0	0	1	0	0	0	0	0	0	0	1	0
uncultured bacterium 164	10	11	9	0	0	0	0	11	1	4	2	2	1	0	1	13	0	0	1	4	1	4	5	0	13	1	1	1	9	2	0	0	0	1	0	0	13	0	0	3	0	0	1	1	12	0	0	10	0
uncultured bacterium 16A2	0	0	0	0	0	0	0	0	0	0	0	0	1	0	0	0	0	0	0	0	0	0	0	0	0	0	0	0	0	0	0	0	0	0	0	0	0	0	0	0	0	0	0	0	0	0	0	0	0
uncultured bacterium 16f15	0	0	0	0	0	0	0	0	0	0	0	0	0	0	1	0	0	0	0	0	1	0	0	0	0	0	1	0	0	0	0	0	0	0	0	0	0	0	0	0	0	0	1	1	0	0	0	0	0
uncultured bacterium 18	0	0	3	0	0	0	0	0	0	0	1	1	0	0	1	2	0	0	1	1	1	1	0	0	0	0	1	1	0	1	0	0	0	0	0	0	3	0	0	2	0	0	0	1	0	0	0	3	0
uncultured bacterium 182_02_C03	0	0	0	0	0	0	0	0	1	1	0	1	0	0	0	0	0	0	1	1	1	1	0	0	0	0	1	1	0	0	1	0	0	0	0	0	0	0	0	0	0	0	1	0	0	0	0	0	0
uncultured bacterium 182_06_L14	0	0	0	0	0	0	0	0	0	0	0	0	0	0	0	0	0	0	0	0	0	0	0	0	0	0	0	0	0	0	0	0	0	0	0	0	0	0	0	0	0	0	0	0	0	0	0	0	0
uncultured bacterium 182_07_C02	0	0	1	0	0	0	0	0	1	1	1	1	1	0	1	1	0	0	1	1	1	1	0	0	0	1	1	0	0	1	1	0	0	1	0	0	1	0	0	1	0	0	1	1	0	0	0	1	0
uncultured bacterium 182_08_C21	0	0	0	0	0	0	0	0	1	0	0	0	1	0	1	0	0	0	4	0	1	0	0	0	0	0	1	1	0	0	1	0	0	1	0	0	1	0	0	0	0	0	1	1	0	0	0	0	0
uncultured bacterium 182_09_J11	0	0	0	0	0	0	0	0	0	0	0	0	0	0	0	0	0	0	0	0	1	0	0	0	0	0	1	0	0	0	1	0	0	0	0	0	1	0	0	0	0	0	0	0	0	0	0	0	0
uncultured bacterium 182_10_L09	0	0	1	0	0	0	0	0	1	1	1	1	1	0	1	0	0	0	1	0	1	1	0	0	1	0	1	0	0	1	1	0	0	1	0	0	1	0	0	1	0	0	1	1	0	0	0	1	0
uncultured bacterium 182_11_B22	0	0	0	0	0	0	0	0	0	0	0	0	0	0	0	0	0	0	0	0	1	0	0	0	0	0	0	0	0	0	0	0	0	0	0	0	0	0	0	0	0	0	0	0	0	0	0	0	0
uncultured bacterium 182_13_A07	0	0	0	0	0	0	0	0	0	1	0	0	1	0	0	0	0	0	0	0	1	0	0	0	0	0	1	0	0	0	1	0	0	0	0	0	0	0	0	0	0	0	0	0	0	0	0	0	0
uncultured bacterium 182_13_F13	0	0	0	0	0	0	0	0	1	0	0	0	0	0	0	0	0	0	1	0	1	0	0	0	0	0	1	1	0	0	1	0	0	0	0	0	0	0	0	0	0	0	1	1	0	0	0	0	0
uncultured bacterium 182_16_E12	0	0	0	0	0	0	0	0	1	0	1	0	0	0	1	0	0	0	1	0	2	0	0	0	0	0	3	0	0	0	1	0	0	0	0	0	0	0	0	0	0	0	1	1	0	0	0	1	0
uncultured bacterium 182_16_J11	0	0	0	0	0	0	0	0	0	0	0	0	0	0	0	0	0	0	1	0	1	0	0	0	0	0	0	0	0	0	1	0	0	0	0	0	1	0	0	0	0	0	0	0	0	0	0	0	0
uncultured bacterium 182_17_09	0	0	0	0	0	0	0	0	1	0	0	0	0	0	0	0	0	0	0	0	1	1	0	0	0	0	1	1	0	0	1	0	0	0	0	0	0	0	0	0	0	0	0	0	0	0	0	0	0
uncultured bacterium 182_19_A11	0	0	1	0	0	0	0	0	0	0	0	0	1	0	0	0	0	0	0	0	0	0	0	0	0	0	0	0	0	0	1	0	0	0	0	0	0	0	0	0	0	0	0	1	0	0	0	0	0
uncultured bacterium 182_35_O20	0	0	0	0	0	0	0	0	0	0	1	0	0	0	0	0	0	0	0	0	1	0	0	0	0	0	0	0	0	0	1	0	0	0	0	0	1	0	0	0	0	0	0	0	0	0	0	0	0
uncultured bacterium 182_42_K21	0	0	0	0	0	0	0	0	0	0	0	0	0	0	0	0	0	0	0	1	0	1	0	0	0	0	0	0	0	0	0	0	0	0	0	0	0	0	0	0	0	0	0	1	0	0	0	0	0
uncultured bacterium 183_01_D18	0	0	1	0	0	0	0	0	1	0	0	0	0	0	1	0	0	0	1	0	1	0	0	0	0	0	1	0	0	0	1	0	0	0	0	0	0	0	0	0	0	0	1	1	0	0	0	0	0
uncultured bacterium 183_12_O16	0	1	1	0	0	0	0	0	1	1	0	0	1	0	1	0	0	0	1	1	1	1	0	0	0	0	1	0	0	1	1	0	0	1	0	0	1	0	0	1	0	0	1	1	0	0	0	1	0
uncultured bacterium 183_21_D14	0	1	1	0	0	0	0	0	1	1	1	1	1	0	1	0	0	0	24	1	4	1	1	0	0	0	5	3	0	1	1	0	0	1	0	0	0	0	0	0	0	0	2	13	1	0	0	1	0
uncultured bacterium 183_24_C18	0	0	0	0	0	0	0	0	1	0	0	1	0	0	1	0	0	0	1	0	1	0	0	0	0	0	1	1	0	0	1	0	0	0	0	0	0	0	0	0	0	0	1	2	0	0	0	0	0
uncultured bacterium 183_26_G23	1	0	1	0	0	0	0	0	1	0	1	1	1	0	1	0	0	0	14	1	3	0	0	0	0	0	2	2	0	1	1	0	0	1	0	0	1	0	0	1	0	0	1	8	0	0	0	1	0
uncultured bacterium 183_29_M04	1	1	1	0	0	0	0	0	3	0	0	1	1	0	9	0	0	0	51	1	11	1	1	0	0	0	6	13	0	1	1	0	0	1	0	0	1	0	0	1	0	0	2	81	0	0	0	1	0
uncultured bacterium 183_38_D19	0	0	0	0	0	0	0	0	0	0	0	0	0	0	0	0	0	0	1	0	1	0	0	0	0	0	0	0	0	0	1	0	0	0	0	0	0	0	0	0	0	0	1	1	0	0	0	0	0
uncultured bacterium 183_42_E18	0	0	1	0	0	0	0	0	1	1	1	1	1	0	1	0	0	0	21	1	3	1	0	0	0	0	2	2	0	1	1	0	0	1	0	0	1	0	0	1	0	0	1	17	0	0	0	1	0
uncultured bacterium 183_52_O2	0	0	0	0	0	0	0	0	1	0	0	0	0	0	0	0	0	0	1	0	1	0	0	0	0	0	1	1	0	0	1	0	0	0	0	0	1	0	0	0	0	0	1	1	0	0	0	1	0
uncultured bacterium 18b09	0	0	0	0	0	0	0	0	1	0	0	0	0	0	0	0	0	0	1	0	1	0	0	0	0	0	1	0	0	0	1	0	0	1	0	0	0	0	0	0	0	0	1	1	0	0	0	0	0
uncultured bacterium 19	0	0	0	0	0	0	0	0	0	1	0	0	0	0	0	0	0	0	0	0	0	0	0	0	0	0	0	0	0	0	0	0	0	0	0	0	0	0	0	1	0	0	0	0	0	0	0	0	0
uncultured bacterium 1A	0	0	0	0	0	0	0	0	0	0	0	0	0	0	0	0	0	0	0	0	0	0	0	0	0	0	0	0	0	0	0	0	0	0	0	0	0	0	0	0	0	0	0	0	0	0	0	1	0
uncultured bacterium 1i11	0	0	0	0	0	0	0	0	1	0	0	0	0	0	0	0	0	0	1	0	1	0	0	0	0	0	1	1	0	0	1	0	0	0	0	0	0	0	0	0	0	0	1	1	0	0	0	0	0
uncultured bacterium 2.6_D6	0	0	0	0	0	0	0	0	0	0	0	0	0	0	0	0	0	0	0	0	0	1	0	0	0	0	0	0	0	1	0	0	0	0	0	0	1	0	0	1	0	0	0	0	0	0	0	0	0
uncultured bacterium 2.9_H8	0	0	0	0	0	0	0	0	0	0	0	0	0	0	0	0	0	0	0	0	0	0	0	0	0	0	0	0	0	0	0	0	0	1	0	0	0	0	0	0	0	0	0	0	0	0	0	0	0
uncultured bacterium 20	0	0	1	0	0	0	0	0	0	1	1	1	0	0	0	0	0	0	0	0	0	1	0	0	0	1	0	0	0	1	0	0	0	0	0	0	1	0	0	1	0	0	0	0	0	0	0	1	0
uncultured bacterium 21	0	0	1	0	0	0	0	0	1	1	0	1	0	0	0	0	0	0	1	1	1	1	0	0	0	1	1	0	0	1	0	0	0	0	0	0	1	0	0	1	0	0	1	1	0	0	0	1	0
uncultured bacterium 213	0	0	6	0	0	0	0	2	0	15	2	21	1	0	0	1	0	0	0	3	0	3	0	0	0	24	0	0	1	16	0	0	0	0	0	0	5	0	0	35	0	0	0	1	1	0	0	6	0
uncultured bacterium 21f12	0	0	0	0	0	0	0	0	0	0	0	0	0	0	0	0	0	0	0	0	1	0	0	0	0	0	0	0	0	0	0	0	0	0	0	0	0	0	0	0	0	0	1	1	0	0	0	0	0
uncultured bacterium 22g15	0	0	0	0	0	0	0	0	1	0	0	0	0	0	0	0	0	0	1	0	1	0	0	0	0	0	1	1	0	0	1	0	0	1	0	0	0	0	0	0	0	0	1	1	0	0	0	0	0
uncultured bacterium 23	0	0	1	0	0	0	0	0	0	1	0	0	0	0	1	0	0	0	1	1	1	1	0	0	0	1	0	0	0	1	0	0	0	1	0	0	1	0	0	1	0	0	1	0	0	0	0	1	0
uncultured bacterium 2303	0	0	1	0	0	0	0	0	0	1	1	0	0	0	1	0	0	0	1	1	1	1	0	0	0	0	1	0	0	1	1	0	0	0	0	0	1	0	0	1	0	0	0	0	0	0	0	1	0
uncultured bacterium 2304	0	0	1	0	0	0	0	0	1	0	1	1	0	0	0	0	0	0	1	1	1	1	0	0	0	1	1	1	0	1	1	0	0	1	0	0	1	0	0	1	0	0	1	1	0	0	0	1	0
uncultured bacterium 246	0	0	1	0	0	0	0	0	0	5	1	6	1	0	0	1	0	0	0	1	0	2	0	0	0	5	0	0	0	3	0	0	0	1	0	0	1	0	0	6	0	0	0	0	0	0	0	1	0
uncultured bacterium 24i11	0	0	0	0	0	0	0	0	1	0	0	0	0	0	1	0	0	0	1	0	1	0	0	0	0	0	1	1	0	0	1	0	0	1	0	0	0	11	0	0	0	0	2	3	0	0	0	0	0
uncultured bacterium 25	1	3	4	0	0	0	0	2	1	4	3	4	1	0	1	8	0	0	1	6	1	5	5	0	3	8	1	1	11	5	1	0	0	1	0	0	3	0	0	3	0	0	1	1	4	0	0	4	0
uncultured bacterium 253	7	24	12	0	0	0	0	23	0	9	1	7	0	0	0	8	0	0	0	1	0	2	3	0	31	6	0	0	18	9	0	0	0	0	0	0	12	0	0	9	0	0	1	0	17	0	0	9	0
uncultured bacterium 259	0	1	5	0	0	0	0	0	0	15	6	7	1	0	1	2	0	0	0	7	0	7	0	0	1	12	0	0	5	7	0	0	0	0	0	0	7	0	0	10	0	0	0	0	1	0	0	5	0
uncultured bacterium 25H09	0	0	0	0	0	0	0	0	1	0	0	0	0	0	0	0	0	0	1	0	1	0	0	0	0	0	1	1	0	0	1	0	0	0	0	0	0	0	0	0	0	0	1	1	0	0	0	0	0
uncultured bacterium 27	0	0	1	0	0	0	0	0	1	1	1	1	0	0	0	1	0	0	1	0	1	1	0	0	0	0	0	0	0	1	0	0	0	0	0	0	1	0	0	1	0	0	0	0	0	0	0	3	0
uncultured bacterium 270	2	0	4	0	0	0	0	1	0	12	3	12	0	0	1	1	0	0	0	3	1	2	0	0	0	14	0	0	0	11	0	0	0	1	0	0	4	0	0	17	0	0	1	0	0	0	0	3	0
uncultured bacterium 282	0	0	1	0	0	0	0	0	0	2	1	1	0	0	0	0	0	0	0	3	0	2	0	0	0	2	0	0	0	1	0	0	0	1	0	0	1	0	0	2	0	0	0	0	0	0	0	1	0
uncultured bacterium 293	0	1	5	0	0	0	0	1	0	45	2	30	1	0	0	5	0	0	0	2	1	2	1	0	1	53	1	0	4	31	0	0	0	1	0	0	8	0	0	45	0	0	1	0	2	0	0	8	0
uncultured bacterium 2M03	0	0	0	0	0	0	0	0	1	0	0	0	0	0	0	0	0	0	1	0	1	0	0	0	0	0	1	1	0	0	1	0	0	0	0	0	0	0	0	0	0	0	5	1	0	0	0	0	0
uncultured bacterium 3	0	0	1	0	0	0	0	0	0	1	0	0	0	0	0	0	0	0	0	1	0	1	0	0	0	1	1	0	0	1	0	0	0	0	0	0	1	0	0	1	0	0	0	1	0	0	0	1	0
uncultured bacterium 3-3	0	0	0	0	0	0	0	0	0	0	0	0	1	0	0	0	0	0	0	0	0	0	0	0	0	0	0	0	0	0	0	0	0	0	0	0	0	0	0	0	0	0	0	0	0	0	0	0	0
uncultured bacterium 31i10a	0	0	0	0	0	0	0	0	1	0	0	0	0	0	1	0	0	0	1	0	1	0	0	0	0	0	1	1	0	0	1	0	0	0	0	0	0	0	0	0	0	0	1	1	0	0	0	0	0
uncultured bacterium 31i10b	0	0	0	0	0	0	0	0	1	0	0	0	1	0	1	0	0	0	1	0	1	0	0	0	0	0	1	1	0	0	1	0	0	0	0	0	0	0	0	0	0	0	1	1	0	0	0	0	0
uncultured bacterium 32o03	0	0	0	0	0	0	0	0	1	0	0	0	0	0	1	0	0	0	1	0	1	0	0	0	0	0	0	1	0	0	1	0	0	1	0	0	0	0	0	0	0	0	1	1	0	0	0	0	0
uncultured bacterium 33g04	0	0	0	0	0	0	0	0	1	0	0	0	0	0	0	0	0	0	1	0	1	0	0	0	0	0	1	1	0	0	1	0	0	0	0	0	0	0	0	0	0	0	1	1	0	0	0	0	0
uncultured bacterium 33g20	0	0	0	0	0	0	0	0	0	0	0	0	0	0	0	0	0	0	1	0	1	0	0	0	0	0	1	1	0	0	1	0	0	0	0	0	0	0	0	0	0	0	1	1	0	0	0	0	0
uncultured bacterium 35i19	0	0	0	0	0	0	0	0	1	0	0	0	0	0	0	0	0	0	1	0	1	0	0	0	0	0	1	1	0	0	1	0	0	0	0	0	0	0	0	0	0	0	1	1	0	0	0	0	0
uncultured bacterium 37b14	0	0	0	0	0	0	0	0	1	0	0	0	0	0	0	0	0	0	1	0	1	0	0	0	0	0	1	0	0	0	1	0	0	0	0	0	0	0	0	0	0	0	1	1	0	0	0	0	0
uncultured bacterium 39k17	0	0	0	0	0	0	0	0	0	0	0	0	0	0	1	0	0	0	1	0	0	0	0	0	0	0	0	0	0	0	0	0	0	0	0	0	0	0	0	0	0	0	1	1	0	0	0	0	0
uncultured bacterium 3b03	0	0	0	0	0	0	0	0	1	0	0	0	0	0	0	0	0	0	1	0	1	0	0	0	0	0	1	1	0	0	1	0	0	0	0	0	0	0	0	0	0	0	1	1	0	0	0	0	0
uncultured bacterium 3e18	0	0	0	146	11	0	0	0	6	0	0	0	0	10	2	0	0	0	1	0	4	0	0	0	0	0	3	1	0	0	1	8	17	1	0	0	0	0	0	0	0	0	7	1	0	0	0	0	0
uncultured bacterium 4	1	0	2	0	0	0	0	1	1	1	1	1	0	0	0	1	0	0	1	1	1	1	0	0	0	1	1	1	0	2	1	0	0	1	0	0	1	0	0	2	0	0	1	1	1	0	0	1	0
uncultured bacterium 4050020-J15	0	0	1	0	0	0	0	0	0	0	0	0	0	0	0	0	0	0	0	0	0	0	0	0	0	0	1	0	0	0	0	0	0	0	0	0	0	0	0	0	0	0	1	0	0	0	0	1	0
uncultured bacterium 405006-B04	0	0	0	0	0	0	0	0	0	0	0	0	0	0	0	0	0	0	0	0	0	0	0	0	0	0	0	0	0	0	0	0	0	1	0	0	0	0	0	0	0	0	0	1	0	0	0	1	0
uncultured bacterium 40k7	0	0	0	0	0	0	0	0	1	0	0	0	0	0	0	0	0	0	1	0	1	0	0	0	0	0	1	1	0	0	1	0	0	0	0	0	0	0	0	0	0	0	1	1	0	0	0	0	0
uncultured bacterium 4130011-I07	0	0	0	0	0	0	0	0	0	0	0	0	0	0	0	0	0	0	0	0	0	0	0	0	0	0	0	0	0	0	0	0	0	0	0	0	0	0	0	0	0	0	0	0	0	0	0	0	0
uncultured bacterium 413004-H17	0	0	0	0	0	0	0	0	0	0	0	0	0	0	0	0	0	0	0	0	0	0	0	0	0	1	0	0	0	0	0	0	0	1	0	0	0	0	0	0	0	0	0	0	0	0	0	0	0
uncultured bacterium 4143com	0	0	0	0	0	0	0	0	0	0	0	0	0	0	0	0	0	0	0	0	0	0	0	0	0	0	0	0	0	0	0	0	0	0	0	0	0	0	0	0	0	0	1	0	0	0	0	0	0
uncultured bacterium 4C6	0	0	1	0	0	0	0	1	1	0	1	1	0	0	0	1	0	0	1	0	0	1	1	0	1	0	1	1	2	1	1	0	0	1	0	0	1	0	0	1	0	0	1	1	0	0	0	1	0
uncultured bacterium 4h09	0	0	0	0	0	0	0	0	1	0	0	0	0	0	0	0	0	0	1	0	1	0	0	0	0	0	1	1	0	0	1	0	0	0	0	0	0	14	0	0	0	0	1	1	0	0	0	0	0
uncultured bacterium 4L05	0	0	0	0	0	0	0	0	0	0	0	0	0	0	1	0	0	0	1	0	1	0	0	0	0	0	1	1	0	0	1	0	0	0	0	0	0	0	0	0	0	0	2	1	0	0	0	0	0
uncultured bacterium 5	0	0	2	0	0	0	0	1	1	1	1	1	0	0	0	1	0	0	0	1	1	1	0	0	0	2	0	1	0	1	0	0	0	0	0	0	1	0	0	1	0	0	0	0	0	0	0	2	0
uncultured bacterium 50	0	0	0	0	0	0	0	0	0	1	0	0	0	0	0	0	0	0	0	0	0	0	0	0	0	0	0	0	1	1	0	0	0	0	0	0	0	0	0	0	0	0	0	0	0	0	0	0	0
uncultured bacterium 51	0	0	2	0	0	0	0	1	1	1	1	1	1	0	1	1	0	0	1	1	1	1	0	0	0	0	1	1	1	1	1	0	0	0	0	0	1	0	0	1	0	0	1	1	0	0	0	2	0
uncultured bacterium 52B7	0	0	0	0	0	0	0	0	1	0	0	0	0	0	1	0	0	0	1	0	1	0	0	0	0	0	1	1	0	0	1	0	0	0	0	0	0	8	0	0	0	0	1	1	0	0	0	0	0
uncultured bacterium 5735com	0	0	0	0	0	0	0	0	0	0	0	0	0	0	0	0	0	0	1	0	0	0	0	0	0	0	0	0	0	0	0	0	0	0	0	0	0	0	0	0	0	0	0	0	0	0	0	0	0
uncultured bacterium 5751pcr	0	0	0	0	0	0	0	0	0	0	0	0	0	0	0	0	0	0	0	0	0	0	0	0	0	0	0	0	0	0	1	0	0	0	0	0	0	0	0	0	0	0	0	0	0	0	0	0	0
uncultured bacterium 59	0	0	3	0	0	0	0	2	0	6	2	11	0	0	0	1	0	0	0	2	0	2	1	0	2	17	0	0	0	10	0	0	0	1	0	0	4	0	0	20	0	0	1	0	1	0	0	3	0
uncultured bacterium 5E7	0	0	0	0	0	0	0	0	0	7	3	1	1	0	0	0	0	0	1	7	0	7	0	0	1	5	0	0	0	1	0	0	0	0	0	0	1	0	0	1	0	0	1	0	1	0	0	1	0
uncultured bacterium 5G12	44	10	33	0	0	0	0	9	0	135	152	38	1	0	1	19	11	0	0	264	1	217	10	0	8	205	1	0	11	63	1	0	0	1	0	0	23	0	0	62	0	0	1	0	8	0	0	37	0
uncultured bacterium 5G4	6	4	4	0	0	0	0	2	0	5	2	13	1	0	1	0	0	0	0	2	0	2	4	0	4	9	0	0	4	8	0	0	0	0	0	0	5	0	0	25	0	0	0	0	3	0	0	3	0
uncultured bacterium 5H7	2	0	4	0	0	0	0	2	1	1	3	1	0	0	1	3	0	0	1	3	1	2	1	0	1	0	1	1	0	1	1	0	0	1	0	0	3	0	0	1	0	0	1	1	0	0	0	3	0
uncultured bacterium 6	0	0	1	0	0	0	0	0	1	0	0	1	0	0	1	0	0	0	1	0	1	0	0	0	0	0	1	0	0	1	1	0	0	0	0	0	0	0	0	0	0	0	1	0	0	0	0	0	0
uncultured bacterium 6254	0	0	0	0	0	0	0	0	0	0	1	0	0	0	0	0	0	0	1	0	0	1	0	0	0	0	0	0	0	0	0	0	0	0	0	0	0	0	0	0	0	0	0	0	0	0	0	0	0
uncultured bacterium 66	0	1	10	0	0	0	0	0	0	10	2	5	1	0	0	2	0	0	0	3	1	3	1	0	1	13	1	0	0	5	0	0	0	0	0	0	8	0	0	14	0	0	0	0	2	0	0	11	0
uncultured bacterium 7	0	0	0	0	0	0	0	0	0	0	0	0	0	0	0	0	0	0	0	0	0	0	0	0	0	0	0	0	0	0	0	0	0	0	0	0	0	0	0	0	0	0	0	0	0	0	0	0	0
uncultured bacterium 70	0	0	2	0	0	0	0	0	0	6	4	11	1	0	0	0	0	0	1	5	0	8	0	0	0	13	0	0	0	8	0	0	0	0	0	0	2	0	0	17	0	0	0	0	0	0	0	2	0
uncultured bacterium 8	0	0	1	0	0	0	0	1	0	1	1	1	1	0	0	1	0	0	1	0	1	1	0	0	1	1	0	0	0	1	0	0	0	0	0	0	1	0	0	0	0	0	0	0	0	0	0	1	0
uncultured bacterium 878	0	0	1	0	0	0	0	0	0	0	1	1	0	0	0	0	0	0	0	1	0	1	0	0	0	0	0	0	0	1	0	0	0	0	0	0	1	0	0	1	0	0	1	0	0	0	0	1	0
uncultured bacterium 888	0	3	4	0	0	0	0	3	0	8	1	17	1	0	1	3	0	0	1	1	0	1	1	0	1	1	0	0	3	15	0	0	0	0	0	0	6	0	0	24	0	0	0	0	1	0	0	7	0
uncultured bacterium 89	0	0	1	0	0	0	0	0	0	1	1	1	0	0	0	0	0	0	0	1	0	1	0	0	0	3	0	0	0	1	0	0	0	0	0	0	1	0	0	2	0	0	0	0	0	0	0	0	0
uncultured bacterium 8j18	0	0	0	0	0	0	0	0	0	0	0	0	0	0	0	0	0	0	1	0	0	0	0	0	0	0	1	0	0	0	0	0	0	0	0	0	0	0	0	0	0	0	1	1	0	0	0	0	0
uncultured bacterium 92	0	1	4	0	0	0	0	2	0	6	2	8	1	0	0	1	0	0	0	3	0	4	1	0	2	8	1	0	1	6	0	0	0	0	0	0	4	0	0	18	0	0	1	0	1	0	0	5	0
uncultured bacterium 9284comI	0	0	0	0	0	0	0	0	0	0	0	0	0	0	0	0	0	0	0	0	0	0	0	0	0	0	0	0	0	0	0	0	0	0	0	0	0	0	0	0	0	0	0	0	0	0	0	0	0
uncultured bacterium 98	4	3	5	0	0	0	0	3	0	8	2	10	1	0	1	2	0	0	0	3	1	2	1	0	1	5	1	0	1	9	0	0	0	0	0	0	6	0	0	19	0	0	1	0	4	0	0	5	0
uncultured bacterium 9F08	0	0	0	0	0	0	0	0	0	0	0	0	0	0	0	0	0	0	0	0	0	0	0	0	0	1	0	0	0	0	0	0	0	0	0	0	0	0	0	0	0	0	0	0	0	0	0	0	0
uncultured bacterium A1_9	0	0	0	0	0	0	0	0	0	0	0	0	0	0	0	0	0	0	0	0	1	0	0	0	0	0	0	0	0	0	1	0	0	0	0	0	0	0	0	0	0	0	1	0	0	0	0	0	0
uncultured bacterium A1Q1_fos_1000	0	0	0	0	0	0	0	0	0	0	0	0	1	0	0	0	0	0	0	0	0	0	0	0	0	0	0	0	0	0	0	0	0	0	0	0	0	0	0	0	0	0	0	0	0	0	0	0	0
uncultured bacterium A1Q1_fos_1025	0	0	1	0	0	0	0	0	0	0	1	1	1	0	0	1	0	0	1	1	1	0	0	0	0	1	1	0	0	0	0	0	0	0	0	0	1	0	0	1	0	0	0	0	0	0	0	1	0
uncultured bacterium A1Q1_fos_1050	0	0	1	0	0	0	0	0	0	1	0	1	0	0	1	0	0	0	1	0	0	1	0	0	0	0	0	0	0	0	0	0	0	0	0	0	1	0	0	1	0	0	1	0	0	0	0	1	0
uncultured bacterium A1Q1_fos_1053	0	0	0	0	0	0	0	0	1	0	0	0	9	0	0	0	0	0	1	0	1	1	0	0	0	0	0	2	0	0	1	0	0	1	0	0	0	0	0	0	0	0	1	1	0	0	0	0	0
uncultured bacterium A1Q1_fos_1060	0	0	0	0	0	0	0	0	1	0	0	0	4	0	1	0	0	0	1	0	1	0	0	0	0	0	1	1	0	0	1	0	0	1	0	0	0	0	0	0	0	0	0	1	0	0	0	0	0
uncultured bacterium A1Q1_fos_1070	0	0	1	0	0	0	0	0	0	0	0	0	1	0	0	1	0	0	0	0	1	1	0	0	0	0	0	0	0	0	0	0	0	0	0	0	0	0	0	1	0	0	0	0	0	0	0	0	0
uncultured bacterium A1Q1_fos_1093	0	0	0	0	0	0	0	0	0	0	0	0	0	0	0	0	0	0	1	0	0	0	0	0	0	0	0	0	0	0	0	0	0	0	0	0	0	0	0	0	0	0	1	0	0	0	0	0	0
uncultured bacterium A1Q1_fos_1134	0	0	1	0	0	0	0	0	2	0	1	1	0	0	4	0	0	0	47	0	20	1	0	0	0	0	12	3	0	1	1	0	0	1	0	0	1	0	0	1	0	0	3	14	0	0	0	1	0
uncultured bacterium A1Q1_fos_1231	0	0	0	0	0	0	0	0	0	0	0	0	0	0	0	0	0	0	1	0	1	0	0	0	0	0	1	1	0	0	0	0	0	0	0	0	0	0	0	0	0	0	0	0	0	0	0	0	0
uncultured bacterium A1Q1_fos_1246	0	0	0	0	0	0	0	0	0	0	0	0	0	0	0	0	0	0	0	0	0	0	0	0	0	0	0	0	0	0	0	0	0	1	0	0	0	0	0	0	0	0	0	0	0	0	0	0	0
uncultured bacterium A1Q1_fos_1266	0	0	0	0	0	0	0	0	1	0	0	0	0	0	1	0	0	0	1	0	1	0	0	0	0	0	0	1	0	0	1	0	0	0	0	0	0	0	0	0	0	0	1	1	0	0	0	0	0
uncultured bacterium A1Q1_fos_140	0	0	1	0	0	0	0	0	1	0	0	0	0	0	1	0	0	0	1	1	0	0	0	0	0	0	0	1	0	0	1	0	0	1	0	0	0	0	0	0	0	0	0	0	0	0	0	1	0
uncultured bacterium A1Q1_fos_15	0	0	0	0	0	0	0	0	0	0	0	0	0	0	0	0	0	0	1	0	0	1	0	0	0	0	0	0	0	0	0	0	0	1	0	0	1	0	0	0	0	0	0	0	0	0	0	0	0
uncultured bacterium A1Q1_fos_150	1	0	0	0	0	0	0	0	41	0	0	0	0	0	25	0	0	0	10	0	19	0	0	0	0	0	37	5	0	0	1	0	0	1	0	0	0	0	0	0	0	0	31	12	0	0	0	0	0
uncultured bacterium A1Q1_fos_160	0	0	1	0	0	0	0	0	1	1	1	0	1	0	1	0	0	0	47	1	1	1	0	0	0	1	1	1	0	0	1	0	0	1	0	0	1	0	0	0	0	0	1	1	0	0	0	1	0
uncultured bacterium A1Q1_fos_18	0	0	0	0	0	0	0	0	0	0	0	0	0	0	0	0	0	0	1	0	1	1	0	0	0	1	0	0	0	0	0	0	0	0	0	0	0	0	0	0	0	0	1	0	0	0	0	0	0
uncultured bacterium A1Q1_fos_1807	0	0	0	0	0	0	0	0	0	0	0	0	0	0	0	0	0	0	0	0	1	0	0	0	0	1	1	0	0	0	0	0	0	0	0	0	0	0	0	0	0	0	0	0	0	0	0	0	0
uncultured bacterium A1Q1_fos_1815	0	0	0	0	0	0	0	0	1	0	0	0	0	0	0	0	0	0	0	0	0	0	0	0	0	0	0	0	0	0	0	0	0	0	0	0	1	0	0	0	0	0	0	0	0	0	0	0	0
uncultured bacterium A1Q1_fos_1870	0	0	1	0	0	0	0	0	1	1	1	0	1	0	0	1	0	0	1	1	0	1	0	0	0	2	1	0	0	1	0	0	0	1	0	0	1	0	0	1	0	0	1	0	0	0	0	1	0
uncultured bacterium A1Q1_fos_1877	0	0	0	0	0	0	0	0	0	0	0	0	0	0	0	0	0	0	1	0	0	0	0	0	0	0	0	0	0	0	0	0	0	0	0	0	0	0	0	0	0	0	0	0	0	0	0	0	0
uncultured bacterium A1Q1_fos_1880	0	0	1	0	0	0	0	0	0	0	0	0	0	0	1	0	0	0	1	0	0	0	0	0	0	0	0	0	0	0	0	0	0	0	0	0	1	0	0	0	0	0	1	0	0	0	0	0	0
uncultured bacterium A1Q1_fos_2004	0	0	0	0	0	0	0	0	0	0	0	0	0	0	0	0	0	0	1	0	0	0	0	0	0	0	0	0	0	0	0	0	0	1	0	0	0	0	0	0	0	0	0	0	0	0	0	0	0
uncultured bacterium A1Q1_fos_2037	1	3	4	0	0	0	0	5	1	8	2	7	1	0	1	1	0	0	1	3	1	3	1	0	2	10	1	0	4	6	1	0	0	1	0	0	4	0	0	7	0	0	1	1	1	0	0	4	0
uncultured bacterium A1Q1_fos_2059	0	0	1	0	0	0	0	0	1	0	0	0	8	0	0	0	0	0	1	0	1	0	0	0	0	0	1	2	0	0	1	0	0	1	0	0	0	0	0	0	0	0	1	1	0	0	0	0	0
uncultured bacterium A1Q1_fos_2067	0	0	0	0	0	0	0	0	1	0	0	0	0	0	0	0	0	0	1	0	0	0	0	0	0	0	0	0	0	0	0	0	0	0	0	0	0	0	0	0	0	0	1	0	0	0	0	0	0
uncultured bacterium A1Q1_fos_2101	0	0	0	0	0	0	0	0	0	0	0	0	0	0	1	0	0	0	0	0	0	0	0	0	0	0	0	0	0	0	1	0	0	0	0	0	0	0	0	0	0	0	0	0	0	0	0	0	0
uncultured bacterium A1Q1_fos_2107	0	0	1	0	0	0	0	0	1	0	0	0	1	0	1	0	0	0	1	0	0	0	0	0	0	0	1	1	0	0	0	0	0	1	0	0	1	0	0	1	0	0	0	1	0	0	0	1	0
uncultured bacterium A1Q1_fos_2111	0	0	1	0	0	0	0	0	1	0	1	1	1	0	1	0	0	0	1	0	0	0	0	0	0	0	1	1	0	1	1	0	0	1	0	0	1	0	0	0	0	0	0	1	0	0	0	0	0
uncultured bacterium A1Q1_fos_2116	0	0	1	0	0	0	0	0	1	0	0	0	1	0	0	0	0	0	1	0	0	0	0	0	0	0	1	1	0	0	1	0	0	1	0	0	0	0	0	0	0	0	0	1	0	0	0	0	0
uncultured bacterium A1Q1_fos_2140	0	0	0	0	0	0	0	0	0	0	0	0	0	0	0	0	0	0	1	0	0	0	0	0	0	0	0	0	0	0	0	0	0	0	0	0	0	0	0	0	0	0	0	0	0	0	0	0	0
uncultured bacterium A1Q1_fos_2286	0	0	1	0	0	0	0	0	0	1	1	1	1	0	1	0	0	0	1	1	0	0	0	0	0	0	1	0	0	1	0	0	0	1	0	0	1	0	0	0	0	0	0	0	0	0	0	1	0
uncultured bacterium A1Q1_fos_2386	0	0	0	0	0	0	0	0	0	1	0	0	0	0	0	0	0	0	1	0	1	0	0	0	1	0	0	0	0	0	0	0	0	0	0	0	1	0	0	0	0	0	0	0	0	0	0	0	0
uncultured bacterium A1Q1_fos_25	0	0	0	0	0	0	0	0	1	0	0	0	0	0	0	0	0	0	0	0	0	0	0	0	0	0	1	0	0	0	0	0	0	0	0	0	0	0	0	0	0	0	0	0	0	0	0	0	0
uncultured bacterium A1Q1_fos_291	0	0	0	0	0	0	0	0	1	0	0	0	0	0	1	0	0	0	1	0	1	0	0	0	0	0	1	1	0	0	1	0	0	1	0	0	0	0	0	0	0	0	1	1	0	0	0	0	0
uncultured bacterium A1Q1_fos_300	0	0	0	0	0	0	0	0	0	0	0	0	0	0	0	0	0	0	1	0	0	0	0	0	0	0	0	0	0	0	0	0	0	0	0	0	0	0	0	0	0	0	0	0	0	0	0	0	0
uncultured bacterium A1Q1_fos_324	0	0	0	0	0	0	0	0	1	0	0	0	5	0	0	0	0	0	1	0	1	0	0	0	0	0	1	1	0	0	1	0	0	1	0	0	0	0	0	0	0	0	1	1	0	0	0	1	0
uncultured bacterium A1Q1_fos_36	0	0	0	0	0	0	0	0	0	1	0	0	0	0	0	0	0	0	1	0	1	1	0	0	0	0	1	0	0	0	0	0	0	0	0	0	1	0	0	1	0	0	1	1	0	0	0	0	0
uncultured bacterium A1Q1_fos_4	0	0	0	0	0	0	0	0	0	0	1	0	0	0	1	0	0	0	1	0	1	0	0	0	0	0	1	1	0	0	1	0	0	0	0	0	1	0	0	1	0	0	1	1	0	0	0	0	0
uncultured bacterium A1Q1_fos_479	0	0	0	0	0	0	0	0	0	0	0	0	1	0	0	0	0	0	1	0	0	0	0	0	0	0	0	1	0	0	0	0	0	0	0	0	0	0	0	0	0	0	0	0	0	0	0	0	0
uncultured bacterium A1Q1_fos_493	0	0	0	0	0	0	0	0	0	0	0	0	1	0	0	0	0	0	1	0	0	1	0	0	0	0	0	0	0	0	0	0	0	1	0	0	0	0	0	0	0	0	0	0	0	0	0	0	0
uncultured bacterium A1Q1_fos_499	0	0	1	0	0	0	0	0	0	1	0	1	0	0	0	0	0	0	1	1	0	1	0	0	0	2	0	0	0	1	0	0	0	0	0	0	1	0	0	1	0	0	0	0	0	0	0	1	0
uncultured bacterium A1Q1_fos_500	0	0	0	0	0	0	0	0	0	0	0	0	0	0	0	0	0	0	1	0	0	0	0	0	0	0	1	0	0	0	0	0	0	0	0	0	0	0	0	0	0	0	1	1	0	0	0	0	0
uncultured bacterium A1Q1_fos_504	0	0	0	0	0	0	0	0	0	0	1	0	0	0	0	0	0	0	1	1	1	0	0	0	0	0	0	0	0	0	0	0	0	0	0	0	0	0	0	0	0	0	1	0	0	0	0	1	0
uncultured bacterium A1Q1_fos_515	6	7	11	0	0	0	0	3	1	6	3	5	4	0	1	1	0	0	1	5	0	3	4	0	6	5	1	1	3	7	1	0	0	1	0	0	8	0	0	7	0	0	1	1	5	0	0	8	0
uncultured bacterium A1Q1_fos_517	0	0	0	0	0	0	0	0	0	1	1	0	1	0	0	0	0	0	1	1	0	1	0	0	0	1	1	0	0	1	0	0	0	0	0	0	1	0	0	1	0	0	0	0	1	0	0	1	0
uncultured bacterium A1Q1_fos_550	0	0	1	0	0	0	0	0	1	1	1	2	1	0	25	0	0	0	14	1	1	1	0	0	0	0	2	1	0	1	1	0	0	1	0	0	1	0	0	1	0	0	1	1	0	0	0	1	0
uncultured bacterium A1Q1_fos_560	0	0	1	0	0	0	0	0	0	0	1	0	0	0	1	0	0	0	0	0	1	0	0	0	0	0	0	0	0	1	0	0	0	0	0	0	1	0	0	0	0	0	0	0	0	0	0	0	0
uncultured bacterium A1Q1_fos_565	0	0	0	0	0	0	0	0	0	0	0	0	0	0	0	0	0	0	0	0	0	0	0	0	0	0	0	0	0	0	0	0	0	0	0	0	0	0	0	0	0	0	0	0	0	0	0	0	0
uncultured bacterium A1Q1_fos_568	2	2	1	0	0	0	0	2	1	1	1	1	2	0	1	0	0	0	1	1	1	1	1	0	1	3	1	0	0	1	0	0	0	1	0	0	1	0	0	1	0	0	0	0	0	0	0	2	0
uncultured bacterium A1Q1_fos_600	0	0	1	0	0	0	0	0	1	0	1	0	1	0	1	0	0	0	1	1	0	1	0	0	0	0	1	0	0	0	0	0	0	1	0	0	1	0	0	0	0	0	1	1	0	0	0	0	0
uncultured bacterium A1Q1_fos_660	0	0	1	0	0	0	0	0	1	0	1	1	1	0	1	0	0	0	30	1	17	0	0	0	1	0	10	1	0	1	1	0	0	1	0	0	1	0	0	0	0	0	2	3	0	0	0	1	0
uncultured bacterium A1Q1_fos_75	0	0	0	0	0	0	0	1	1	0	0	0	0	0	1	0	0	0	1	0	0	0	0	0	0	0	1	0	0	0	1	0	0	0	0	0	1	0	0	0	0	0	0	0	0	0	0	0	0
uncultured bacterium A1Q1_fos_862	0	1	1	0	0	0	0	1	1	1	1	1	3	0	1	1	0	0	1	1	1	1	1	0	1	1	1	1	0	1	1	0	0	1	0	0	1	0	0	1	0	0	1	1	1	0	0	1	0
uncultured bacterium A1Q1_fos_91	0	0	0	0	0	0	0	0	0	0	0	0	1	0	0	0	0	0	1	0	0	0	0	0	0	1	0	0	0	0	0	0	0	0	0	0	0	0	0	0	0	0	0	1	0	0	0	0	0
uncultured bacterium A1Q1_fos_97	0	0	0	0	0	0	0	0	0	0	0	0	0	0	0	0	0	0	1	0	0	0	0	0	0	0	0	0	0	0	0	0	0	0	0	0	0	0	0	0	0	0	0	0	0	0	0	0	0
uncultured bacterium A2_10	0	0	0	0	0	0	0	0	0	0	0	0	0	0	0	0	0	0	0	0	0	0	0	0	0	0	0	0	0	0	0	0	0	1	0	0	0	0	0	0	0	0	0	0	0	0	0	0	0
uncultured bacterium AB1650	1	5	1	0	0	0	0	0	0	0	0	0	0	0	0	2	0	0	0	0	0	0	0	0	1	0	0	0	1	0	0	0	0	0	0	0	0	0	0	0	0	0	0	0	1	0	0	1	0
uncultured bacterium AB_1241	0	0	0	0	0	0	0	0	0	0	0	0	0	0	0	0	0	0	0	0	0	0	0	0	0	0	0	0	0	0	0	0	0	0	0	0	0	0	0	0	0	0	0	0	0	0	0	1	0
uncultured bacterium AB_1383	0	0	0	0	0	0	0	0	0	0	0	0	0	0	0	0	0	0	0	0	0	0	0	0	0	0	0	0	0	0	0	0	0	0	0	0	0	0	0	0	0	0	0	0	0	0	0	0	0
uncultured bacterium AB_162	0	0	0	0	0	0	0	0	0	0	0	0	0	0	0	0	0	0	0	0	0	0	0	0	1	0	0	0	0	0	0	0	0	0	0	0	0	0	0	0	0	0	0	0	0	0	0	0	0
uncultured bacterium AB_9	1	0	0	0	0	0	0	0	0	0	0	0	0	0	0	0	0	0	0	0	0	1	0	0	0	0	0	0	0	0	0	0	0	0	0	0	1	0	0	1	0	0	0	0	1	0	0	0	0
uncultured bacterium AD-151-A2	0	0	0	0	0	0	0	0	0	0	0	0	0	0	0	0	0	0	0	0	0	0	0	0	0	0	0	0	0	0	0	0	0	0	0	0	0	0	0	1	0	0	0	0	0	0	0	0	0
uncultured bacterium AD106-G4	0	0	0	0	0	0	0	0	0	1	1	0	1	0	0	0	0	0	0	0	0	0	0	0	0	1	0	0	0	0	0	0	0	0	0	0	1	0	0	1	0	0	0	0	0	0	0	1	0
uncultured bacterium AD106-G5	0	0	0	0	0	0	0	0	1	0	0	1	1	0	0	0	0	0	1	0	1	1	0	0	0	0	1	0	0	0	1	0	0	1	0	0	1	0	0	1	0	0	1	1	0	0	0	0	0
uncultured bacterium AD12-A11	8	3	2	0	0	0	0	2	0	1	1	1	2	0	1	1	0	0	1	2	1	1	2	0	3	3	1	0	3	2	0	0	0	1	0	0	2	0	0	2	0	0	1	0	6	0	0	3	0
uncultured bacterium AD12-C5	0	0	1	0	0	0	0	0	1	1	1	1	1	0	1	0	0	0	1	1	0	1	0	0	1	1	1	0	0	1	1	0	0	1	0	0	1	0	0	1	0	0	1	0	0	0	0	1	0
uncultured bacterium AD12-E7	0	0	0	0	0	0	0	0	0	0	0	1	1	0	0	0	0	0	1	0	1	0	0	0	0	0	1	0	0	1	0	0	0	0	0	0	0	0	0	0	0	0	1	0	0	0	0	0	0
uncultured bacterium AD17-E3	0	0	0	0	0	0	0	0	1	0	0	1	1	0	1	0	0	0	1	0	1	0	0	0	0	0	1	1	0	0	1	0	0	0	0	0	0	0	0	0	0	0	1	1	0	0	0	0	0
uncultured bacterium AD203-H6	0	0	0	0	0	0	0	0	0	0	0	0	1	0	0	0	0	0	0	1	0	0	0	0	0	0	0	0	0	0	0	0	0	0	0	0	0	0	0	0	0	0	0	0	0	0	0	0	0
uncultured bacterium AD243-C9	0	0	0	0	0	0	0	0	0	1	1	1	0	0	0	0	0	0	0	1	0	0	0	0	0	0	0	0	0	0	0	0	0	0	0	0	1	0	0	0	0	0	0	0	0	0	0	0	0
uncultured bacterium AD243-H1	0	0	1	0	0	0	0	0	0	1	1	1	1	0	1	1	0	0	0	1	0	1	0	0	0	1	0	0	0	1	0	0	0	1	0	0	1	0	0	1	0	0	1	0	0	0	0	1	0
uncultured bacterium AD248-D7-1A	0	0	0	0	0	0	0	0	0	0	0	0	0	0	0	0	0	0	0	0	1	0	0	0	0	1	0	0	0	0	0	0	0	1	0	0	1	0	0	1	0	0	1	0	0	0	0	1	0
uncultured bacterium AD249-B8	0	0	0	0	0	0	0	0	1	0	0	1	1	0	1	0	0	0	1	0	1	0	0	0	0	0	1	0	0	1	1	0	0	1	0	0	0	0	0	1	0	0	1	1	0	0	0	0	0
uncultured bacterium AD254-A9	0	0	1	0	0	0	0	0	0	1	0	1	1	0	0	1	0	0	0	1	1	0	0	0	1	0	0	0	0	1	0	0	0	0	0	0	1	0	0	1	0	0	0	0	1	0	0	1	0
uncultured bacterium AD257-B4	0	0	0	0	0	0	0	0	0	0	0	0	0	0	0	0	0	0	0	0	0	0	0	0	0	0	0	0	0	0	0	0	0	0	0	0	0	0	0	1	0	0	0	0	0	0	0	0	0
uncultured bacterium AD261-B2	0	0	0	0	0	0	0	0	0	0	0	0	1	0	0	0	0	0	0	0	0	0	0	0	0	0	0	0	0	0	0	0	0	0	0	0	0	0	0	0	0	0	0	0	0	0	0	0	0
uncultured bacterium AD264-E4	0	0	0	0	0	0	0	0	0	0	0	0	0	0	0	0	0	0	0	0	0	0	0	0	0	0	0	0	0	0	0	0	0	0	0	0	0	0	0	0	0	0	0	0	0	0	0	0	0
uncultured bacterium AD347-E12	0	1	0	0	0	0	0	0	0	1	1	1	1	0	0	0	0	0	1	1	0	1	0	0	0	1	1	0	0	1	0	0	0	0	0	0	1	0	0	1	0	0	1	0	0	0	0	1	0
uncultured bacterium AD370-D1	0	0	1	0	0	0	0	0	0	1	1	1	1	0	0	0	0	0	0	0	0	0	0	0	0	0	1	0	0	1	0	0	0	1	0	0	1	0	0	1	0	0	1	0	0	0	0	1	0
uncultured bacterium AD45-G12	0	0	0	0	0	0	0	0	1	0	1	1	1	0	0	0	0	0	1	0	1	0	0	0	0	0	1	1	0	1	1	0	0	1	0	0	0	0	0	1	0	0	1	1	0	0	0	0	0
uncultured bacterium AD55-D2	0	0	0	0	0	0	0	0	0	0	0	0	1	0	0	0	0	0	0	0	0	0	0	0	0	0	0	0	0	0	0	0	0	0	0	0	0	0	0	0	0	0	0	0	0	0	0	0	0
uncultured bacterium AD66-C11	2	3	1	0	0	0	0	2	0	0	1	1	1	0	0	0	0	0	0	1	0	1	1	0	0	0	0	0	1	1	0	0	0	1	0	0	1	0	0	1	0	0	0	0	1	0	0	1	0
uncultured bacterium AD84-H10	0	0	1	0	0	0	0	0	0	1	1	0	0	0	0	0	0	0	1	1	0	1	0	0	0	0	1	0	0	1	0	0	0	1	0	0	1	0	0	0	0	0	1	1	0	0	0	0	0
uncultured bacterium Ad_010_C07	0	0	0	0	0	0	0	0	0	0	0	0	0	0	0	0	0	0	0	0	0	0	0	0	0	0	0	0	0	0	0	0	0	1	0	0	0	0	0	0	0	0	0	0	0	0	0	0	0
uncultured bacterium Ad_113_F04_contig2	0	0	0	0	0	0	0	0	0	0	0	0	0	0	0	0	0	0	0	0	0	0	0	0	0	0	0	0	0	0	1	0	0	0	0	0	0	0	0	0	0	0	0	0	0	0	0	0	0
uncultured bacterium Ad_113_I18_contig2	0	0	0	0	0	0	0	0	1	0	0	0	0	0	0	0	0	0	1	0	1	0	0	0	0	0	1	1	0	0	1	0	0	1	0	0	0	0	0	0	0	0	3	1	0	0	0	0	0
uncultured bacterium Ad_125_D08	0	0	0	0	0	0	0	0	0	0	0	0	0	0	0	0	0	0	1	0	1	0	0	0	0	0	1	1	0	0	1	0	0	1	0	0	0	0	0	0	0	0	1	1	0	0	0	1	0
uncultured bacterium Ad_139_A06_contig1	0	0	0	0	0	0	0	0	0	0	0	0	0	0	0	0	0	0	0	0	0	0	0	0	0	0	0	0	0	0	0	0	0	0	0	0	0	0	0	0	0	0	1	0	0	0	0	0	0
uncultured bacterium Ad_139_A06_contig2	0	0	0	0	0	0	0	0	0	0	0	0	1	0	0	0	0	0	0	0	0	0	0	0	0	0	0	0	0	0	0	0	0	1	0	0	0	0	0	0	0	0	0	0	0	0	0	0	0
uncultured bacterium Ad_143_A19	0	0	0	0	0	0	0	0	0	0	0	0	0	7	0	0	0	0	1	0	1	0	0	0	0	0	1	0	0	0	0	0	13	1	0	10	1	0	0	0	0	0	1	1	0	0	0	0	0
uncultured bacterium Ad_143_D13_contig1	0	0	0	0	0	0	0	0	0	0	0	0	0	0	0	0	0	0	0	0	0	0	0	0	0	0	0	0	0	0	0	0	0	1	0	0	0	0	0	0	0	0	1	0	0	0	0	0	0
uncultured bacterium Ad_143_D13_contig2	0	0	0	0	0	0	0	0	0	0	0	0	0	0	0	0	0	0	0	0	0	0	0	0	0	0	0	0	0	0	0	0	0	1	0	0	0	0	0	0	0	0	0	0	0	0	0	0	0
uncultured bacterium Ad_144_C12_contig1	0	0	0	0	0	0	0	0	1	0	0	0	0	0	1	0	0	0	1	0	1	0	0	0	0	0	1	0	0	0	1	0	0	1	0	0	0	0	0	0	0	0	1	1	0	0	0	0	0
uncultured bacterium Ad_150_H18	0	0	0	0	0	0	0	0	0	0	0	0	0	0	0	0	0	0	1	0	0	0	0	0	0	0	0	0	0	0	0	0	0	1	0	0	0	0	0	0	0	0	0	1	0	0	0	0	0
uncultured bacterium AH040	0	0	0	0	0	0	0	0	0	0	0	0	0	0	0	0	0	0	0	0	0	0	0	0	0	0	0	0	0	0	0	0	0	0	0	0	0	0	0	0	0	0	1	0	0	0	0	0	0
uncultured bacterium AH5	0	0	0	0	0	0	0	0	0	0	0	1	0	0	0	0	0	0	0	1	0	0	0	0	0	0	1	0	0	0	0	0	0	0	0	0	0	0	0	0	0	0	0	0	0	0	0	1	0
uncultured bacterium Ak20-3	0	0	1	0	0	0	0	2	0	1	1	1	1	0	0	1	0	0	1	1	0	1	1	0	1	1	1	1	0	1	1	0	0	1	0	0	1	0	0	1	0	0	1	0	0	0	0	1	0
uncultured bacterium AOCarb11	0	0	0	0	0	0	0	0	0	0	0	0	0	0	0	0	0	0	0	0	0	0	0	0	0	0	0	0	0	0	0	0	0	0	0	0	1	0	0	0	0	0	0	0	0	0	0	0	0
uncultured bacterium AOCefta11	0	0	0	0	0	0	0	0	0	0	0	0	0	0	0	0	0	0	0	0	1	0	0	0	0	0	0	0	0	0	1	0	0	0	0	0	0	0	0	0	0	0	1	1	0	0	0	0	0
uncultured bacterium AOCefta2	0	0	0	0	0	0	0	0	0	0	0	0	0	0	0	0	0	0	0	0	0	0	0	0	0	0	0	0	0	0	0	0	0	0	0	0	0	0	0	0	0	0	0	0	0	0	0	0	0
uncultured bacterium AOKan4	0	0	0	0	0	0	0	0	0	0	0	0	0	0	0	0	0	0	0	0	0	0	0	0	0	0	0	0	0	0	0	0	0	0	0	0	1	0	0	1	0	0	0	0	0	0	0	0	0
uncultured bacterium AOKan6	0	0	0	0	0	0	0	0	0	0	0	0	0	0	0	0	0	0	0	0	0	0	0	0	0	0	0	0	0	0	0	0	0	0	0	0	0	0	0	0	0	0	0	0	0	0	0	0	0
uncultured bacterium AR_412	0	0	0	0	0	0	0	0	0	0	0	0	0	0	0	0	0	0	0	1	0	0	0	0	0	0	0	0	0	0	0	0	0	0	0	0	1	0	0	0	0	0	0	0	0	0	0	0	0
uncultured bacterium AR_456	0	0	1	0	0	0	0	0	0	0	1	0	0	0	0	1	0	0	0	0	0	1	0	0	0	0	0	0	1	0	0	0	0	0	0	0	1	0	0	0	0	0	0	0	1	0	0	1	0
uncultured bacterium ARCTIC02_G_04	0	0	0	0	0	0	0	0	0	0	0	0	0	0	0	0	0	0	0	0	0	0	0	0	0	0	0	0	0	0	0	0	0	1	0	0	0	0	0	0	0	0	0	0	0	0	0	0	0
uncultured bacterium ARCTIC06_E_09	0	0	0	0	0	0	0	0	0	0	0	0	0	0	0	0	0	0	0	0	0	0	0	0	0	0	0	0	0	0	0	0	0	0	0	0	0	0	0	0	0	0	0	0	0	0	0	0	0
uncultured bacterium ARCTIC06_H_11	0	0	0	0	0	0	0	0	0	0	0	0	0	0	0	0	0	0	0	0	0	0	0	0	0	0	1	0	0	0	0	0	0	1	0	0	0	0	0	0	0	0	1	0	0	0	0	0	0
uncultured bacterium ARCTIC08_C_07	0	0	1	0	0	0	0	0	0	0	0	0	0	0	0	1	0	0	0	0	1	0	0	0	0	0	1	0	0	0	1	0	0	1	0	0	1	0	0	0	0	0	0	1	0	0	0	0	0
uncultured bacterium ARCTIC09_D_03	0	0	1	0	0	0	0	0	0	0	0	0	1	0	0	0	0	0	0	0	0	0	0	0	0	0	1	1	0	0	0	0	0	1	0	0	0	0	0	1	0	0	1	0	0	0	0	0	0
uncultured bacterium ARCTIC09_G_06	0	0	0	0	0	0	0	0	0	0	0	0	1	0	0	0	0	0	0	0	0	0	0	0	0	0	0	0	0	0	1	0	0	0	0	0	0	0	0	0	0	0	0	0	0	0	0	0	0
uncultured bacterium ARCTIC09_G_07	0	0	0	0	0	0	0	0	0	0	0	0	1	0	0	0	0	0	0	0	0	0	0	0	0	0	0	0	0	0	0	0	0	0	0	0	0	0	0	0	0	0	1	0	0	0	0	0	0
uncultured bacterium ARCTIC10_F_05	0	0	0	0	0	0	0	0	0	0	0	0	0	0	0	0	0	0	0	0	0	0	0	0	0	0	0	0	0	0	0	0	0	0	0	0	0	0	0	0	0	0	1	0	0	0	0	0	0
uncultured bacterium ARCTIC12_D_07	0	0	0	0	0	0	0	0	0	0	0	0	0	0	0	0	0	0	0	0	0	0	0	0	0	0	0	0	0	0	0	0	0	0	0	0	0	0	0	0	0	0	0	0	0	0	0	1	0
uncultured bacterium ARCTIC13_E_12	0	0	0	0	0	0	0	0	0	0	0	0	0	0	0	0	0	0	0	0	0	0	0	0	0	0	0	0	0	0	0	0	0	1	0	0	0	0	0	0	0	0	0	0	0	0	0	0	0
uncultured bacterium ARCTIC16_F_12	0	0	0	0	0	0	0	0	0	0	0	0	0	0	0	0	0	0	0	0	0	0	0	0	0	0	0	0	0	0	0	0	0	0	0	0	0	0	0	0	0	0	0	0	0	0	0	0	0
uncultured bacterium ARCTIC23_B_12	0	0	0	0	0	0	0	0	0	0	0	0	0	0	0	0	0	0	0	0	0	0	0	0	0	0	0	0	0	0	0	0	0	1	0	0	0	0	0	1	0	0	0	1	0	0	0	0	0
uncultured bacterium ARCTIC23_C_02	0	0	0	0	0	0	0	0	0	0	0	0	0	0	0	0	0	0	0	0	0	0	0	0	0	0	0	0	0	0	0	0	0	1	0	0	0	0	0	0	0	0	0	0	0	0	0	0	0
uncultured bacterium ARCTIC24_B_12	0	0	0	0	0	0	0	0	1	0	1	1	0	0	0	0	0	0	1	0	0	0	0	0	0	0	1	0	0	0	0	0	0	0	0	0	1	0	0	1	0	0	1	1	0	0	0	0	0
uncultured bacterium ARCTIC26_B_07	0	0	0	0	0	0	0	0	0	0	0	0	0	0	0	0	0	0	0	0	0	0	0	0	0	0	0	0	0	0	0	0	0	1	0	0	0	0	0	0	0	0	0	0	0	0	0	0	0
uncultured bacterium ARCTIC29_C_07	0	0	0	0	0	0	0	0	0	0	0	0	0	0	0	0	0	0	0	0	0	0	0	0	0	0	0	0	0	0	0	0	0	1	0	0	0	0	0	0	0	0	0	0	0	0	0	0	0
uncultured bacterium ARCTIC31_D_06	0	0	0	0	0	0	0	0	0	0	0	0	0	0	0	0	0	0	0	0	0	0	0	0	0	0	0	0	0	0	0	0	0	0	0	0	1	0	0	0	0	0	0	0	0	0	0	0	0
uncultured bacterium ARCTIC32_A_02	0	0	0	0	0	0	0	0	0	0	0	0	0	0	0	0	0	0	0	0	0	1	0	0	0	0	0	0	0	0	0	0	0	0	0	0	0	0	0	0	0	0	1	0	0	0	0	0	0
uncultured bacterium ARCTIC38_F_05	1	0	1	0	0	0	0	0	1	0	1	1	1	0	1	0	0	0	1	1	1	1	0	0	0	0	1	0	0	1	1	0	0	1	0	0	1	0	0	1	0	0	1	0	0	0	0	1	0
uncultured bacterium ARCTIC39_A_07	0	0	0	0	0	0	0	0	0	0	0	0	1	0	0	0	0	0	0	0	0	0	0	0	0	0	0	0	0	0	0	0	0	0	0	0	0	0	0	0	0	0	0	0	0	0	0	0	0
uncultured bacterium ARCTIC45_G_10	0	0	0	0	0	0	0	0	0	0	1	0	1	0	0	0	0	0	0	0	0	0	0	0	0	0	0	0	0	0	1	0	0	0	0	0	0	0	0	0	0	0	0	0	0	0	0	0	0
uncultured bacterium ARCTIC46_A_12	0	0	0	0	0	0	0	0	0	0	0	0	0	0	0	0	0	0	0	0	0	0	0	0	0	0	0	0	0	0	0	0	0	1	0	0	0	0	0	0	0	0	0	0	0	0	0	0	0
uncultured bacterium ARCTIC47_D_06	0	0	0	0	0	0	0	0	0	0	0	0	1	0	0	1	0	0	1	0	0	0	0	0	0	0	1	0	0	0	1	0	0	1	0	0	1	0	0	1	0	0	1	1	0	0	0	1	0
uncultured bacterium AST1	0	0	0	0	0	0	0	0	0	0	0	0	0	0	0	0	0	0	1	0	0	0	0	0	0	0	0	0	0	0	1	0	0	0	0	0	0	0	0	0	0	0	0	1	0	0	0	0	0
uncultured bacterium AST2	2	0	0	0	0	0	0	0	0	0	0	0	1	0	0	0	0	0	4	0	1	0	0	0	0	0	1	1	0	0	2	0	0	1	0	0	0	0	0	0	0	0	1	1	0	0	0	0	0
uncultured bacterium AST3	0	0	0	0	0	0	0	0	0	0	0	0	0	0	0	0	0	0	1	0	0	0	0	0	0	0	0	0	0	0	1	0	0	0	0	0	0	0	0	0	0	0	0	1	0	0	0	0	0
uncultured bacterium AST4	0	0	0	0	0	0	0	0	0	0	0	0	0	0	0	0	0	0	0	0	0	0	0	0	0	0	0	0	0	0	1	0	0	0	0	0	0	0	0	0	0	0	0	0	0	0	0	0	0
uncultured bacterium AZ_40	1	0	1	0	0	0	0	2	0	6	0	1	1	0	0	1	0	0	0	0	0	1	0	0	1	8	0	0	1	2	0	0	0	0	0	0	1	0	0	1	0	0	0	0	1	0	0	1	0
uncultured bacterium AZOG21036	0	0	0	0	0	0	0	0	0	0	0	0	0	0	0	0	0	0	0	0	0	0	0	0	0	0	0	0	0	0	0	0	0	1	0	0	0	0	0	0	0	0	0	0	0	0	0	0	0
uncultured bacterium B1_8	0	0	0	0	0	0	0	0	0	0	0	0	0	0	0	0	0	0	0	0	0	0	0	0	0	0	0	0	0	0	0	0	0	1	0	0	0	0	0	0	0	0	0	0	0	0	0	0	0
uncultured bacterium B2_18	0	0	0	0	0	0	0	0	0	0	0	0	0	0	0	0	0	0	0	0	0	0	0	0	0	0	0	0	0	0	0	0	0	1	0	0	0	0	0	0	0	0	0	0	0	0	0	0	0
uncultured bacterium B3TF_MPn2	0	0	0	0	0	0	0	0	0	0	0	0	0	0	0	0	0	0	0	0	0	0	0	0	0	0	0	0	0	0	1	0	0	0	0	0	0	0	0	0	0	0	0	1	0	0	0	0	0
uncultured bacterium B3TF_MPn_8	0	0	0	0	0	0	0	0	0	0	0	0	0	0	0	0	0	0	0	0	0	0	0	0	0	0	0	0	0	0	0	0	0	0	0	0	0	0	0	0	0	0	0	0	0	0	0	0	0
uncultured bacterium B4	0	0	0	0	0	0	0	0	0	0	0	0	0	0	0	0	0	0	0	0	0	0	0	0	0	0	0	0	0	0	0	0	0	0	0	0	1	0	0	0	0	0	0	0	0	0	0	0	0
uncultured bacterium B6-59	0	0	0	0	0	0	0	0	0	0	0	0	0	0	0	0	0	0	0	0	0	0	0	0	0	0	0	0	0	0	0	0	0	0	0	0	0	0	0	0	0	0	0	0	0	0	0	0	0
uncultured bacterium B7P37metaSE	0	0	1	0	0	0	0	0	0	1	1	1	1	0	0	0	0	0	0	1	0	1	0	0	0	0	0	0	0	1	0	0	0	0	0	0	1	0	0	1	0	0	0	0	0	0	0	1	0
uncultured bacterium BAC AB649/1850	0	1	1	0	0	0	0	2	0	1	1	0	0	0	0	1	0	0	0	1	0	1	0	0	0	0	0	0	0	1	1	0	0	0	0	0	1	0	0	1	0	0	0	0	0	0	0	1	0
uncultured bacterium BAC-AB1442/1414/561	0	1	0	0	0	0	0	1	0	0	1	0	0	0	0	0	0	0	0	0	0	0	0	0	0	0	0	0	0	0	0	0	0	0	0	0	1	0	0	0	0	0	0	0	0	0	0	0	0
uncultured bacterium BAC-L1N9	0	0	1	0	0	0	0	0	0	0	1	1	0	0	0	0	0	0	0	0	0	0	0	0	0	0	0	0	0	1	0	0	0	0	0	0	0	0	0	1	0	0	0	0	0	0	0	1	0
uncultured bacterium BAC10-10	0	0	1	0	0	0	0	0	0	1	0	1	0	0	0	0	0	0	0	1	0	1	0	0	0	1	0	0	0	1	0	0	0	0	0	0	1	0	0	1	0	0	0	0	0	0	0	1	0
uncultured bacterium BAC10-4	0	0	1	0	0	0	0	0	0	6	1	1	0	0	0	0	0	0	0	0	0	1	0	0	0	10	0	0	0	2	0	0	0	0	0	0	1	0	0	2	0	0	0	0	0	0	0	1	0
uncultured bacterium BAC10G6	0	0	0	0	0	0	0	0	0	1	0	0	0	0	0	0	0	0	0	0	1	0	0	0	0	0	0	0	0	0	0	0	0	0	0	0	0	0	0	0	0	0	1	0	0	0	0	0	0
uncultured bacterium BAC17H8	0	0	1	0	0	0	0	0	0	0	0	1	0	0	0	0	0	0	0	0	0	0	0	0	0	0	0	0	0	0	0	0	0	0	0	0	1	0	0	1	0	0	0	0	0	0	0	0	0
uncultured bacterium BAC25G1	0	0	0	0	0	0	0	0	0	0	0	0	0	0	0	0	0	0	0	0	0	0	0	0	0	0	0	0	0	0	0	0	0	1	0	0	0	0	0	0	0	0	0	0	0	0	0	0	0
uncultured bacterium BAL3	0	0	0	0	0	0	0	0	0	0	0	0	0	0	0	0	0	0	0	0	0	0	0	0	0	0	0	0	0	0	0	0	0	0	0	0	0	0	0	0	0	0	0	0	0	0	0	0	0
uncultured bacterium BD1	0	0	0	0	0	0	0	0	0	0	0	0	0	0	0	0	0	0	0	0	0	0	0	0	0	0	0	0	0	0	0	0	0	0	0	0	0	0	0	0	0	0	0	0	0	0	0	0	0
uncultured bacterium BD_contig00001	0	0	0	0	0	0	0	0	0	0	0	0	0	0	0	0	0	0	0	0	1	0	0	0	0	0	1	1	0	0	1	0	0	1	0	0	0	0	0	0	0	0	0	0	0	0	0	0	0
uncultured bacterium BD_contig00002	0	0	0	0	0	0	0	0	0	0	0	0	0	0	0	0	0	0	1	0	1	0	0	0	0	0	1	0	0	0	0	0	0	0	0	0	0	0	0	0	0	0	0	0	0	0	0	0	0
uncultured bacterium BD_contig00003	0	0	0	0	0	0	0	0	0	0	0	0	0	0	0	0	0	0	0	0	1	0	0	0	0	0	1	1	0	0	0	0	0	1	0	0	0	0	0	0	0	0	0	0	0	0	0	0	0
uncultured bacterium BD_contig00004	0	0	0	0	0	0	0	0	0	0	0	0	0	0	0	0	0	0	0	0	0	0	0	0	0	1	0	0	0	0	0	0	0	0	0	0	0	0	0	0	0	0	0	0	0	0	0	0	0
uncultured bacterium BD_contig00005	0	0	0	0	0	0	0	0	0	0	0	0	0	0	0	0	0	0	0	0	0	0	0	0	0	0	0	0	0	0	1	0	0	1	0	0	0	0	0	0	0	0	0	0	0	0	0	0	0
uncultured bacterium BD_contig00006	0	0	0	0	0	0	0	0	0	0	0	0	0	0	0	0	0	0	0	0	1	0	0	0	0	0	1	0	0	0	0	0	0	1	0	0	0	0	0	0	0	0	0	0	0	0	0	0	0
uncultured bacterium BD_contig00008	0	0	0	0	0	0	0	0	1	0	0	0	0	0	0	0	0	0	1	0	0	0	0	0	0	0	1	1	0	0	0	0	0	1	0	0	0	0	0	0	0	0	0	0	0	0	0	0	0
uncultured bacterium BD_contig00009	0	0	0	0	0	0	0	0	0	0	0	0	0	0	0	0	0	0	0	0	1	0	0	0	0	0	0	1	0	0	0	0	0	1	0	0	0	0	0	0	0	0	0	0	0	0	0	0	0
uncultured bacterium BD_contig00010	0	0	0	0	0	0	0	0	0	0	0	0	0	0	0	0	0	0	0	0	0	0	0	0	0	0	0	0	0	0	0	0	0	0	0	0	0	0	0	0	0	0	0	0	0	0	0	0	0
uncultured bacterium BD_contig00011	0	0	0	0	0	0	0	0	0	0	0	0	0	0	0	0	0	0	1	0	0	0	0	0	0	0	1	1	0	0	0	0	0	0	0	0	0	0	0	0	0	0	0	0	0	0	0	0	0
uncultured bacterium BD_contig00012	0	0	0	0	0	0	0	0	0	0	0	0	0	0	0	0	0	0	1	0	1	0	0	0	0	0	1	0	0	0	0	0	0	1	0	0	0	0	0	0	0	0	0	0	0	0	0	0	0
uncultured bacterium BD_contig00013	0	0	0	0	0	0	0	0	0	0	0	0	0	0	0	0	0	0	0	0	0	0	0	0	0	0	0	1	0	0	0	0	0	1	0	0	0	0	0	0	0	0	0	0	0	0	0	0	0
uncultured bacterium BD_contig00014	0	0	0	0	0	0	0	0	0	0	0	0	0	0	0	0	0	0	0	0	0	0	0	0	0	0	0	0	0	0	0	0	0	1	0	0	0	0	0	0	0	0	0	0	0	0	0	0	0
uncultured bacterium BD_contig00015	0	0	0	0	0	0	0	0	0	0	0	0	0	0	0	0	0	0	0	0	0	0	0	0	0	0	0	0	0	0	0	0	0	0	0	0	0	0	0	0	0	0	0	0	0	0	0	0	0
uncultured bacterium BD_contig00016	0	0	0	0	0	0	0	0	0	0	0	0	0	0	0	0	0	0	1	0	0	0	0	0	0	0	0	1	0	0	0	0	0	1	0	0	0	0	0	0	0	0	0	0	0	0	0	0	0
uncultured bacterium BD_contig00017	0	0	0	0	0	0	0	0	0	0	0	0	0	0	0	0	0	0	0	0	1	0	0	0	0	0	1	1	0	0	0	0	0	1	0	0	0	0	0	0	0	0	0	0	0	0	0	0	0
uncultured bacterium BD_contig00018	0	0	0	0	0	0	0	0	0	0	0	0	0	0	0	0	0	0	1	0	0	0	0	0	0	0	0	0	0	0	0	0	0	1	0	0	0	0	0	0	0	0	0	0	0	0	0	0	0
uncultured bacterium BD_contig00019	0	0	0	0	0	0	0	0	0	0	0	0	0	0	0	0	0	0	0	0	0	0	0	0	0	0	0	0	0	0	0	0	0	1	0	0	0	0	0	0	0	0	0	0	0	0	0	0	0
uncultured bacterium BD_contig00020	0	0	0	0	0	0	0	0	0	0	0	0	0	0	0	0	0	0	0	0	1	0	0	0	0	0	1	1	0	0	0	0	0	1	0	0	0	0	0	0	0	0	0	0	0	0	0	0	0
uncultured bacterium BD_contig00021	0	0	0	0	0	0	0	0	0	0	0	0	0	0	0	0	0	0	0	0	0	0	0	0	0	0	0	0	0	0	0	0	0	0	0	0	0	0	0	0	0	0	0	0	0	0	0	0	0
uncultured bacterium BD_contig00022	0	0	0	0	0	0	0	0	0	0	0	0	0	0	0	0	0	0	0	0	0	0	0	0	0	0	1	1	0	0	0	0	0	1	0	0	0	0	0	0	0	0	0	0	0	0	0	0	0
uncultured bacterium BD_contig00023	0	0	0	0	0	0	0	0	0	0	0	0	0	0	0	0	0	0	0	0	0	0	0	0	0	0	1	1	0	0	0	0	0	1	0	0	0	0	0	0	0	0	0	0	0	0	0	0	0
uncultured bacterium BD_contig00025	0	0	0	0	0	0	0	0	0	0	0	0	0	0	0	0	0	0	1	0	0	0	0	0	0	0	0	0	0	0	0	0	0	1	0	0	0	0	0	0	0	0	0	0	0	0	0	0	0
uncultured bacterium BD_contig00026	0	0	0	0	0	0	0	0	0	0	0	0	0	0	0	0	0	0	0	0	0	0	0	0	0	0	1	0	0	0	0	0	0	1	0	0	0	0	0	0	0	0	0	0	0	0	0	0	0
uncultured bacterium BD_contig00027	0	0	0	0	0	0	0	0	0	0	0	0	0	0	0	0	0	0	1	0	0	0	0	0	0	0	0	1	0	0	0	0	0	1	0	0	0	0	0	0	0	0	0	0	0	0	0	0	0
uncultured bacterium BD_contig00028	0	0	0	0	0	0	0	0	0	0	0	0	0	0	0	0	0	0	0	0	0	0	0	0	0	0	0	0	0	0	0	0	0	1	0	0	0	0	0	0	0	0	0	0	0	0	0	0	0
uncultured bacterium BD_contig00029	0	0	0	0	0	0	0	0	0	0	0	0	0	0	0	0	0	0	1	0	0	0	0	0	0	0	0	1	0	0	0	0	0	0	0	0	0	0	0	0	0	0	0	0	0	0	0	0	0
uncultured bacterium BD_contig00030	0	0	0	0	0	0	0	0	0	0	0	0	0	0	0	0	0	0	1	0	0	0	0	0	0	0	0	0	0	0	1	0	0	1	0	0	0	0	0	0	0	0	0	0	0	0	0	0	0
uncultured bacterium BD_contig00031	0	0	0	0	0	0	0	0	0	0	0	0	0	0	0	0	0	0	0	0	0	0	0	0	0	0	1	0	0	0	0	0	0	1	0	0	0	0	0	0	0	0	0	0	0	0	0	0	0
uncultured bacterium BD_contig00032	0	0	0	0	0	0	0	0	0	0	0	0	0	0	0	0	0	0	1	0	0	0	0	0	0	0	0	0	0	0	0	0	0	1	0	0	0	0	0	0	0	0	0	0	0	0	0	0	0
uncultured bacterium BD_contig00033	0	0	0	0	0	0	0	0	1	0	0	0	1	0	0	0	0	0	1	0	1	0	0	0	0	0	1	1	0	0	1	0	0	1	0	0	0	0	0	0	0	0	0	0	0	0	0	0	0
uncultured bacterium BD_contig00034	0	0	0	0	0	0	0	0	0	0	0	0	0	0	0	0	0	0	1	0	0	0	0	0	0	0	0	0	0	0	0	0	0	1	0	0	0	0	0	0	0	0	0	0	0	0	0	0	0
uncultured bacterium BD_contig00035	0	0	0	0	0	0	0	0	0	0	0	0	0	0	0	0	0	0	0	0	0	0	0	0	0	0	0	1	0	0	0	0	0	0	0	0	0	0	0	0	0	0	0	0	0	0	0	0	0
uncultured bacterium BD_contig00036	0	0	0	0	0	0	0	0	0	0	0	0	0	0	0	0	0	0	1	0	1	0	0	0	0	0	0	0	0	0	1	0	0	1	0	0	0	0	0	0	0	0	0	0	0	0	0	0	0
uncultured bacterium BD_contig00037	0	0	0	0	0	0	0	0	0	0	0	0	0	0	0	0	0	0	0	0	0	0	0	0	0	0	0	1	0	0	0	0	0	0	0	0	0	0	0	0	0	0	0	0	0	0	0	0	0
uncultured bacterium BD_contig00039	0	0	0	0	0	0	0	0	0	0	0	0	0	0	0	0	0	0	0	0	0	0	0	0	0	0	0	0	0	0	0	0	0	0	0	0	0	0	0	0	0	0	0	0	0	0	0	0	0
uncultured bacterium BD_contig00041	0	0	0	0	0	0	0	0	0	0	0	0	0	0	0	0	0	0	0	0	0	0	0	0	0	0	0	0	0	0	0	0	0	1	0	0	0	0	0	0	0	0	0	0	0	0	0	0	0
uncultured bacterium BD_contig00042	0	0	0	0	0	0	0	0	0	0	0	0	0	0	0	0	0	0	0	0	0	0	0	0	0	0	1	1	0	0	0	0	0	1	0	0	0	0	0	0	0	0	0	0	0	0	0	0	0
uncultured bacterium BD_contig00043	0	0	0	0	0	0	0	0	0	0	0	0	1	0	0	0	0	0	1	0	0	0	0	0	0	0	1	0	0	0	0	0	0	0	0	0	0	0	0	0	0	0	0	0	0	0	0	0	0
uncultured bacterium BD_contig00044	0	0	0	0	0	0	0	0	0	0	0	0	0	0	0	0	0	0	1	0	0	0	0	0	0	0	1	1	0	0	0	0	0	0	0	0	0	0	0	0	0	0	0	0	0	0	0	0	0
uncultured bacterium BD_contig00045	0	0	0	0	0	0	0	0	0	0	0	0	0	0	0	0	0	0	0	0	0	0	0	0	0	0	0	1	0	0	0	0	0	1	0	0	0	0	0	0	0	0	0	0	0	0	0	0	0
uncultured bacterium BD_contig00046	0	0	0	0	0	0	0	0	0	0	0	0	1	0	0	0	0	0	0	0	0	0	0	0	0	0	0	0	0	0	0	0	0	0	0	0	0	0	0	0	0	0	0	0	0	0	0	0	0
uncultured bacterium BD_contig00047	0	0	0	0	0	0	0	0	0	0	0	0	0	0	0	0	0	0	1	0	1	0	0	0	0	0	0	0	0	0	0	0	0	0	0	0	0	0	0	0	0	0	0	0	0	0	0	0	0
uncultured bacterium BD_contig00048	0	0	0	0	0	0	0	0	0	0	0	0	0	0	0	0	0	0	0	0	0	0	0	0	0	0	1	0	0	0	0	0	0	1	0	0	0	0	0	0	0	0	0	0	0	0	0	0	0
uncultured bacterium BD_contig00049	0	0	0	0	0	0	0	0	0	0	0	0	0	0	0	0	0	0	0	0	0	0	0	0	0	0	0	1	0	0	0	0	0	0	0	0	0	0	0	0	0	0	0	0	0	0	0	0	0
uncultured bacterium BD_contig00050	0	0	0	0	0	0	0	0	0	0	0	0	0	0	0	0	0	0	0	0	1	0	0	0	0	0	0	1	0	0	0	0	0	0	0	0	0	0	0	0	0	0	0	0	0	0	0	0	0
uncultured bacterium BD_contig00052	0	0	0	0	0	0	0	0	0	0	0	0	0	0	0	0	0	0	0	0	0	0	0	0	0	0	0	0	0	0	0	0	0	0	0	0	0	0	0	0	0	0	0	0	0	0	0	0	0
uncultured bacterium BD_contig00053	0	0	0	0	0	0	0	0	0	0	0	0	1	0	0	0	0	0	0	0	0	0	0	0	0	0	0	0	0	0	0	0	0	0	0	0	0	0	0	0	0	0	0	0	0	0	0	0	0
uncultured bacterium BD_contig00054	0	0	0	0	0	0	0	0	0	0	0	0	0	0	0	0	0	0	1	0	0	0	0	0	0	0	0	1	0	0	0	0	0	1	0	0	0	0	0	0	0	0	0	0	0	0	0	0	0
uncultured bacterium BD_contig00055	0	0	0	0	0	0	0	0	0	0	0	0	0	0	0	0	0	0	0	0	0	0	0	0	0	0	0	0	0	0	0	0	0	0	0	0	0	0	0	0	0	0	0	0	0	0	0	0	0
uncultured bacterium BD_contig00056	0	0	0	0	0	0	0	0	0	0	0	0	0	0	0	0	0	0	0	0	1	0	0	0	0	0	1	1	0	0	0	0	0	0	0	0	0	0	0	0	0	0	0	0	0	0	0	0	0
uncultured bacterium BD_contig00057	0	0	0	0	0	0	0	0	0	0	0	0	0	0	0	0	0	0	0	0	0	0	0	0	0	0	0	0	0	0	0	0	0	1	0	0	0	0	0	0	0	0	0	0	0	0	0	0	0
uncultured bacterium BD_contig00058	0	0	0	0	0	0	0	0	0	0	0	0	0	0	0	0	0	0	0	0	1	0	0	0	0	0	0	0	0	0	0	0	0	1	0	0	1	0	0	0	0	0	0	0	0	0	0	0	0
uncultured bacterium BD_contig00059	0	0	0	0	0	0	0	0	0	0	0	0	0	0	0	0	0	0	1	0	0	0	0	0	0	0	1	1	0	0	1	0	0	1	0	0	0	0	0	0	0	0	0	0	0	0	0	0	0
uncultured bacterium BD_contig00060	0	0	0	0	0	0	0	0	0	0	0	0	0	0	0	0	0	0	0	0	0	0	0	0	0	0	0	1	0	0	1	0	0	1	0	0	0	0	0	0	0	0	0	0	0	0	0	0	0
uncultured bacterium BD_contig00062	0	0	0	0	0	0	0	0	0	0	0	0	0	0	0	0	0	0	0	0	0	0	0	0	0	0	0	0	0	0	0	0	0	1	0	0	0	0	0	0	0	0	0	0	0	0	0	0	0
uncultured bacterium BD_contig00063	0	0	0	0	0	0	0	0	0	0	0	0	0	0	0	0	0	0	1	0	0	0	0	0	0	0	1	1	0	0	1	0	0	0	0	0	0	0	0	0	0	0	0	0	0	0	0	0	0
uncultured bacterium BD_contig00064	0	0	0	0	0	0	0	0	0	0	0	0	0	0	0	0	0	0	0	0	0	0	0	0	0	0	0	0	0	0	1	0	0	0	0	0	0	0	0	0	0	0	0	0	0	0	0	0	0
uncultured bacterium BD_contig00066	0	0	0	0	0	0	0	0	0	0	0	0	0	0	0	0	0	0	0	0	0	0	0	0	0	0	1	1	0	0	0	0	0	1	0	0	0	0	0	0	0	0	0	0	0	0	0	0	0
uncultured bacterium BD_contig00067	0	0	0	0	0	0	0	0	0	0	0	0	0	0	0	0	0	0	0	0	0	0	0	0	0	0	0	1	0	0	0	0	0	0	0	0	0	0	0	0	0	0	0	0	0	0	0	0	0
uncultured bacterium BD_contig00068	0	0	0	0	0	0	0	0	0	0	0	0	0	0	0	0	0	0	0	0	0	0	0	0	0	0	0	0	0	0	0	0	0	0	0	0	0	0	0	0	0	0	0	0	0	0	0	0	0
uncultured bacterium BD_contig00069	0	0	0	0	0	0	0	0	0	0	0	0	0	0	0	0	0	0	0	0	0	0	0	0	0	0	1	0	0	0	0	0	0	0	0	0	0	0	0	0	0	0	0	0	0	0	0	0	0
uncultured bacterium BD_contig00070	0	0	0	0	0	0	0	0	0	0	0	0	0	0	0	0	0	0	0	0	0	0	0	0	0	0	1	1	0	0	0	0	0	0	0	0	0	0	0	0	0	0	0	0	0	0	0	0	0
uncultured bacterium BD_contig00071	0	0	0	0	0	0	0	0	0	0	0	0	0	0	0	0	0	0	0	0	0	0	0	0	0	0	0	0	0	0	0	0	0	0	0	0	0	0	0	0	0	0	0	0	0	0	0	0	0
uncultured bacterium BD_contig00072	0	0	0	0	0	0	0	0	0	0	0	0	0	0	0	0	0	0	0	0	0	0	0	0	0	0	0	1	0	0	0	0	0	1	0	0	0	0	0	0	0	0	0	0	0	0	0	0	0
uncultured bacterium BD_contig00073	0	0	0	0	0	0	0	0	0	0	0	0	0	0	0	0	0	0	1	0	0	0	0	0	0	0	0	0	0	0	0	0	0	0	0	0	0	0	0	0	0	0	0	0	0	0	0	0	0
uncultured bacterium BD_contig00074	0	0	0	0	0	0	0	0	0	1	0	0	0	0	0	0	0	0	0	0	0	0	0	0	0	0	0	0	0	0	0	0	0	0	0	0	0	0	0	0	0	0	0	0	0	0	0	0	0
uncultured bacterium BD_contig00075	0	0	0	0	0	0	0	0	0	0	0	0	0	0	0	0	0	0	0	0	0	0	0	0	0	0	0	0	0	0	0	0	0	1	0	0	0	0	0	0	0	0	0	0	0	0	0	0	0
uncultured bacterium BD_contig00076	0	0	0	0	0	0	0	0	0	0	0	0	0	0	0	0	0	0	0	0	0	0	0	0	0	0	0	1	0	0	0	0	0	0	0	0	0	0	0	0	0	0	0	0	0	0	0	0	0
uncultured bacterium BD_contig00078	0	0	0	0	0	0	0	0	0	0	0	0	0	0	0	0	0	0	0	0	0	0	0	0	0	0	0	0	0	0	0	0	0	0	0	0	0	0	0	0	0	0	0	0	0	0	0	0	0
uncultured bacterium BD_contig00079	0	0	0	0	0	0	0	0	0	0	0	0	1	0	0	0	0	0	0	0	0	0	0	0	0	0	1	1	0	0	0	0	0	1	0	0	0	0	0	0	0	0	0	1	0	0	0	0	0
uncultured bacterium BD_contig00080	0	0	0	0	0	0	0	0	0	0	0	0	0	0	0	0	0	0	0	0	0	0	0	0	0	0	0	0	0	0	0	0	0	1	0	0	0	0	0	0	0	0	0	0	0	0	0	0	0
uncultured bacterium BD_contig00081	0	0	0	0	0	0	0	0	0	0	0	0	0	0	0	0	0	0	0	0	0	0	0	0	0	0	0	0	0	0	0	0	0	0	0	0	0	0	0	0	0	0	0	0	0	0	0	0	0
uncultured bacterium BD_contig00082	0	0	0	0	0	0	0	0	0	0	0	0	0	0	0	0	0	0	0	0	0	0	0	0	0	0	1	1	0	0	0	0	0	0	0	0	0	0	0	0	0	0	1	0	0	0	0	0	0
uncultured bacterium BD_contig00084	0	0	0	0	0	0	0	0	0	0	0	0	0	0	0	0	0	0	0	0	0	0	0	0	0	0	1	0	0	0	0	0	0	0	0	0	0	0	0	0	0	0	0	0	0	0	0	0	0
uncultured bacterium BD_contig00086	0	0	0	0	0	0	0	0	0	0	0	0	0	0	0	0	0	0	0	0	0	0	0	0	0	0	1	0	0	0	1	0	0	0	0	0	0	0	0	0	0	0	0	0	0	0	0	0	0
uncultured bacterium BD_contig00088	0	0	0	0	0	0	0	0	0	0	0	0	0	0	0	0	0	0	0	0	0	0	0	0	0	0	0	0	0	0	0	0	0	0	0	0	0	0	0	0	0	0	0	0	0	0	0	0	0
uncultured bacterium BD_contig00090	0	0	0	0	0	0	0	0	0	0	0	0	0	0	0	0	0	0	0	0	0	0	0	0	0	0	0	1	0	0	0	0	0	0	0	0	0	0	0	0	0	0	0	0	0	0	0	0	0
uncultured bacterium BD_contig00092	0	0	0	0	0	0	0	0	0	0	0	0	0	0	0	0	0	0	1	0	0	0	0	0	0	0	0	1	0	0	0	0	0	1	0	0	0	0	0	0	0	0	0	0	0	0	0	0	0
uncultured bacterium BD_contig00093	0	0	0	0	0	0	0	0	0	0	0	0	0	0	0	0	0	0	0	0	0	0	0	0	0	0	0	0	0	0	0	0	0	0	0	0	0	0	0	0	0	0	0	0	0	0	0	0	0
uncultured bacterium BD_contig00094	0	0	0	0	0	0	0	0	0	0	0	0	1	0	0	0	0	0	0	0	0	0	0	0	0	0	0	0	0	0	0	0	0	0	0	0	0	0	0	0	0	0	0	0	0	0	0	0	0
uncultured bacterium BD_contig00096	0	0	0	0	0	0	0	0	0	0	0	0	0	0	0	0	0	0	0	0	0	0	0	0	0	0	0	0	0	0	0	0	0	0	0	0	0	0	0	0	0	0	0	0	0	0	0	0	0
uncultured bacterium BD_contig00097	0	0	0	0	0	0	0	0	0	0	0	0	0	0	0	0	0	0	0	0	0	0	0	0	0	0	0	0	0	0	0	0	0	0	0	0	0	0	0	0	0	0	0	0	0	0	0	0	0
uncultured bacterium BD_contig00098	0	0	0	0	0	0	0	0	0	0	0	0	0	0	0	0	0	0	0	0	0	0	0	0	0	0	0	0	0	0	0	0	0	0	0	0	0	0	0	0	0	0	0	0	0	0	0	0	0
uncultured bacterium BD_contig00100	0	0	0	0	0	0	0	0	0	0	0	0	0	0	0	0	0	0	1	0	0	0	0	0	0	0	0	1	0	0	0	0	0	0	0	0	0	0	0	0	0	0	0	0	0	0	0	0	0
uncultured bacterium BD_contig00101	0	0	0	0	0	0	0	0	0	0	0	0	0	0	0	0	0	0	0	0	0	0	0	0	0	0	0	0	0	0	1	0	0	1	0	0	0	0	0	0	0	0	0	0	0	0	0	0	0
uncultured bacterium BD_contig00102	0	0	0	0	0	0	0	0	0	0	0	0	0	0	0	0	0	0	0	0	1	0	0	0	0	0	0	0	0	0	0	0	0	0	0	0	0	0	0	0	0	0	0	0	0	0	0	0	0
uncultured bacterium BD_contig00103	0	0	0	0	0	0	0	0	0	0	0	0	1	0	0	0	0	0	1	0	0	0	0	0	0	0	1	0	0	0	1	0	0	0	0	0	0	0	0	0	0	0	1	0	0	0	0	0	0
uncultured bacterium BD_contig00104	0	0	0	0	0	0	0	0	0	0	0	0	0	0	0	0	0	0	0	0	1	0	0	0	0	0	0	0	0	0	1	0	0	1	0	0	0	0	0	0	0	0	0	0	0	0	0	0	0
uncultured bacterium BD_contig00105	0	0	0	0	0	0	0	0	0	0	0	0	1	0	0	0	0	0	0	0	0	0	0	0	0	0	0	0	0	0	0	0	0	1	0	0	0	0	0	0	0	0	0	0	0	0	0	0	0
uncultured bacterium BD_contig00106	0	0	0	0	0	0	0	0	0	0	0	0	0	0	0	0	0	0	0	0	0	0	0	0	0	0	0	1	0	0	0	0	0	1	0	0	0	0	0	0	0	0	0	0	0	0	0	0	0
uncultured bacterium BD_contig00107	0	0	0	0	0	0	0	0	0	0	0	0	0	0	0	0	0	0	0	0	0	0	0	0	0	0	0	1	0	0	0	0	0	0	0	0	0	0	0	0	0	0	0	0	0	0	0	0	0
uncultured bacterium BD_contig00109	0	0	0	0	0	0	0	0	0	0	0	0	0	0	0	0	0	0	0	0	0	0	0	0	0	0	0	1	0	0	0	0	0	0	0	0	0	0	0	0	0	0	0	0	0	0	0	0	0
uncultured bacterium BD_contig00110	0	0	0	0	0	0	0	0	0	0	0	0	0	0	0	0	0	0	1	0	1	0	0	0	0	0	0	1	0	0	1	0	0	1	0	0	0	0	0	0	0	0	0	0	0	0	0	0	0
uncultured bacterium BD_contig00112	0	0	0	0	0	0	0	0	0	0	0	0	0	0	0	0	0	0	0	0	0	0	0	0	0	0	0	0	0	0	1	0	0	0	0	0	0	0	0	0	0	0	0	0	0	0	0	0	0
uncultured bacterium BD_contig00113	0	0	0	0	0	0	0	0	0	0	0	0	0	0	0	0	0	0	0	0	0	0	0	0	0	0	1	1	0	0	0	0	0	0	0	0	0	0	0	0	0	0	0	0	0	0	0	0	0
uncultured bacterium BD_contig00115	0	0	0	0	0	0	0	0	0	0	0	0	1	0	0	0	0	0	0	0	1	0	0	0	0	0	0	0	0	0	0	0	0	1	0	0	0	0	0	0	0	0	0	1	0	0	0	0	0
uncultured bacterium BD_contig00116	0	0	0	0	0	0	0	0	0	0	0	0	1	0	0	0	0	0	0	0	0	0	0	0	0	0	0	0	0	0	1	0	0	1	0	0	0	0	0	0	0	0	0	0	0	0	0	0	0
uncultured bacterium BD_contig00118	0	0	0	0	0	0	0	0	0	0	0	0	0	0	0	0	0	0	0	0	0	0	0	0	0	0	1	0	0	0	1	0	0	0	0	0	0	0	0	0	0	0	0	0	0	0	0	0	0
uncultured bacterium BD_contig00119	0	0	0	0	0	0	0	0	0	0	0	0	1	0	0	0	0	0	0	0	0	0	0	0	0	0	0	0	0	0	1	0	0	0	0	0	0	0	0	0	0	0	0	0	0	0	0	0	0
uncultured bacterium BD_contig00120	0	0	0	0	0	0	0	0	0	0	0	0	0	0	0	0	0	0	0	0	0	0	0	0	0	0	0	1	0	0	0	0	0	1	0	0	0	0	0	0	0	0	0	0	0	0	0	0	0
uncultured bacterium BD_contig00123	0	0	0	0	0	0	0	0	0	0	0	0	0	0	0	0	0	0	0	0	0	0	0	0	0	0	0	1	0	1	0	0	0	1	0	0	0	0	0	0	0	0	0	0	0	0	0	0	0
uncultured bacterium BD_contig00124	0	0	0	0	0	0	0	0	0	0	0	0	0	0	0	0	0	0	1	0	0	0	0	0	0	0	0	0	0	0	0	0	0	0	0	0	0	0	0	0	0	0	0	0	0	0	0	0	0
uncultured bacterium BD_contig00125	0	0	0	0	0	0	0	0	0	0	0	0	1	0	0	0	0	0	0	0	0	0	0	0	0	0	0	0	0	0	0	0	0	0	0	0	0	0	0	0	0	0	0	0	0	0	0	0	0
uncultured bacterium BD_contig00126	0	0	0	0	0	0	0	0	0	0	0	0	0	0	0	0	0	0	0	0	0	0	0	0	0	0	0	1	0	0	0	0	0	0	0	0	0	0	0	0	0	0	0	0	0	0	0	0	0
uncultured bacterium BD_contig00127	0	0	0	0	0	0	0	0	0	0	0	0	0	0	0	0	0	0	0	0	0	0	0	0	0	0	1	0	0	0	0	0	0	1	0	0	0	0	0	0	0	0	0	0	0	0	0	0	0
uncultured bacterium BD_contig00128	0	0	0	0	0	0	0	0	0	0	0	0	0	0	0	0	0	0	0	0	0	0	0	0	0	0	1	0	0	0	0	0	0	0	0	0	0	0	0	0	0	0	0	0	0	0	0	0	0
uncultured bacterium BD_contig00130	0	0	0	0	0	0	0	0	0	0	0	0	1	0	0	0	0	0	0	0	0	0	0	0	0	0	0	0	0	0	1	0	0	1	0	0	0	0	0	0	0	0	0	0	0	0	0	0	0
uncultured bacterium BD_contig00131	0	0	0	0	0	0	0	0	0	0	0	0	0	0	0	0	0	0	0	0	0	0	0	0	0	0	0	1	0	0	0	0	0	0	0	0	0	0	0	0	0	0	0	0	0	0	0	0	0
uncultured bacterium BD_contig00132	0	0	0	0	0	0	0	0	0	0	0	0	0	0	0	0	0	0	0	0	0	0	0	0	0	0	0	0	0	0	0	0	0	0	0	0	0	0	0	0	0	0	0	0	0	0	0	0	0
uncultured bacterium BD_contig00133	0	0	0	0	0	0	0	0	0	0	0	0	0	0	0	0	0	0	0	0	0	0	0	0	0	0	0	0	0	0	0	0	0	1	0	0	0	0	0	0	0	0	0	0	0	0	0	0	0
uncultured bacterium BD_contig00134	0	0	0	0	0	0	0	0	0	0	0	0	0	0	0	0	0	0	0	0	0	0	0	0	0	0	0	1	0	0	0	0	0	1	0	0	0	0	0	0	0	0	0	0	0	0	0	0	0
uncultured bacterium BD_contig00135	0	0	0	0	0	0	0	0	0	0	0	0	0	0	0	0	0	0	0	0	0	0	0	0	0	0	0	0	0	0	0	0	0	0	0	0	0	0	0	0	0	0	0	0	0	0	0	0	0
uncultured bacterium BD_contig00137	0	0	0	0	0	0	0	0	0	0	0	0	0	0	0	0	0	0	0	0	0	0	0	0	0	0	1	0	0	0	0	0	0	0	0	0	0	0	0	0	0	0	0	0	0	0	0	0	0
uncultured bacterium BD_contig00138	0	0	0	0	0	0	0	0	0	0	0	0	0	0	0	0	0	0	0	0	0	0	0	0	0	0	0	0	0	0	0	0	0	0	0	0	0	0	0	0	0	0	0	0	0	0	0	0	0
uncultured bacterium BD_contig00139	0	0	0	0	0	0	0	0	0	0	0	0	0	0	0	0	0	0	0	0	0	0	0	0	0	0	1	1	0	0	0	0	0	0	0	0	0	0	0	0	0	0	0	0	0	0	0	0	0
uncultured bacterium BD_contig00140	0	0	0	0	0	0	0	0	0	0	0	0	0	0	0	0	0	0	0	0	0	0	0	0	0	0	0	1	0	0	0	0	0	1	0	0	0	0	0	0	0	0	0	0	0	0	0	0	0
uncultured bacterium BD_contig00141	0	0	0	0	0	0	0	0	0	0	0	0	0	0	0	0	0	0	1	0	0	0	0	0	0	0	0	0	0	0	0	0	0	0	0	0	0	0	0	0	0	0	0	0	0	0	0	0	0
uncultured bacterium BD_contig00143	0	0	0	0	0	0	0	0	0	0	0	0	0	0	0	0	0	0	0	0	1	0	0	0	0	0	0	0	0	0	0	0	0	0	0	0	0	0	0	0	0	0	0	0	0	0	0	0	0
uncultured bacterium BD_contig00144	0	0	0	0	0	0	0	0	1	0	0	0	1	0	0	0	0	0	1	0	0	0	0	0	0	0	0	0	0	0	1	0	0	0	0	0	0	0	0	0	0	0	0	0	0	0	0	0	0
uncultured bacterium BD_contig00145	0	0	0	0	0	0	0	0	0	0	0	0	0	0	0	0	0	0	0	0	0	0	0	0	0	0	0	1	0	0	0	0	0	0	0	0	0	0	0	0	0	0	0	0	0	0	0	0	0
uncultured bacterium BD_contig00146	0	0	0	0	0	0	0	0	0	0	0	0	0	0	0	0	0	0	0	0	0	0	0	0	0	0	0	1	0	0	0	0	0	0	0	0	0	0	0	0	0	0	0	0	0	0	0	0	0
uncultured bacterium BD_contig00147	0	0	0	0	0	0	0	0	0	0	0	0	0	0	0	0	0	0	0	0	0	0	0	0	0	0	0	0	0	0	0	0	0	1	0	0	0	0	0	0	0	0	0	0	0	0	0	0	0
uncultured bacterium BD_contig00150	0	0	0	0	0	0	0	0	0	0	0	0	0	0	0	0	0	0	0	0	0	0	0	0	0	0	0	1	0	0	0	0	0	0	0	0	0	0	0	0	0	0	0	0	0	0	0	0	0
uncultured bacterium BD_contig00151	0	0	0	0	0	0	0	0	1	0	0	0	1	0	1	0	0	0	1	0	1	0	0	0	0	0	1	1	0	0	1	0	0	1	0	0	0	0	0	0	0	0	1	1	0	0	0	0	0
uncultured bacterium BD_contig00153	0	0	0	0	0	0	0	0	0	0	0	0	0	0	0	0	0	0	0	0	0	0	0	0	0	0	0	1	0	0	0	0	0	0	0	0	0	0	0	0	0	0	0	0	0	0	0	0	0
uncultured bacterium BD_contig00157	0	0	0	0	0	0	0	0	0	0	0	0	0	0	0	0	0	0	1	0	0	0	0	0	0	0	0	1	0	0	0	0	0	1	0	0	0	0	0	0	0	0	0	0	0	0	0	0	0
uncultured bacterium BD_contig00159	0	0	0	0	0	0	0	0	0	0	0	0	0	0	0	0	0	0	1	0	0	0	0	0	0	0	1	0	0	0	0	0	0	0	0	0	0	0	0	0	0	0	0	0	0	0	0	0	0
uncultured bacterium BD_contig00162	0	0	0	0	0	0	0	0	0	0	0	0	0	0	0	0	0	0	0	0	0	0	0	0	0	0	0	0	0	0	0	0	0	1	0	0	0	0	0	0	0	0	0	0	0	0	0	0	0
uncultured bacterium BD_contig00163	0	0	0	0	0	0	0	0	0	0	0	0	0	0	0	0	0	0	0	0	0	0	0	0	0	0	0	0	0	0	0	0	0	0	0	0	0	0	0	0	0	0	0	0	0	0	0	0	0
uncultured bacterium BD_contig00164	0	0	0	0	0	0	0	0	0	0	0	0	1	0	0	0	0	0	0	0	0	0	0	0	0	0	0	1	0	0	0	0	0	0	0	0	0	0	0	0	0	0	0	0	0	0	0	0	0
uncultured bacterium BD_contig00165	0	0	0	0	0	0	0	0	0	0	0	0	0	0	0	0	0	0	0	0	0	0	0	0	0	0	1	0	0	0	0	0	0	0	0	0	0	0	0	0	0	0	0	0	0	0	0	0	0
uncultured bacterium BD_contig00166	0	0	0	0	0	0	0	0	0	0	0	0	0	0	0	0	0	0	0	0	0	0	0	0	0	0	0	1	0	0	0	0	0	0	0	0	0	0	0	0	0	0	0	0	0	0	0	0	0
uncultured bacterium BD_contig00167	0	0	0	0	0	0	0	0	0	0	0	0	1	0	0	0	0	0	0	0	0	0	0	0	0	0	0	0	0	0	0	0	0	0	0	0	0	0	0	0	0	0	0	0	0	0	0	0	0
uncultured bacterium BD_contig00168	0	0	0	0	0	0	0	0	0	0	0	0	0	0	0	0	0	0	0	0	0	0	0	0	0	0	0	0	0	0	0	0	0	1	0	0	0	0	0	0	0	0	0	0	0	0	0	0	0
uncultured bacterium BD_contig00169	0	0	0	0	0	0	0	0	0	0	0	0	1	0	0	0	0	0	0	0	0	0	0	0	0	0	0	0	0	0	0	0	0	1	0	0	0	0	0	0	0	0	0	0	0	0	0	0	0
uncultured bacterium BD_contig00170	0	0	0	0	0	0	0	0	0	0	0	1	1	0	0	0	0	0	0	0	0	0	0	0	0	0	0	0	0	0	0	0	0	1	0	0	1	0	0	0	0	0	0	0	0	0	0	0	0
uncultured bacterium BD_contig00172	0	0	0	0	0	0	0	0	0	0	0	0	0	0	0	0	0	0	0	0	0	0	0	0	0	0	0	0	0	0	0	0	0	0	0	0	0	0	0	0	0	0	0	0	0	0	0	0	0
uncultured bacterium BD_contig00173	0	0	0	0	0	0	0	0	0	0	0	0	0	0	0	0	0	0	0	0	0	0	0	0	0	0	0	0	0	0	0	0	0	0	0	0	0	0	0	0	0	0	0	0	0	0	0	0	0
uncultured bacterium BD_contig00174	0	0	0	0	0	0	0	0	0	0	0	0	0	0	0	0	0	0	0	0	0	0	0	0	0	0	0	1	0	0	0	0	0	0	0	0	0	0	0	0	0	0	0	0	0	0	0	0	0
uncultured bacterium BD_contig00175	0	0	0	0	0	0	0	0	0	0	0	0	0	0	0	0	0	0	0	0	0	0	0	0	0	0	1	0	0	0	0	0	0	1	0	0	0	0	0	0	0	0	0	0	0	0	0	0	0
uncultured bacterium BD_contig00176	0	0	0	0	0	0	0	0	0	0	0	0	0	0	0	0	0	0	0	0	0	0	0	0	0	0	1	0	0	0	0	0	0	0	0	0	0	0	0	0	0	0	0	0	0	0	0	0	0
uncultured bacterium BD_contig00177	0	0	0	0	0	0	0	0	0	0	0	0	0	0	0	0	0	0	0	0	0	0	0	0	0	0	0	0	0	0	0	0	0	0	0	0	0	0	0	0	0	0	0	1	0	0	0	0	0
uncultured bacterium BD_contig00178	0	0	0	0	0	0	0	0	0	0	0	0	0	0	0	0	0	0	0	0	0	0	0	0	0	0	0	0	0	0	0	0	0	1	0	0	0	0	0	0	0	0	0	0	0	0	0	0	0
uncultured bacterium BD_contig00179	0	0	0	0	0	0	0	0	0	0	0	0	0	0	0	0	0	0	0	0	0	0	0	0	0	0	0	1	0	0	0	0	0	1	0	0	0	0	0	0	0	0	0	0	0	0	0	0	0
uncultured bacterium BD_contig00184	0	0	0	0	0	0	0	0	0	0	0	0	0	0	0	0	0	0	0	0	1	0	0	0	0	0	0	0	0	0	0	0	0	0	0	0	0	0	0	0	0	0	0	0	0	0	0	0	0
uncultured bacterium BD_contig00185	0	0	0	0	0	0	0	0	0	0	0	0	0	0	0	0	0	0	1	0	0	0	0	0	0	0	0	1	0	0	0	0	0	1	0	0	0	0	0	0	0	0	0	0	0	0	0	0	0
uncultured bacterium BD_contig00188	0	0	0	0	0	0	0	0	0	0	0	0	0	0	0	0	0	0	0	0	0	0	0	0	0	0	0	0	0	0	0	0	0	0	0	0	0	0	0	0	0	0	0	0	0	0	0	0	0
uncultured bacterium BD_contig00189	0	0	0	0	0	0	0	0	0	0	0	0	0	0	0	0	0	0	0	0	0	0	0	0	0	0	1	0	0	0	0	0	0	0	0	0	0	0	0	0	0	0	0	0	0	0	0	0	0
uncultured bacterium BD_contig00190	0	0	0	0	0	0	0	0	0	0	0	0	0	0	0	0	0	0	0	0	0	0	0	0	0	0	0	1	0	0	0	0	0	0	0	0	0	0	0	0	0	0	0	0	0	0	0	0	0
uncultured bacterium BD_contig00191	0	0	0	0	0	0	0	0	0	0	0	0	0	0	0	0	0	0	0	0	0	0	0	0	0	0	1	0	0	0	0	0	0	1	0	0	0	0	0	0	0	0	0	0	0	0	0	0	0
uncultured bacterium BD_contig00192	0	0	0	0	0	0	0	0	0	0	0	0	0	0	0	0	0	0	0	0	0	0	0	0	0	0	0	1	0	0	0	0	0	0	0	0	0	0	0	0	0	0	0	0	0	0	0	0	0
uncultured bacterium BD_contig00194	0	0	1	0	0	0	0	0	0	1	1	1	0	0	0	0	0	0	0	0	0	1	0	0	0	1	1	0	0	1	0	0	0	0	0	0	1	0	0	1	0	0	0	0	0	0	0	1	0
uncultured bacterium BD_contig00195	0	0	0	0	0	0	0	0	0	0	0	0	1	0	0	0	0	0	0	0	0	0	0	0	0	0	0	0	0	0	0	0	0	0	0	0	0	0	0	0	0	0	0	0	0	0	0	0	0
uncultured bacterium BD_contig00196	0	0	0	0	0	0	0	0	1	0	0	0	0	0	0	0	0	0	0	0	0	0	0	0	0	0	0	0	0	0	1	0	0	0	0	0	0	0	0	0	0	0	0	0	0	0	0	0	0
uncultured bacterium BD_contig00197	0	0	0	0	0	0	0	0	0	0	0	0	0	0	0	0	0	0	0	0	0	0	0	0	0	0	0	0	0	0	1	0	0	0	0	0	0	0	0	0	0	0	0	0	0	0	0	0	0
uncultured bacterium BD_contig00198	0	0	0	0	0	0	0	0	0	0	0	0	0	0	0	0	0	0	0	0	0	0	0	0	0	0	0	1	0	0	0	0	0	0	0	0	0	0	0	0	0	0	0	0	0	0	0	0	0
uncultured bacterium BD_contig00199	0	0	0	0	0	0	0	0	0	0	0	0	0	0	0	0	0	0	0	0	0	0	0	0	0	0	0	1	0	0	0	0	0	1	0	0	0	0	0	0	0	0	0	0	0	0	0	0	0
uncultured bacterium BD_contig00200	0	0	0	0	0	0	0	0	0	0	0	0	0	0	0	0	0	0	0	0	0	0	0	0	0	0	1	0	0	0	0	0	0	1	0	0	0	0	0	0	0	0	0	0	0	0	0	0	0
uncultured bacterium BD_contig00201	0	0	0	0	0	0	0	0	0	0	0	0	0	0	0	0	0	0	1	0	0	0	0	0	0	0	0	0	0	0	0	0	0	0	0	0	0	0	0	0	0	0	0	0	0	0	0	0	0
uncultured bacterium BD_contig00202	0	0	0	0	0	0	0	0	0	0	0	0	0	0	0	0	0	0	0	0	0	0	0	0	0	0	1	0	0	0	0	0	0	0	0	0	0	0	0	0	0	0	0	0	0	0	0	0	0
uncultured bacterium BD_contig00203	0	0	0	0	0	0	0	0	0	0	0	0	1	0	0	0	0	0	0	0	0	0	0	0	0	0	0	0	0	0	0	0	0	0	0	0	0	0	0	0	0	0	0	0	0	0	0	0	0
uncultured bacterium BD_contig00204	0	0	0	0	0	0	0	0	0	0	0	0	1	0	0	0	0	0	0	0	0	0	0	0	0	1	0	0	0	0	0	0	0	0	0	0	0	0	0	0	0	0	0	0	0	0	0	0	0
uncultured bacterium BD_contig00205	0	0	0	0	0	0	0	0	0	0	0	0	0	0	0	0	0	0	0	0	0	0	0	0	0	0	0	0	0	0	0	0	0	0	0	0	0	0	0	0	0	0	0	0	0	0	0	0	0
uncultured bacterium BD_contig00207	0	0	0	0	0	0	0	0	0	0	0	0	0	0	0	0	0	0	0	0	0	0	0	0	0	0	0	0	0	0	0	0	0	0	0	0	0	0	0	0	0	0	0	0	0	0	0	0	0
uncultured bacterium BD_contig00208	0	0	0	0	0	0	0	0	0	0	0	0	0	0	0	0	0	0	0	0	0	0	0	0	0	0	0	1	0	0	0	0	0	0	0	0	0	0	0	0	0	0	0	0	0	0	0	0	0
uncultured bacterium BD_contig00210	0	0	0	0	0	0	0	0	0	0	0	0	0	0	0	0	0	0	0	0	0	0	0	0	0	0	0	0	0	0	0	0	0	1	0	0	0	0	0	0	0	0	0	0	0	0	0	0	0
uncultured bacterium BD_contig00212	0	0	0	0	0	0	0	0	0	0	0	0	0	0	0	0	0	0	0	0	0	0	0	0	0	0	0	0	0	0	0	0	0	0	0	0	0	0	0	0	0	0	0	0	0	0	0	0	0
uncultured bacterium BD_contig00213	0	0	0	0	0	0	0	0	1	0	0	0	1	0	1	0	0	0	1	0	1	0	0	0	0	0	1	1	0	0	1	0	0	1	0	0	0	0	0	0	0	0	1	1	0	0	0	0	0
uncultured bacterium BD_contig00215	0	0	0	0	0	0	0	0	0	0	0	0	1	0	0	0	0	0	0	0	0	0	0	0	0	0	0	0	0	0	0	0	0	0	0	0	0	0	0	0	0	0	0	0	0	0	0	0	0
uncultured bacterium BD_contig00217	0	0	0	0	0	0	0	0	0	0	0	0	1	0	0	0	0	0	0	0	0	0	0	0	0	0	0	0	0	0	1	0	0	0	0	0	0	0	0	0	0	0	0	0	0	0	0	0	0
uncultured bacterium BD_contig00220	0	0	0	0	0	0	0	0	0	0	0	0	0	0	0	0	0	0	0	0	0	0	0	0	0	0	0	0	0	0	0	0	0	0	0	0	0	0	0	0	0	0	0	0	0	0	0	0	0
uncultured bacterium BD_contig00222	0	0	0	0	0	0	0	0	0	0	0	0	1	0	0	0	0	0	0	0	0	0	0	0	0	0	0	0	0	0	0	0	0	0	0	0	0	0	0	0	0	0	0	0	0	0	0	0	0
uncultured bacterium BD_contig00224	0	0	0	0	0	0	0	0	0	0	0	0	0	0	0	0	0	0	0	0	0	0	0	0	0	0	0	1	0	0	0	0	0	0	0	0	0	0	0	0	0	0	0	0	0	0	0	0	0
uncultured bacterium BD_contig00229	0	0	0	0	0	0	0	0	0	0	0	0	0	0	0	0	0	0	0	0	0	0	0	0	0	0	0	0	0	0	0	0	0	0	0	0	0	0	0	0	0	0	0	0	0	0	0	0	0
uncultured bacterium BD_contig00231	0	0	0	0	0	0	0	0	0	0	0	0	0	0	0	0	0	0	0	0	0	0	0	0	0	0	1	0	0	0	0	0	0	0	0	0	0	0	0	0	0	0	0	0	0	0	0	0	0
uncultured bacterium BD_contig00233	0	0	0	0	0	0	0	0	1	0	0	0	0	0	1	0	0	0	1	0	0	0	0	0	0	0	0	0	0	0	1	0	0	0	0	0	0	0	0	0	0	0	0	1	0	0	0	0	0
uncultured bacterium BD_contig00234	0	0	0	0	0	0	0	0	0	0	0	0	0	0	0	0	0	0	0	0	0	0	0	0	0	0	0	0	0	0	0	0	0	1	0	0	0	0	0	0	0	0	0	0	0	0	0	0	0
uncultured bacterium BD_contig00235	0	0	0	0	0	0	0	0	0	0	0	0	0	0	0	0	0	0	0	0	0	0	0	0	0	0	0	0	0	0	0	0	0	0	0	0	0	0	0	0	0	0	0	0	0	0	0	0	0
uncultured bacterium BD_contig00236	0	0	0	0	0	0	0	0	0	0	0	0	0	0	0	0	0	0	0	0	0	0	0	0	0	0	1	0	0	0	0	0	0	1	0	0	0	0	0	0	0	0	1	0	0	0	0	0	0
uncultured bacterium BD_contig00237	0	0	0	0	0	0	0	0	0	0	0	0	0	0	0	0	0	0	1	0	0	0	0	0	0	0	0	0	0	0	0	0	0	0	0	0	0	0	0	0	0	0	0	0	0	0	0	0	0
uncultured bacterium BD_contig00238	0	0	0	0	0	0	0	0	0	0	0	0	0	0	0	0	0	0	0	0	1	0	0	0	0	0	0	0	0	0	0	0	0	1	0	0	0	0	0	0	0	0	0	0	0	0	0	0	0
uncultured bacterium BD_contig00239	0	0	0	0	0	0	0	0	0	0	0	0	0	0	0	0	0	0	0	0	0	0	0	0	0	0	0	1	0	0	0	0	0	1	0	0	0	0	0	0	0	0	0	0	0	0	0	0	0
uncultured bacterium BD_contig00240	0	0	0	0	0	0	0	0	0	0	0	0	0	0	0	0	0	0	0	0	0	0	0	0	0	0	0	0	0	0	0	0	0	1	0	0	0	0	0	0	0	0	0	0	0	0	0	0	0
uncultured bacterium BD_contig00241	0	0	0	0	0	0	0	0	1	0	0	0	0	0	0	0	0	0	1	0	0	0	0	0	0	0	0	0	0	0	0	0	0	1	0	0	0	0	0	0	0	0	0	0	0	0	0	0	0
uncultured bacterium BD_contig00244	0	0	0	0	0	0	0	0	0	0	0	0	0	0	0	0	0	0	0	0	0	0	0	0	0	0	0	0	0	0	0	0	0	1	0	0	0	0	0	0	0	0	0	0	0	0	0	0	0
uncultured bacterium BD_contig00246	0	0	0	0	0	0	0	0	0	0	0	0	0	0	0	0	0	0	0	0	0	0	0	0	0	0	0	1	0	0	0	0	0	0	0	0	0	0	0	0	0	0	0	0	0	0	0	0	0
uncultured bacterium BD_contig00247	0	0	0	0	0	0	0	0	0	0	0	0	0	0	0	0	0	0	0	0	0	0	0	0	0	0	0	0	0	0	0	0	0	0	0	0	0	0	0	0	0	0	0	0	0	0	0	0	0
uncultured bacterium BD_contig00248	0	0	0	0	0	0	0	0	0	0	0	0	1	0	0	0	0	0	0	0	0	0	0	0	0	0	0	0	0	0	0	0	0	0	0	0	0	0	0	0	0	0	0	0	0	0	0	0	0
uncultured bacterium BD_contig00249	0	0	0	0	0	0	0	0	0	0	0	0	1	0	0	0	0	0	0	0	0	0	0	0	0	0	0	0	0	0	0	0	0	1	0	0	0	0	0	0	0	0	0	0	0	0	0	0	0
uncultured bacterium BD_contig00250	0	0	0	0	0	0	0	0	0	0	0	0	0	0	0	0	0	0	0	0	0	0	0	0	0	0	1	1	0	0	0	0	0	1	0	0	0	0	0	0	0	0	0	0	0	0	0	0	0
uncultured bacterium BD_contig00251	0	0	0	0	0	0	0	0	0	0	0	0	0	0	0	0	0	0	0	0	0	0	0	0	0	0	0	0	0	0	0	0	0	1	0	0	0	0	0	0	0	0	0	0	0	0	0	0	0
uncultured bacterium BD_contig00252	0	0	0	0	0	0	0	0	0	0	0	0	1	0	0	0	0	0	0	0	0	0	0	0	0	0	0	0	0	0	0	0	0	0	0	0	0	0	0	0	0	0	0	0	0	0	0	0	0
uncultured bacterium BD_contig00253	0	0	0	0	0	0	0	0	0	0	0	0	0	0	0	0	0	0	0	0	0	0	0	0	0	0	0	0	0	0	0	0	0	1	0	0	0	0	0	0	0	0	0	0	0	0	0	0	0
uncultured bacterium BD_contig00257	0	0	0	0	0	0	0	0	0	0	0	0	0	0	0	0	0	0	0	0	0	0	0	0	0	0	0	1	0	0	0	0	0	0	0	0	0	0	0	0	0	0	0	0	0	0	0	0	0
uncultured bacterium BD_contig00258	0	0	0	0	0	0	0	0	0	0	0	0	0	0	0	0	0	0	0	0	0	0	0	0	0	0	0	1	0	0	0	0	0	1	0	0	0	0	0	0	0	0	0	0	0	0	0	0	0
uncultured bacterium BD_contig00261	0	0	0	0	0	0	0	0	0	0	0	0	0	0	0	0	0	0	1	0	1	0	0	0	0	0	1	1	0	0	0	0	0	0	0	0	0	0	0	0	0	0	0	0	0	0	0	0	0
uncultured bacterium BD_contig00262	0	0	0	0	0	0	0	0	0	0	0	0	0	0	0	0	0	0	0	0	0	0	0	0	0	0	0	0	0	0	0	0	0	0	0	0	0	0	0	0	0	0	0	0	0	0	0	0	0
uncultured bacterium BD_contig00265	0	0	0	0	0	0	0	0	0	0	0	0	0	0	1	0	0	0	0	0	0	0	0	0	0	0	1	0	0	0	0	0	0	0	0	0	0	0	0	0	0	0	0	0	0	0	0	0	0
uncultured bacterium BD_contig00267	0	0	0	0	0	0	0	0	1	0	0	0	0	0	0	0	0	0	0	0	0	0	0	0	0	0	0	0	0	0	0	0	0	0	0	0	0	0	0	0	0	0	1	0	0	0	0	0	0
uncultured bacterium BD_contig00270	0	0	0	0	0	0	0	0	0	0	0	0	1	0	0	0	0	0	0	0	0	0	0	0	0	0	0	0	0	0	0	0	0	1	0	0	0	0	0	0	0	0	0	1	0	0	0	0	0
uncultured bacterium BD_contig00271	0	0	0	0	0	0	0	0	0	0	0	0	0	0	0	0	0	0	0	0	0	0	0	0	0	0	1	0	0	0	0	0	0	0	0	0	0	0	0	0	0	0	0	0	0	0	0	0	0
uncultured bacterium BD_contig00273	0	0	0	0	0	0	0	0	0	0	0	0	0	0	0	0	0	0	0	0	0	0	0	0	0	0	0	0	0	0	0	0	0	1	0	0	0	0	0	0	0	0	0	0	0	0	0	0	0
uncultured bacterium BD_contig00275	0	0	0	0	0	0	0	0	0	0	0	0	0	0	0	0	0	0	0	0	0	0	0	0	0	0	0	1	0	0	0	0	0	1	0	0	0	0	0	0	0	0	0	0	0	0	0	0	0
uncultured bacterium BD_contig00276	0	0	0	0	0	0	0	0	0	0	0	0	1	0	0	0	0	0	0	0	0	0	0	0	0	0	0	0	0	0	0	0	0	0	0	0	0	0	0	0	0	0	0	0	0	0	0	0	0
uncultured bacterium BD_contig00277	0	0	0	0	0	0	0	0	0	0	0	0	0	0	0	0	0	0	0	0	0	0	0	0	0	0	1	0	0	0	0	0	0	0	0	0	0	0	0	0	0	0	0	0	0	0	0	0	0
uncultured bacterium BD_contig00279	0	0	0	0	0	0	0	0	0	0	0	0	0	0	0	0	0	0	0	0	0	0	0	0	0	0	0	0	0	0	0	0	0	0	0	0	0	0	0	0	0	0	0	0	0	0	0	0	0
uncultured bacterium BD_contig00280	0	0	0	0	0	0	0	0	1	0	0	0	0	0	0	0	0	0	1	0	1	0	0	0	0	0	1	1	0	0	1	0	0	0	0	0	0	0	0	0	0	0	1	1	0	0	0	0	0
uncultured bacterium BD_contig00282	0	0	0	0	0	0	0	0	0	0	0	0	0	0	0	0	0	0	0	0	0	0	0	0	0	0	0	0	0	0	0	0	0	0	0	0	0	0	0	0	0	0	0	0	0	0	0	0	0
uncultured bacterium BD_contig00283	0	0	0	0	0	0	0	0	0	0	0	0	0	0	0	0	0	0	1	0	0	0	0	0	0	0	0	0	0	0	0	0	0	0	0	0	0	0	0	0	0	0	0	0	0	0	0	0	0
uncultured bacterium BD_contig00285	0	0	0	0	0	0	0	0	0	0	0	0	0	0	0	0	0	0	0	0	0	0	0	0	0	0	1	0	0	0	0	0	0	1	0	0	0	0	0	0	0	0	0	0	0	0	0	0	0
uncultured bacterium BD_contig00287	0	0	0	0	0	0	0	0	0	0	0	0	0	0	0	0	0	0	0	0	0	0	0	0	0	0	0	0	0	0	0	0	0	0	0	0	0	0	0	0	0	0	0	0	0	0	0	0	0
uncultured bacterium BD_contig00288	0	0	0	0	0	0	0	0	0	0	0	0	0	0	0	0	0	0	1	0	0	0	0	0	0	0	0	0	0	0	0	0	0	1	0	0	0	0	0	0	0	0	0	0	0	0	0	0	0
[truncated: 25,042 more rows]
[truncated: 23 more columns]

## Sheet: TableS7-
#Table S7 - Top 25 phyla with summarized, normalized read counts for a subset of source models and the latrine samples.
[truncated: 35 more rows]

[truncated: 8 more sheets: Table S8-, Table S9-, Table S10-, Table S11-, Table S12-, Table S13-, Table S14-, Table S15-]
